# Supplementary material for: Human Immunity and the Design of Multi-Component, Single Target Vaccines
Source: PLoS One. 2007 Sep 5;2(9):e850. doi: 10.1371/journal.pone.0000850 (PMC1952173; doi:10.1371/journal.pone.0000850)
Supplement: Database S1 — Database of antibody responses from published trials. This file contains the dataset of the magnitude and range of responses. (0.16 MB XLS) [file pone.0000850.s002.xls]

## Sheet: Database
Record No.	Reference	Vaccine and trial group	Carrier for conjugate vaccines	Age (yrs) at first vaccination	Dose schedule (weeks)	No. Immunizations	Endpoint (weeks after first vaccine)	Antigen	Units	GMT	GMT 95% interval low limit	GMT 95% interval high limit	n	Fold Range
1	2	Oka/Merck varicella 50K PFU +M-M-R		1 -2	0	1	6	Varicella	NA	14.2	12.6	15.9	206	28.1841
2	2	Oka/Merck varicella 16K PFU +M-M-R		1 -2	0	1	6	Varicella	NA	16.7	14.9	18.6	205	23.9435
3	2	Varilrix + M-M-R		1 -2	0	1	6	Varicella	NA	9.4	8.4	10.4	203	20.9673
4	2	Oka/Merck varicella 50K PFU +M-M-R		1 -2	0	1	6	Mumps	NA	164.5	144.4	187.3	206	41.8247
5	2	Oka/Merck varicella 16K PFU +M-M-R		1 -2	0	1	6	Mumps	NA	159.2	137.6	184.1	205	64.6069
6	2	Varilrix + M-M-R		1 -2	0	1	6	Mumps	NA	168.4	149.8	189.4	203	28.2747
7	2	Oka/Merck varicella 50K PFU +M-M-R		1 -2	0	1	6	Measles	NA	80.1	68.7	93.5	206	83.4025
8	2	Oka/Merck varicella 16K PFU +M-M-R		1 -2	0	1	6	Measles	NA	85.7	73.9	99.3	205	68.714
9	2	Varilrix + M-M-R		1 -2	0	1	6	Measles	NA	75.6	65.2	87.6	203	67.2007
10	2	Oka/Merck varicella 50K PFU +M-M-R		1 -2	0	1	6	Rubella	NA	120.2	108.4	133.3	206	19.4484
11	2	Oka/Merck varicella 16K PFU +M-M-R		1 -2	0	1	6	Rubella	NA	110.3	98.8	123.2	205	23.5731
12	2	Varilrix + M-M-R		1 -2	0	1	6	Rubella	NA	132.9	120	147.2	203	18.3721
13	3	Twinrix		12-15	0, 26	2	30	HAV	mIU	5992	5020	7151	104	36.903
14	3	Twinrix		12-15	0, 26	2	30	HBs	mIU	2791	1837	4240	104	5064.14
15	3	Twinrix		12-15	0, 52	2	56	HAV	mIU	8472	6971	10296	101	50.3712
16	3	Twinrix		12-15	0, 52	2	56	HBs	mIU	4339	2793	6742	101	7018.86
17	4	DPaT-IPV/HiB mix		0.25	0, 9, 37	3	42	PT	EU	260.9	243.3	279.8	192	6.93684
18	4	DPaT-IPV/HiB mix		0.25	0, 9, 37	3	42	TT	IU	3.9	3.4	4.4	191	35.2783
19	4	DPaT-IPV/HiB mix		0.25	0, 9, 37	3	42	DT	IU	5.9	5	6.9	190	84.7423
20	4	DPaT-IPV/HiB mix	Tetanus toxoid	0.25	0, 9, 37	3	42	PRP	ug	6.9	5.7	8.3	190	177.665
21	4	DPaT-IPV/HiB mix		0.25	0, 9, 37	3	42	Polio-1	NA	3764	3384	4187	186	18.2456
22	4	DPaT-IPV/HiB mix		0.25	0, 9, 37	3	42	Polio-2	NA	4132	3775	4522	186	11.7333
23	4	DPaT-IPV/HiB mix		0.25	0, 9, 37	3	42	Polio-3	NA	2964	2543	3456	186	65.6114
24	4	DPaT-IPV+HiB separately		0.25	0, 9, 37	3	42	PT	EU	235.8	217.3	256	185	9.293
25	4	DPaT-IPV+HiB separately		0.25	0, 9, 37	3	42	TT	IU	2.5	2.2	2.9	187	43.7157
26	4	DPaT-IPV+HiB separately		0.25	0, 9, 37	3	42	DT	IU	7.7	6.5	9.3	184	128.899
27	4	DPaT-IPV+HiB separately	Tetanus toxoid	0.25	0, 9, 37	3	42	PRP	ug	11.3	8.9	14.3	186	643.768
28	4	DPaT-IPV+HiB separately		0.25	0, 9, 37	3	42	Polio-1	NA	3994	3681	4333	182	9.02512
29	4	DPaT-IPV+HiB separately		0.25	0, 9, 37	3	42	Polio-2	NA	4149	3820	4505	182	9.25467
30	4	DPaT-IPV+HiB separately		0.25	0, 9, 37	3	42	Polio-3	NA	3332	2910	3815	182	38.5951
31	5	Twinrix adult		12-15	0, 26	2	30	HAV	mIU	5487	4797	6276	142	24.5923
32	5	Twinrix adult		12-15	0, 26	2	30	HBs	mIU	4949	3625	6756	142	1667.13
33	5	Twinrix pediatric		12-15	0, 4, 26	3	30	HAV	mIU	4174	3660	4761	147	24.2554
34	5	Twinrix pediatric		12-15	0, 4, 26	3	30	HBs	mIU	5054	4130	6186	147	134.072
35	6	GBS II-TT	Tetanus toxoid	20-45	0	1	4	II-CPS	ug	6.7	3.3	13.5	25	1145.77
36	6	GBS III-TT	Tetanus toxoid	20-45	0	1	4	III-CPS	ug	15.8	6.6	37.8	25	6162.25
37	6	GBS II-TT/III-TT	Tetanus toxoid	20-45	0	1	4	II-CPS	ug	13.8	5.8	32.8	25	5784.01
38	6	GBS II-TT/III-TT	Tetanus toxoid	20-45	0	1	4	III-CPS	ug	6.4	2.7	14.9	25	5118.14
39	7	GBS V-TT	Tetanus toxoid	18-45	0	1	4	V-CPS	ug	8.9	3.5	22.4	15	1325.32
40	7	GBS V-CRM197	CRM197	18-45	0	1	4	V-CPS	ug	6.5	2.7	16	15	983.721
41	8	GBS V-TT 38.5/17 ug	Tetanus toxoid	18-50	0	1	4	V-CPS	ug	11.8	3.7	37.2	15	7621.68
42	8	GBS V-TT 9.6/4.3 ug	Tetanus toxoid	18-50	0	1	4	V-CPS	ug	5.7	1.5	21.5	15	30096.3
43	8	GBS V-TT 2.4/1.1 ug	Tetanus toxoid	18-50	0	1	4	V-CPS	ug	4.7	1.3	17.7	15	24664.9
44	9	DPaT-HVB-IPV/HIB mix	Tetanus toxoid	0.17	0, 4, 8	3	12	PRP	ug	2.62	2.1	3.2	145	159.506
45	9	DPaT-HVB-IPV+HIB separate	Tetanus toxoid	0.17	0, 4, 8	3	12	PRP	ug	4.45	3.6	5.5	141	153.318
46	9	DPaT-HVB-IPV/HIB mix		0.17	0, 4, 8	3	12	PT	EU	53	48.1	58.5	145	10.56
47	9	DPaT-HVB-IPV+HIB separate		0.17	0, 4, 8	3	12	PT	EU	58.1	52.2	64.7	141	12.7965
48	9	DPaT-HVB-IPV/HIB mix		0.17	0, 4, 8	3	12	FHA	EU	151.4	137	168	145	11.6614
49	9	DPaT-HVB-IPV+HIB separate		0.17	0, 4, 8	3	12	FHA	EU	154	138	173	141	14.6443
50	9	DPaT-HVB-IPV/HIB mix		0.17	0, 4, 8	3	12	PRN	EU	161.7	142	185	145	24.1757
51	9	DPaT-HVB-IPV+HIB separate		0.17	0, 4, 8	3	12	PRN	EU	170.8	149	196	141	25.9344
52	9	DPaT-HVB-IPV/HIB mix		0.17	0, 4, 8	3	12	HBs	mIU	393	316	489	145	192.021
53	9	DPaT-HVB-IPV+HIB separate		0.17	0, 4, 8	3	12	HBs	mIU	524.9	424	650	141	159.681
54	9	DPaT-HVB-IPV/HIB mix		0.17	0, 4, 8	3	12	DT	IU	1.71	1.48	1.98	145	33.2736
55	9	DPaT-HVB-IPV+HIB separate		0.17	0, 4, 8	3	12	DT	IU	1.81	1.56	2.11	141	36.0922
56	9	DPaT-HVB-IPV/HIB mix		0.17	0, 4, 8	3	12	TT	IU	1.54	1.36	1.73	145	18.1315
57	9	DPaT-HVB-IPV+HIB separate		0.17	0, 4, 8	3	12	TT	IU	1.96	1.72	2.22	141	20.6999
58	9	DPaT-HVB-IPV/HIB mix		0.17	0, 4, 8	3	12	Polio-1	NA	330.9	256	428	145	487.225
59	9	DPaT-HVB-IPV+HIB separate		0.17	0, 4, 8	3	12	Polio-1	NA	404.7	308	532	141	658.423
60	9	DPaT-HVB-IPV/HIB mix		0.17	0, 4, 8	3	12	Polio-2	NA	161	118	217	145	1534.4
61	9	DPaT-HVB-IPV+HIB separate		0.17	0, 4, 8	3	12	Polio-2	NA	166	122	225	141	1433.74
62	9	DPaT-HVB-IPV/HIB mix		0.17	0, 4, 8	3	12	Polio-3	NA	683.5	567	824	145	90.1327
63	9	DPaT-HVB-IPV/HIB mix		0.17	0, 4, 8	3	12	Polio-3	NA	913.9	753	1109	141	99.1999
64	10	Heptvalent Pneumonococcal-CMR197	CRM197	0.17	0, 8, 18	3	22	4	ug	1.36	1.2	1.6	90	15.3205
65	10	Heptavalent Pneumonococcal-CMR197	CRM197	0.17	0, 8, 18	3	22	6B	ug	1.37	0.97	1.9	90	588.821
66	10	Heptvalent Pneumonococcal-CMR197	CRM197	0.17	0, 8, 18	3	22	9V	ug	0.98	0.83	1.2	90	33.0272
67	10	Heptvalent Pneumonococcal-CMR197	CRM197	0.17	0, 8, 18	3	22	14	ug	3.48	2.7	4.5	90	127.245
68	10	Heptvalent Pneumonococcal-CMR197	CRM197	0.17	0, 8, 18	3	22	18C	ug	1.24	1	1.5	90	46.8326
69	10	Heptvalent Pneumonococcal-CMR197	CRM197	0.17	0, 8, 18	3	22	19F	ug	3.45	2.7	4.4	90	102.814
70	10	Heptvalent Pneumonococcal-CMR197	CRM197	0.17	0, 8, 18	3	22	23F	ug	1.8	1.3	2.5	90	494.571
71	11	GBS II-TT 57 ug	Tetanus toxoid	18-45	0	1	4	II-CPS	ug	39.2	21.5	71.2	30	705.318
72	11	GBS II-TT 14.3 ug	Tetanus toxoid	18-45	0	1	4	II-CPS	ug	34.2	15.3	78.5	13	363.567
73	11	GBS II-TT 3.6 ug	Tetanus toxoid	18-45	0	1	4	II-CPS	ug	12.7	6.9	23.2	15	109.563
74	12	Typhoid/HAV		16-65	0	1	4	Vi	ug	2.78	2.49	3.11	202	23.5717
75	12	Typhoid/HAV		16-65	0	1	4	Vi	ug	3.05	2.73	3.41	205	24.1537
76	12	Typhoid/HAV		16-65	0	1	4	Vi	ug	2.83	2.5	3.2	201	33.1103
77	12	Typhoid/HAV		16-65	0	1	4	HAV	mIU	699	608	805	194	49.8613
78	12	Typhoid/HAV		16-65	0	1	4	HAV	mIU	880	779	995	198	31.3019
79	12	Typhoid/HAV		16-65	0	1	4	HAV	mIU	1120	990	1268	189	30.0373
80	13	Engerix B		5-16	0, 4, 26	3	30	HBs	mIU	5687	4172	7766	181	4270.73
81	13	Engerix B		5-16	0, 52, 104	3	108	HBs	mIU	3158	2194	4546	161	10341.3
82	15	Boostrix		11-18	0	1	5	PT	EU	57.4	43.2	76.3	123	549.307
83	15	Boostrix		11-18	0	1	5	FHA	EU	551.5	449.1	677.2	123	95.1179
84	15	Boostrix		11-18	0	1	5	PRN	EU	270	199.8	364.9	123	796.241
85	15	Boostrix		11-18	0	1	5	DT	IU	10.68	9.16	12.46	123	30.3351
86	15	Boostrix		11-18	0	1	5	TT	IU	3.97	3.51	4.5	123	15.73
87	16	Menomune Meningococcal PS		2-5	0	1	4	A	SBA	893	791	1009	655	507.636
88	16	Menomune Meningococcal PS		2-5	0	1	4	C	SBA	231	198	270	655	2801.15
89	16	Menomune Meningococcal PS		2-5	0	1	4	Y	SBA	408	362	460	655	460.182
90	16	Menomune Meningococcal PS		2-5	0	1	4	W135	SBA	426	372	487	655	986.324
91	16	MCV4-DT		2-5	0	1	4	A	SBA	1700	1512	1912	636	372.161
92	16	MCV4-DT		2-5	0	1	4	C	SBA	354	308	407	636	1128.77
93	16	MCV4-DT		2-5	0	1	4	Y	SBA	637	563	720	636	494.312
94	16	MCV4-DT		2-5	0	1	4	W135	SBA	750	657	855	636	767.498
95	18	GBS IaTT 60 ug	Tetanus toxoid	18-40	0	1	4	Ia-CPS	ug	25.5	12.6	51.4	30	2209.8
96	18	GBS Ia-TT 15 ug	Tetanus toxoid	18-40	0	1	4	Ia-CPS	ug	13.1	4.3	39.8	15	5532.33
97	18	GBS Ia-TT 3.75 ug	Tetanus toxoid	18-40	0	1	4	Ia-CPS	ug	1.5	0.6	4.3	15	2054.14
98	18	GBS Ia 55 ug		18-40	0	1	4	Ia-CPS	ug	2.4	0.9	6.6	15	2245.42
99	18	GBS Ib-TT 63 ug	Tetanus toxoid	18-40	0	1	4	Ib-CPS	ug	14.2	5.8	35	30	18868.7
100	18	GBS Ib-TT 15.75 ug	Tetanus toxoid	18-40	0	1	4	Ib-CPS	ug	10.7	3.2	35.7	15	11403
101	18	GBS Ib-TT 3.94 ug	Tetanus toxoid	18-40	0	1	4	Ib-CPS	ug	2.9	1.1	7.1	15	1369.61
102	18	GBS Ib 53 ug		18-40	0	1	4	Ib-CPS	ug	4.4	0.9	20.9	15	195040
103	20	GBS III-TT 58 ug	Tetanus toxoid	18-40	0	1	4	III-CPS	ug	4.2	1.78	9.94	30	12339.7
104	20	GBS III-TT 14.5 ug	Tetanus toxoid	18-40	0	1	4	III-CPS	ug	2.53	0.88	7.25	15	3524.46
105	20	GBS III-TT 3.6 ug	Tetanus toxoid	18-40	0	1	4	III-CPS	ug	0.99	0.27	3.61	15	22989.8
106	20	GBS III 50 ug		18-40	0	1	4	III-CPS	ug	1.4	0.59	3.33	15	814.525
107	23	OspA Lyme		17-72	0, 4, 52	3	56	OspA	EL.U/mL	10366	8422	12759	167	214.437
108	23	OspA Lyme		17-72	0, 4, 8, 52	4	56	OspA	EL.U/mL	18833	16151	21960	170	54.9228
109	26	HibTITER		0.17	0, 8, 18	3	22	Polio-1	NA	643	463	892	99	681.653
110	26	Tripedia		0.17	0, 8, 18	3	22	Polio-1	NA	834	590	1177	88	650.94
111	26	Orimmune		0.17	0, 8, 18	3	22	Polio-1	NA	886	670	1171	133	625.806
112	26	HibTITER		0.17	0, 8, 18	3	22	Polio-3	NA	985	758	1280	99	183.655
113	26	Tripedia		0.17	0, 8, 18	3	22	Polio-3	NA	858	626	1185	88	397.962
114	26	Orimmune		0.17	0, 8, 18	3	22	Polio-3	NA	744	626	907	133	71.9652
115	26	Tripedia-Orimune-HibTITER	CRM197	0.17	0, 8, 18	3	22	PRP	ug	1.62	1.19	2.21	107	603.89
116	26	Tripedia-Orimune-HibTITER	CRM197	0.17	0, 8, 18	3	22	PRP	ug	1.89	1.4	2.55	106	479.852
117	26	Tripedia-Orimune-HibTITER	CRM197	0.17	0, 8, 18	3	22	PRP	ug	1.87	1.43	2.44	147	650.883
118	26	HibTITER		0.17	0, 8, 18	3	22	DT	IU	0.68	0.58	0.79	106	24.0804
119	26	Tripedia		0.17	0, 8, 18	3	22	DT	IU	0.77	0.65	0.91	101	29.415
120	26	Orimmune		0.17	0, 8, 18	3	22	DT	IU	0.76	0.65	0.88	138	35.1228
121	26	HibTITER		0.17	0, 8, 18	3	22	TT	IU	1.3	1.13	1.48	105	15.8771
122	26	Tripedia		0.17	0, 8, 18	3	22	TT	IU	1.35	1.15	1.57	102	23.1991
123	26	Orimmune		0.17	0, 8, 18	3	22	TT	IU	1.3	1.13	1.5	142	29.2326
124	27	Infantrix-IVP+Hib+Previnar		0.17	0, 8, 18	3	22	DT	IU	1.15	0.97	1.37	83	23.2327
125	27	Infantrix-IVP+Hib+Previnar		0.17	0, 8, 18	3	22	TT	IU	3.79	3.14	4.57	83	30.5406
126	27	Infantrix-IVP+Hib+Previnar	Tetanus toxoid	0.17	0, 8, 18	3	22	PRP	ug	1.68	1.27	2.22	83	162.08
127	27	Infantrix-IVP+Hib+Previnar		0.17	0, 8, 18	3	22	PRN	EU	138.54	107.2	179	83	106.786
128	27	Infantrix-IVP+Hib+Previnar		0.17	0, 8, 18	3	22	FHA	EU	60.61	51.64	71.13	83	18.4908
129	27	Infantrix-IVP+Hib+Previnar		0.17	0, 8, 18	3	22	PT	EU	37.83	32.71	43.76	83	14.1752
130	27	Infantrix-IVP+Hib+Previnar		0.17	0, 8, 18	3	22	Polio-1	NA	241.49	180.2	323.6	83	207.187
131	27	Infantrix-IVP+Hib+Previnar		0.17	0, 8, 18	3	22	Polio-2	NA	234.36	170.8	321.6	83	319.01
132	27	Infantrix-IVP+Hib+Previnar		0.17	0, 8, 18	3	22	Polio-3	NA	558.1	456.5	682.2	83	38.8603
133	27	Infantrix-IVP+Hib+Previnar		0.17	0, 8, 18, 60	4	64	DT	IU	3.95	3.21	4.87	61	25.9324
134	27	Infantrix-IVP+Hib+Previnar		0.17	0, 8, 18, 60	4	64	TT	IU	8.11	6.75	9.73	61	17.3916
135	27	Infantrix-IVP+Hib+Previnar	Tetanus toxoid	0.17	0, 8, 18, 60	4	64	PRP	ug	16.2	11.32	23.26	61	277.178
136	27	Infantrix-IVP+Hib+Previnar		0.17	0, 8, 18, 60	4	64	PRN	EU	386.73	300.48	497.74	61	51.5116
137	27	Infantrix-IVP+Hib+Previnar		0.17	0, 8, 18, 60	4	64	FHA	EU	219.36	187.03	257.35	61	12.0949
138	27	Infantrix-IVP+Hib+Previnar		0.17	0, 8, 18, 60	4	64	PT	EU	57.39	49.1	67.07	61	11.4255
139	27	Infantrix-IVP+Hib		0.17	0, 8, 18	3	22	DT	IU	0.61	0.49	0.77	75	50.1143
140	27	Infantrix-IVP+Hib		0.17	0, 8, 18	3	22	TT	IU	4.44	3.6	5.47	75	37.4487
141	27	Infantrix-IVP+Hib	Tetanus toxoid	0.17	0, 8, 18	3	22	PRP	ug	1.94	1.42	2.66	75	229.471
142	27	Infantrix-IVP+Hib		0.17	0, 8, 18	3	22	PRN	EU	236.32	196.7	283.9	75	23.9942
143	27	Infantrix-IVP+Hib		0.17	0, 8, 18	3	22	FHA	EU	67.47	55.67	81.77	75	27.9272
144	27	Infantrix-IVP+Hib		0.17	0, 8, 18	3	22	PT	EU	44.28	36.99	53	75	22.5247
145	27	Infantrix-IVP+Hib		0.17	0, 8, 18	3	22	Polio-1	NA	289.25	195.8	427.4	75	863.009
146	27	Infantrix-IVP+Hib		0.17	0, 8, 18	3	22	Polio-2	NA	281.96	197	403.5	75	497.286
147	27	Infantrix-IVP+Hib		0.17	0, 8, 18	3	22	Polio-3	NA	682.27	569.7	817.1	75	22.722
148	27	Infantrix-IVP+Hib		0.17	0, 8, 18, 60	4	64	DT	IU	3.35	2.79	4	48	12.1327
149	27	Infantrix-IVP+Hib		0.17	0, 8, 18, 60	4	64	TT	IU	9.69	7.77	12.1	48	21.5149
150	27	Infantrix-IVP+Hib	Tetanus toxoid	0.17	0, 8, 18, 60	4	64	PRP	ug	18.18	12.49	26.43	48	180.041
151	27	Infantrix-IVP+Hib		0.17	0, 8, 18, 60	4	64	PRN	EU	526.27	438.07	631.92	48	12.6592
152	27	Infantrix-IVP+Hib		0.17	0, 8, 18, 60	4	64	FHA	EU	256.27	217.94	301.29	48	9.42836
153	27	Infantrix-IVP+Hib		0.17	0, 8, 18, 60	4	64	PT	EU	68.74	58.22	81.18	48	10.0063
154	28	Heptvalent Pneumonococcal-CMR197	CRM197	0.17-0.5	0, 8, 16	3	20	4	ug	122.1	69.1	215.6	24	263.592
155	28	Heptavalent Pneumonococcal-CMR197	CRM197	0.17-0.5	0, 8, 16	3	20	6B	ug	99.5	39	253.5	24	9603.86
156	28	Heptvalent Pneumonococcal-CMR197	CRM197	0.17-0.5	0, 8, 16	3	20	9V	ug	50.2	23	109.4	24	2079.83
157	28	Heptvalent Pneumonococcal-CMR197	CRM197	0.17-0.5	0, 8, 16	3	20	14	ug	155.5	68.2	354.7	24	3221.41
158	28	Heptvalent Pneumonococcal-CMR197	CRM197	0.17-0.5	0, 8, 16	3	20	18C	ug	84.9	44.2	163.3	24	603.231
159	28	Heptvalent Pneumonococcal-CMR197	CRM197	0.17-0.5	0, 8, 16	3	20	19F	ug	67.9	33.7	136.7	24	953.364
160	28	Heptvalent Pneumonococcal-CMR197	CRM197	0.17-0.5	0, 8, 16	3	20	23F	ug	101.9	48.7	212.9	24	1375.67
161	29	AVA SQ		19-52	0, 2, 4	3	6	AVA	ug	478	313	728	28	87.0555
162	29	AVA SQ		21-60	0	1	6	AVA	ug	36	22	58	26	140.189
163	29	AVA IM		20-61	0	1	6	AVA	ug	18	15	22	25	6.78668
164	29	AVA SQ		19-56	0, 2	2	6	AVA	ug	205	132	320	25	83.7298
165	29	AVA IM		19-57	0, 2	2	6	AVA	ug	147	89	245	25	158.081
166	29	AVA SQ		20-60	0, 4	2	6	AVA	ug	625	404	971	23	67.0555
167	29	AVA IM		19-64	0, 4	2	6	AVA	ug	482	304	764	22	75.3698
168	30	Octavalent Pneumonococcal-DT	Diphtheria toxoid	0.17	0, 8, 18	3	22	3	ug	3.87	3.17	4.72	22	6.46982
169	30	Octavalent Pneumonococcal-DT	Diphtheria toxoid	0.17	0, 8, 18	3	22	4	ug	0.63	0.47	0.83	22	14.4026
170	30	Octavalent Pneumonococcal-DT	Diphtheria toxoid	0.17	0, 8, 18	3	22	6B	ug	1.44	0.87	2.38	22	112.197
171	30	Octavalent Pneumonococcal-DT	Diphtheria toxoid	0.17	0, 8, 18	3	22	9V	ug	2.16	1.71	2.74	22	9.12817
172	30	Octavalent Pneumonococcal-DT	Diphtheria toxoid	0.17	0, 8, 18	3	22	14	ug	4.62	3.42	6.22	22	16.5349
173	30	Octavalent Pneumonococcal-DT	Diphtheria toxoid	0.17	0, 8, 18	3	22	18C	ug	1.33	0.98	1.8	22	17.3176
174	30	Octavalent Pneumonococcal-DT	Diphtheria toxoid	0.17	0, 8, 18	3	22	19F	ug	4.94	3.72	6.58	22	14.5123
175	30	Octavalent Pneumonococcal-DT	Diphtheria toxoid	0.17	0, 8, 18	3	22	23F	ug	1.07	0.72	1.59	22	41.0966
176	30	Octavalent Pneumonococcal-TT	Tetanus toxoid	0.17	0, 8, 18	3	22	3	ug	2.08	1.58	2.74	25	15.6844
177	30	Octavalent Pneumonococcal-TT	Tetanus toxoid	0.17	0, 8, 18	3	22	4	ug	3.08	2.06	4.62	25	56.738
178	30	Octavalent Pneumonococcal-TT	Tetanus toxoid	0.17	0, 8, 18	3	22	6B	ug	128	0.69	2.37	25	478.075
179	30	Octavalent Pneumonococcal-TT	Tetanus toxoid	0.17	0, 8, 18	3	22	9V	ug	0.8	0.47	1.35	25	195.515
180	30	Octavalent Pneumonococcal-TT	Tetanus toxoid	0.17	0, 8, 18	3	22	14	ug	2.56	1.75	3.76	25	45.7877
181	30	Octavalent Pneumonococcal-TT	Tetanus toxoid	0.17	0, 8, 18	3	22	18C	ug	0.74	0.45	1.23	25	152.568
182	30	Octavalent Pneumonococcal-TT	Tetanus toxoid	0.17	0, 8, 18	3	22	19F	ug	4.23	2.66	6.55	25	90.5312
183	30	Octavalent Pneumonococcal-TT	Tetanus toxoid	0.17	0, 8, 18	3	22	23F	ug	1.03	0.68	1.58	25	67.7237
184	31	Twinrix		19-70	0, 4, 26	3	30	HAV	mIU	4756	4152	5448	264	82.5932
185	31	Havrix+Engerix B		19-83	0, 26/0, 4, 26	2	30	HAV	mIU	2948	2638	3294	269	38.1837
186	31	Twinrix		19-70	0, 4, 26	3	30	HBs	mIU	2099	1664	2650	264	1921.39
187	31	Havrix+Engerix B		19-83	0, 26/0, 4, 26	3	30	HBs	mIU	1871	1429	2451	269	6966.06
188	32	Pentavax		0.17	0, 8, 18	3	22	HBs	mIU	78.5	62	99.5	417	15668.5
189	32	DTP-HB + Hib		0.17	0, 8, 18	3	22	HBs	mIU	218	180	266	433	3383.28
190	32	DPT +Hib/HBV		0.17	0, 8, 18	3	22	HBs	mIU	284	222	365	171	666.47
191	32	DPT +Hib + HBV		0.17	0, 8, 18	3	22	HBs	mIU	1066	877	1295	172	165.942
192	32	HBV/Pentavax		0.17	0, 8, 18	3	22	HBs	mIU	167	137	203	347	1517.73
193	32	Pentavax	OMPC	0.17	0, 8, 18	3	22	PRP	ug	4	3.6	4.6	417	149.238
194	32	DTP-HB + Hib	OMPC	0.17	0, 8, 18	3	22	PRP	ug	7.6	6.6	8.8	433	397.93
195	32	DPT +Hib/HBV	OMPC	0.17	0, 8, 18	3	22	PRP	ug	3.4	2.6	4.3	172	733.73
196	33	RSV PFP3		1-12	0	1	4	F protein		244589	213315	280448	143	26.3647
197	34	11 valent Pneumonococcal-DT Finnland	Tetanus protein	0.17	0, 8, 18	3	22	1	ug	2.02	1.62	2.52	113	109.59
198	34	11 valent Pneumonococcal-DT Finnland	Diphtheria toxoid	0.17	0, 8, 18	3	22	3	ug	1.37	1.14	1.64	113	47.7435
199	34	11 valent Pneumonococcal-DT Finnland	Tetanus protein	0.17	0, 8, 18	3	22	4	ug	3.4	2.82	4.28	113	84.3579
200	34	11 valent Pneumonococcal-DT Finnland	Tetanus protein	0.17	0, 8, 18	3	22	5	ug	2.05	1.62	2.59	113	146.643
201	34	11 valent Pneumonococcal-DT Finnland	Diphtheria toxoid	0.17	0, 8, 18	3	22	6B	ug	0.8	0.6	1.06	113	423.926
202	34	11 valent Pneumonococcal-DT Finnland	Tetanus protein	0.17	0, 8, 18	3	22	7F	ug	2.96	2.46	3.57	113	52.3898
203	34	11 valent Pneumonococcal-DT Finnland	Tetanus protein	0.17	0, 8, 18	3	22	9V	ug	1.64	1.34	2	113	70.6074
204	34	11 valent Pneumonococcal-DT Finnland	Diphtheria toxoid	0.17	0, 8, 18	3	22	14	ug	1.46	1.07	2	113	772.038
205	34	11 valent Pneumonococcal-DT Finnland	Diphtheria toxoid	0.17	0, 8, 18	3	22	18C	ug	0.86	0.71	1.05	113	64.0311
206	34	11 valent Pneumonococcal-DT Finnland	Tetanus protein	0.17	0, 8, 18	3	22	19F	ug	4.61	3.55	6	113	264.761
207	34	11 valent Pneumonococcal-DT Finnland	Tetanus protein	0.17	0, 8, 18	3	22	23F	ug	1.21	0.89	1.65	113	707.746
208	34	11 valent Pneumonococcal-DT Israel	Tetanus protein	0.17	0, 8, 18	3	22	1	ug	2.7	2.3	3.18	130	40.1993
209	34	11 valent Pneumonococcal-DT Israel	Diphtheria toxoid	0.17	0, 8, 18	3	22	3	ug	2.04	1.75	2.38	130	33.3102
210	34	11 valent Pneumonococcal-DT Israel	Tetanus protein	0.17	0, 8, 18	3	22	4	ug	4.11	3.46	4.88	130	50.4406
211	34	11 valent Pneumonococcal-DT Israel	Tetanus protein	0.17	0, 8, 18	3	22	5	ug	2.02	1.72	2.39	130	42.5562
212	34	11 valent Pneumonococcal-DT Israel	Diphtheria toxoid	0.17	0, 8, 18	3	22	6B	ug	1.17	0.92	1.5	130	263.41
213	34	11 valent Pneumonococcal-DT Israel	Tetanus protein	0.17	0, 8, 18	3	22	7F	ug	3.83	3.38	4.35	130	17.7549
214	34	11 valent Pneumonococcal-DT Israel	Tetanus protein	0.17	0, 8, 18	3	22	9V	ug	1.7	1.44	2	130	42.3311
215	34	11 valent Pneumonococcal-DT Israel	Diphtheria toxoid	0.17	0, 8, 18	3	22	14	ug	1.92	1.52	2.42	130	200.832
216	34	11 valent Pneumonococcal-DT Israel	Diphtheria toxoid	0.17	0, 8, 18	3	22	18C	ug	0.96	0.8	1.15	130	62.6623
217	34	11 valent Pneumonococcal-DT Israel	Tetanus protein	0.17	0, 8, 18	3	22	19F	ug	5.04	3.57	7.11	130	2578.82
218	34	11 valent Pneumonococcal-DT Israel	Tetanus protein	0.17	0, 8, 18	3	22	23F	ug	1.62	1.29	2.02	130	166.198
219	35	Pentacel + Prevnar +Recombivax	CRM197	0.17	0, 8, 18	3	22	4	ug	3.84	3.33	4.42	123	23.1149
220	35	Pentacel + Prevnar +Recombivax	CRM197	0.17	0, 8, 18	3	22	6B	ug	3.35	2.56	4.4	123	406.102
221	35	Pentacel + Prevnar +Recombivax	CRM197	0.17	0, 8, 18	3	22	9V	ug	2.07	1.76	2.43	123	35.786
222	35	Pentacel + Prevnar +Recombivax	CRM197	0.17	0, 8, 18	3	22	14	ug	6.37	5.26	7.71	123	69.4689
223	35	Pentacel + Prevnar +Recombivax	CRM197	0.17	0, 8, 18	3	22	18C	ug	3.01	2.5	3.64	123	64.4981
224	35	Pentacel + Prevnar +Recombivax	CRM197	0.17	0, 8, 18	3	22	19F	ug	3.3	2.78	3.92	123	45.2028
225	35	Pentacel + Prevnar +Recombivax	CRM197	0.17	0, 8, 18	3	22	23F	ug	1.83	1.48	2.27	123	114.875
226	35	Pentacel + Prevnar +Recombivax		0.17	0, 8, 18	3	26	DT	IU	2.55	2.24	2.9	121	17.1258
227	35	Pentacel + Prevnar +Recombivax		0.17	0, 8, 18	3	26	TT	IU	1.3	1.11	1.52	121	31.7488
228	35	Pentacel + Prevnar +Recombivax		0.17	0, 8, 18	3	26	HBs	mIU	75.3	55.8	102	121	761.422
229	35	Pentacel + Prevnar +Recombivax	Tetanus protein	0.17	0, 8, 18	3	26	PRP	ug	1.11	0.82	1.5	121	767.452
230	35	Pentacel + Prevnar +Recombivax		0.17	0, 8, 18	3	26	PT	EU	29.5	26.5	33.9	121	15.0138
231	35	Pentacel + Prevnar +Recombivax		0.17	0, 8, 18	3	26	FHA	EU	39.3	34.9	44.3	121	13.7836
232	35	Pentacel + Prevnar +Recombivax		0.17	0, 8, 18	3	26	PRN	EU	28.3	23.4	34.3	121	67.1214
233	35	Pentacel + Prevnar +Recombivax		0.17	0, 8, 18	3	26	Polio-1	NA	35.8	27	47.6	121	511.299
234	35	Pentacel + Prevnar +Recombivax		0.17	0, 8, 18	3	26	Polio-2	NA	62.4	46.3	84.1	121	710.174
235	35	Pentacel + Prevnar +Recombivax		0.17	0, 8, 18	3	26	Polio-3	NA	61.3	44.1	85.1	121	1381.66
236	35	(Pentacel +Recombivax) then Prevnar	CRM197	0.17	0, 8, 18; 4,12,22	3	26	4	ug	3.51	3.06	4.02	121	20.1164
237	35	(Pentacel +Recombivax) then Prevnar	CRM197	0.17	0, 8, 18; 4,12,22	3	26	6B	ug	5.39	4.25	6.85	121	190.686
238	35	(Pentacel +Recombivax) then Prevnar	CRM197	0.17	0, 8, 18; 4,12,22	3	26	9V	ug	2.02	1.75	2.33	121	23.3075
239	35	(Pentacel +Recombivax) then Prevnar	CRM197	0.17	0, 8, 18; 4,12,22	3	26	14	ug	5.84	4.92	6.94	121	43.9884
240	35	(Pentacel +Recombivax) then Prevnar	CRM197	0.17	0, 8, 18; 4,12,22	3	26	18C	ug	3.75	3.22	4.36	121	28.0503
241	35	(Pentacel +Recombivax) then Prevnar	CRM197	0.17	0, 8, 18; 4,12,22	3	26	19F	ug	3.52	2.95	4.21	121	50.0105
242	35	(Pentacel +Recombivax) then Prevnar	CRM197	0.17	0, 8, 18; 4,12,22	3	26	23F	ug	2.5	2.01	3.11	121	121.677
243	35	(Pentacel +Recombivax) then Prevnar		0.17	0, 8, 18; 4,12,22	3	26	DT	IU	5.64	5.11	6.23	121	8.84583
244	35	(Pentacel +Recombivax) then Prevnar		0.17	0, 8, 18; 4,12,22	3	26	TT	IU	0.94	0.8	1.09	121	30.0401
245	35	(Pentacel +Recombivax) then Prevnar		0.17	0, 8, 18; 4,12,22	3	26	HBs	mIU	169	135	211	121	135.968
246	35	(Pentacel +Recombivax) then Prevnar	Tetanus protein	0.17	0, 8, 18; 4,12,22	3	26	PRP	ug	0.64	0.48	0.85	121	536.976
247	35	(Pentacel +Recombivax) then Prevnar		0.17	0, 8, 18; 4,12,22	3	26	PT	EU	26	22.7	29.7	121	19.2325
248	35	(Pentacel +Recombivax) then Prevnar		0.17	0, 8, 18; 4,12,22	3	26	FHA	EU	40.9	36.3	46	121	13.532
249	35	(Pentacel +Recombivax) then Prevnar		0.17	0, 8, 18; 4,12,22	3	26	PRN	EU	23.3	19.3	28.1	121	62.3217
250	35	(Pentacel +Recombivax) then Prevnar		0.17	0, 8, 18; 4,12,22	3	26	Polio-1	NA	40.8	30.3	55	121	704.889
251	35	(Pentacel +Recombivax) then Prevnar		0.17	0, 8, 18; 4,12,22	3	26	Polio-2	NA	54.9	42	71.5	121	348.036
252	35	(Pentacel +Recombivax) then Prevnar		0.17	0, 8, 18; 4,12,22	3	26	Polio-3	NA	77.4	57.4	104	121	690.774
253	36	HibTITER (PRP-CRM197)	CRM197	0.17	0, 8, 18	3	21	PRP	ug	10.75	8.52	13.72	127	214.688
254	36	HibTITER (PRP-CRM197)	CRM197	0.17	0, 8, 18	3	21	PRP	ug	1.95	1.2	3.14	66	2476.3
255	37	Menomune Meningococcal PS (PSV-4)		11-18	0	1	4	A	SBA	3246	2910	3620	423	89.1392
256	37	Menomune Meningococcal PS (PSV-4)		11-18	0	1	4	C	SBA	1639	1406	1911	423	550.896
257	37	Menomune Meningococcal PS (PSV-4)		11-18	0	1	4	Y	SBA	1228	1088	1386	423	145.31
258	37	Menomune Meningococcal PS (PSV-4)		11-18	0	1	4	W135	SBA	1545	1384	1725	423	92.7453
259	37	Menactra Meningococcal PS-DT (MCV-4)		11-18	0	1	4	A	SBA	5483	4920	6111	435	91.9592
260	37	Menactra Meningococcal PS-DT (MCV-4)		11-18	0	1	4	C	SBA	1924	1662	2228	425	420.756
261	37	Menactra Meningococcal PS-DT (MCV-4)		11-18	0	1	4	Y	SBA	1322	1162	1505	425	206.895
262	37	Menactra Meningococcal PS-DT (MCV-4)		11-18	0	1	4	W135	SBA	1407	1232	1607	425	239.408
263	38	Heptavalent Pneumonococcal-CMR197	CRM197	0.25	0, 8, 39	3	43	4	ug	9.43	7.78	11.43	83	33.2697
264	38	Heptavalent Pneumonococcal-CMR197	CRM197	0.25	0, 8, 39	3	43	6B	ug	4.92	3.45	7.01	83	638.4
265	38	Heptavalent Pneumonococcal-CMR197	CRM197	0.25	0, 8, 39	3	43	9V	ug	6.84	5.78	8.09	83	21.395
266	38	Heptavalent Pneumonococcal-CMR197	CRM197	0.25	0, 8, 39	3	43	14	ug	11.67	9.54	14.28	83	39.4425
267	38	Heptavalent Pneumonococcal-CMR197	CRM197	0.25	0, 8, 39	3	43	18C	ug	4.65	3.87	5.59	83	28.5065
268	38	Heptavalent Pneumonococcal-CMR197	CRM197	0.25	0, 8, 39	3	43	19F	ug	5.04	3.4	7.48	83	1317.1
269	38	Heptavalent Pneumonococcal-CMR197	CRM197	0.25	0, 8, 39	3	43	23F	ug	4.59	3.38	6.24	83	266.573
270	39	Heptavalent Pneumonococcal-CMR197	CRM197	0.17	0, 8, 18	3	22	4	ug	1.71	1.32	2.2	54	42.6824
271	39	Heptavalent Pneumonococcal-CMR197	CRM197	0.17	0, 8, 18	3	22	6B	ug	1.99	1.35	2.95	54	312.406
272	39	Heptavalent Pneumonococcal-CMR197	CRM197	0.17	0, 8, 18	3	22	9V	ug	2.47	1.97	3.11	54	28.6522
273	39	Heptavalent Pneumonococcal-CMR197	CRM197	0.17	0, 8, 18	3	22	14	ug	6.26	4.77	8.2	54	53.5873
274	39	Heptavalent Pneumonococcal-CMR197	CRM197	0.17	0, 8, 18	3	22	18C	ug	3.55	2.8	4.49	54	32.1429
275	39	Heptavalent Pneumonococcal-CMR197	CRM197	0.17	0, 8, 18	3	22	19F	ug	3.28	2.56	4.2	54	38.018
276	39	Heptavalent Pneumonococcal-CMR197	CRM197	0.17	0, 8, 18	3	22	23F	ug	2.51	1.84	3.43	54	97.1822
277	39	Heptavalent Pneumonococcal-OMPC	OMPC	0.17	0, 8, 18	3	22	4	ug	2.74	1.92	3.91	54	186.107
278	39	Heptavalent Pneumonococcal-OMPC	OMPC	0.17	0, 8, 18	3	22	6B	ug	0.4	0.29	0.54	54	96.3952
279	39	Heptavalent Pneumonococcal-OMPC	OMPC	0.17	0, 8, 18	3	22	9V	ug	1.98	1.55	2.54	54	37.6931
280	39	Heptavalent Pneumonococcal-OMPC	OMPC	0.17	0, 8, 18	3	22	14	ug	2.96	2.05	4.25	54	212.218
281	39	Heptavalent Pneumonococcal-OMPC	OMPC	0.17	0, 8, 18	3	22	18C	ug	1.03	0.76	1.4	54	89.0543
282	39	Heptavalent Pneumonococcal-OMPC	OMPC	0.17	0, 8, 18	3	22	19F	ug	3.54	2.74	4.57	54	42.9119
283	39	Heptavalent Pneumonococcal-OMPC	OMPC	0.17	0, 8, 18	3	22	23F	ug	0.62	0.46	0.82	54	69.9645
284	39	Heptavalent Pneumonococcal-OMPC	OMPC	0.17	0, 8, 18, 44	4	56	4	ug	2.55	1.99	3.27	50	33.5113
285	39	Heptavalent Pneumonococcal-CMR197	CRM197	0.17	0, 8, 18, 44	4	56	6B	ug	9.02	6.48	12.54	50	106.521
286	39	Heptavalent Pneumonococcal-CMR197	CRM197	0.17	0, 8, 18, 44	4	56	9V	ug	3.97	3.2	4.91	50	20.6412
287	39	Heptavalent Pneumonococcal-CMR197	CRM197	0.17	0, 8, 18, 44	4	56	14	ug	10.8	8.29	14.06	50	41.9103
288	39	Heptavalent Pneumonococcal-CMR197	CRM197	0.17	0, 8, 18, 44	4	56	18C	ug	6.51	5.04	8.42	50	37.6713
289	39	Heptavalent Pneumonococcal-CMR197	CRM197	0.17	0, 8, 18, 44	4	56	19F	ug	4.96	3.86	6.36	50	34.1587
290	39	Heptavalent Pneumonococcal-CMR197	CRM197	0.17	0, 8, 18, 44	4	56	23F	ug	6.2	4.51	8.52	50	89.841
291	39	Heptavalent Pneumonococcal-OMPC	OMPC	0.17	0, 8, 18, 44	4	56	4	ug	4.63	3.09	6.95	50	308.462
292	39	Heptavalent Pneumonococcal-OMPC	OMPC	0.17	0, 8, 18, 44	4	56	6B	ug	1.76	1.15	2.67	50	386.093
293	39	Heptavalent Pneumonococcal-OMPC	OMPC	0.17	0, 8, 18, 44	4	56	9V	ug	4.05	3.14	5.22	50	36.3809
294	39	Heptavalent Pneumonococcal-OMPC	OMPC	0.17	0, 8, 18, 44	4	56	14	ug	5.31	3.68	7.66	50	178.358
295	39	Heptavalent Pneumonococcal-OMPC	OMPC	0.17	0, 8, 18, 44	4	56	18C	ug	3.06	2.27	4.12	50	67.6857
296	39	Heptavalent Pneumonococcal-OMPC	OMPC	0.17	0, 8, 18, 44	4	56	19F	ug	8.58	6.1	12.08	50	125.386
297	39	Heptavalent Pneumonococcal-OMPC	OMPC	0.17	0, 8, 18, 44	4	56	23F	ug	2.14	1.54	2.99	50	109.026
298	40	IPV-vero		18-32	0	1	4	Polio-1	NA	43008	30728	60195	65	226.147
299	40	IPV-vero		18-32	0	1	4	Polio-2	NA	13888	10658	18097	65	71.4105
300	40	IPV-vero		18-32	0	1	4	Polio-3	NA	65187	41356	102752	65	1536.81
301	40	IPV-mkc		18-32	0	1	4	Polio-1	NA	21949	15372	31340	64	298.503
302	40	IPV-mkc		18-32	0	1	4	Polio-2	NA	15106	11050	20649	64	148.694
303	40	IPV-mkc		18-32	0	1	4	Polio-3	NA	73032	52202	102174	64	215.39
304	41	IPV-vero		18-39	0, 4	2	8	Polio-1	NA	10085.5	7004.55	14521.7	46	140.455
305	41	IPV-vero		18-39	0, 4	2	8	Polio-2	NA	5792.62	4105.36	8173.31	46	106.716
306	41	IPV-vero		18-39	0, 4	2	8	Polio-3	NA	5792.62	4023.06	8340.53	46	140.455
307	43	11 valent Pneumonococcal-DT Finnland	Diphtheria toxoid	0.17	0, 8, 18	3	22	3	ug	1.12	0.91	1.37	56	21.3614
308	43	11 valent Pneumonococcal-DT Finnland	Diphtheria toxoid	0.17	0, 8, 18	3	22	6B	ug	0.56	0.41	0.78	56	123.075
309	43	11 valent Pneumonococcal-DT Finnland	Diphtheria toxoid	0.17	0, 8, 18	3	22	14	ug	0.97	0.71	1.32	56	103.603
310	43	11 valent Pneumonococcal-DT Finnland	Diphtheria toxoid	0.17	0, 8, 18	3	22	18C	ug	0.67	0.51	0.89	56	64.508
311	43	11 valent Pneumonococcal-DT Finnland	Tetanus protein	0.17	0, 8, 18	3	22	1	ug	1.74	1.39	2.18	56	29.0103
312	43	11 valent Pneumonococcal-DT Finnland	Tetanus protein	0.17	0, 8, 18	3	22	4	ug	3.47	2.78	4.38	56	30.021
313	43	11 valent Pneumonococcal-DT Finnland	Tetanus protein	0.17	0, 8, 18	3	22	5	ug	1.62	1.27	2.06	56	37.3225
314	43	11 valent Pneumonococcal-DT Finnland	Tetanus protein	0.17	0, 8, 18	3	22	7F	ug	3.73	3.11	4.46	56	14.849
315	43	11 valent Pneumonococcal-DT Finnland	Tetanus protein	0.17	0, 8, 18	3	22	9V	ug	1.62	1.3	2.02	56	27.0624
316	43	11 valent Pneumonococcal-DT Finnland	Tetanus protein	0.17	0, 8, 18	3	22	19F	ug	4.71	3.49	6.35	56	88.1607
317	43	11 valent Pneumonococcal-DT Finnland	Tetanus protein	0.17	0, 8, 18	3	22	23F	ug	1.24	0.88	1.74	56	164.27
318	43	11 valent Pneumonococcal-DT Israel	Diphtheria toxoid	0.17	0, 8, 18	3	22	3	ug	1.49	1.19	1.88	51	26.2039
319	43	11 valent Pneumonococcal-DT Israel	Diphtheria toxoid	0.17	0, 8, 18	3	22	6B	ug	0.86	0.61	1.2	51	125.464
320	43	11 valent Pneumonococcal-DT Israel	Diphtheria toxoid	0.17	0, 8, 18	3	22	14	ug	1.74	1.23	2.46	51	141.184
321	43	11 valent Pneumonococcal-DT Israel	Diphtheria toxoid	0.17	0, 8, 18	3	22	18C	ug	0.82	0.63	1.05	51	38.3987
322	43	11 valent Pneumonococcal-DT Israel	Tetanus protein	0.17	0, 8, 18	3	22	1	ug	1.64	1.3	2.06	51	26.7758
323	43	11 valent Pneumonococcal-DT Israel	Tetanus protein	0.17	0, 8, 18	3	22	4	ug	3.36	2.58	4.36	51	42.393
324	43	11 valent Pneumonococcal-DT Israel	Tetanus protein	0.17	0, 8, 18	3	22	5	ug	1.74	1.34	2.26	51	41.7956
325	43	11 valent Pneumonococcal-DT Israel	Tetanus protein	0.17	0, 8, 18	3	22	7F	ug	3.93	3.13	4.92	51	25.277
326	43	11 valent Pneumonococcal-DT Israel	Tetanus protein	0.17	0, 8, 18	3	22	9V	ug	1.43	1.11	1.83	51	35.5308
327	43	11 valent Pneumonococcal-DT Israel	Tetanus protein	0.17	0, 8, 18	3	22	19F	ug	5.39	4.01	7.25	51	68.6641
328	43	11 valent Pneumonococcal-DT Israel	Tetanus protein	0.17	0, 8, 18	3	22	23F	ug	1.41	1	1.99	51	136.219
329	43	11 valent Pneumonococcal-DT+alum Philippines	Diphtheria toxoid	0.12	0, 4, 10	3	14	3	ug	4.87	3.91	6.08	47	20.6259
330	43	11 valent Pneumonococcal-DT+alum Philippines	Diphtheria toxoid	0.12	0, 4, 10	3	14	6B	ug	1.12	0.77	1.61	47	157.075
331	43	11 valent Pneumonococcal-DT+alum Philippines	Diphtheria toxoid	0.12	0, 4, 10	3	14	14	ug	2.18	1.62	2.87	47	50.4333
332	43	11 valent Pneumonococcal-DT+alum Philippines	Diphtheria toxoid	0.12	0, 4, 10	3	14	18C	ug	4.5	3.18	6.38	47	118.333
333	43	11 valent Pneumonococcal-DT+alum Philippines	Tetanus protein	0.12	0, 4, 10	3	14	1	ug	15.23	12.75	18.19	47	11.4283
334	43	11 valent Pneumonococcal-DT+alum Philippines	Tetanus protein	0.12	0, 4, 10	3	14	4	ug	23.41	18.95	28.92	47	18.1394
335	43	11 valent Pneumonococcal-DT+alum Philippines	Tetanus protein	0.12	0, 4, 10	3	14	5	ug	12.49	10.77	14.48	47	7.60876
336	43	11 valent Pneumonococcal-DT+alum Philippines	Tetanus protein	0.12	0, 4, 10	3	14	7F	ug	8.87	6.82	11.52	47	36.3759
337	43	11 valent Pneumonococcal-DT+alum Philippines	Tetanus protein	0.12	0, 4, 10	3	14	9V	ug	7.69	6.27	9.43	47	16.4106
338	43	11 valent Pneumonococcal-DT+alum Philippines	Tetanus protein	0.12	0, 4, 10	3	14	19F	ug	16.11	12.81	20.25	47	23.09
339	43	11 valent Pneumonococcal-DT+alum Philippines	Tetanus protein	0.12	0, 4, 10	3	14	23F	ug	3.89	2.83	5.34	47	77.7105
340	43	11 valent Pneumonococcal-DT+alum Finnland	Diphtheria toxoid	0.17	0, 8, 18	3	22	3	ug	1.62	1.37	1.91	60	13.1172
341	43	11 valent Pneumonococcal-DT+alum Finnland	Diphtheria toxoid	0.17	0, 8, 18	3	22	6B	ug	0.89	0.63	1.26	60	214.668
342	43	11 valent Pneumonococcal-DT+alum Finnland	Diphtheria toxoid	0.17	0, 8, 18	3	22	14	ug	1.71	1.27	2.31	60	102.912
343	43	11 valent Pneumonococcal-DT+alum Finnland	Diphtheria toxoid	0.17	0, 8, 18	3	22	18C	ug	1.15	0.92	1.45	60	33.9195
344	43	11 valent Pneumonococcal-DT+alum Finnland	Tetanus protein	0.17	0, 8, 18	3	22	1	ug	2.26	1.87	2.74	60	19.2808
345	43	11 valent Pneumonococcal-DT+alum Finnland	Tetanus protein	0.17	0, 8, 18	3	22	4	ug	4.42	3.55	5.5	60	29.7012
346	43	11 valent Pneumonococcal-DT+alum Finnland	Tetanus protein	0.17	0, 8, 18	3	22	5	ug	2.34	1.8	3.03	60	56.4815
347	43	11 valent Pneumonococcal-DT+alum Finnland	Tetanus protein	0.17	0, 8, 18	3	22	7F	ug	4.31	3.47	5.35	60	28.6042
348	43	11 valent Pneumonococcal-DT+alum Finnland	Tetanus protein	0.17	0, 8, 18	3	22	9V	ug	1.78	1.37	2.31	60	57.2128
349	43	11 valent Pneumonococcal-DT+alum Finnland	Tetanus protein	0.17	0, 8, 18	3	22	19F	ug	4.94	3.57	6.83	60	152.211
350	43	11 valent Pneumonococcal-DT+alum Finnland	Tetanus protein	0.17	0, 8, 18	3	22	23F	ug	2.15	1.59	2.89	60	102.349
351	43	11 valent Pneumonococcal-DT+alum Israel	Diphtheria toxoid	0.17	0, 8, 18	3	22	3	ug	2.43	1.96	3	63	29.3307
352	43	11 valent Pneumonococcal-DT+alum Israel	Diphtheria toxoid	0.17	0, 8, 18	3	22	6B	ug	1.55	1.15	2.1	63	119.059
353	43	11 valent Pneumonococcal-DT+alum Israel	Diphtheria toxoid	0.17	0, 8, 18	3	22	14	ug	3.26	2.34	4.54	63	192.601
354	43	11 valent Pneumonococcal-DT+alum Israel	Diphtheria toxoid	0.17	0, 8, 18	3	22	18C	ug	1.54	1.23	1.92	63	34.2795
355	43	11 valent Pneumonococcal-DT+alum Israel	Tetanus protein	0.17	0, 8, 18	3	22	1	ug	2.98	2.45	3.64	63	23.1576
356	43	11 valent Pneumonococcal-DT+alum Israel	Tetanus protein	0.17	0, 8, 18	3	22	4	ug	4.92	3.79	6.39	63	63.1915
357	43	11 valent Pneumonococcal-DT+alum Israel	Tetanus protein	0.17	0, 8, 18	3	22	5	ug	2.86	2.18	3.49	63	41.8917
358	43	11 valent Pneumonococcal-DT+alum Israel	Tetanus protein	0.17	0, 8, 18	3	22	7F	ug	5.19	4.3	6.28	63	20.212
359	43	11 valent Pneumonococcal-DT+alum Israel	Tetanus protein	0.17	0, 8, 18	3	22	9V	ug	2.54	2.05	3.16	63	31.0223
360	43	11 valent Pneumonococcal-DT+alum Israel	Tetanus protein	0.17	0, 8, 18	3	22	19F	ug	6.92	5.28	9.06	63	72.6508
361	43	11 valent Pneumonococcal-DT+alum Israel	Tetanus protein	0.17	0, 8, 18	3	22	23F	ug	2.68	2.01	3.57	93	254.579
362	44	DTPa2		0.17	0, 8, 18	3	22	DT	IU	0.64	0.58	0.72	180	18.1912
363	44	DTPa2		0.17	0, 8, 18	3	22	DT	IU	0.58	0.47	0.73	67	36.7489
364	44	DTPa3		0.17	0, 8, 18	3	22	DT	IU	0.69	0.57	0.83	43	11.7543
365	44	DTPa3		0.17	0, 8, 18	3	22	DT	IU	0.78	0.59	1.04	37	31.4386
366	44	DTPa5		0.17	0, 8, 18	3	22	DT	IU	0.85	0.74	0.95	180	28.5477
367	44	DTPa5		0.17	0, 8, 18	3	22	DT	IU	0.66	0.55	0.8	80	28.5415
368	44	DT		0.17	0, 8, 18	3	22	DT	IU	1.05	0.95	1.16	157	12.2118
369	44	DTPw-C		0.17	0, 8, 18	3	22	DT	IU	0.61	0.51	0.72	134	54.1532
370	44	DTPw-E		0.17	0, 8, 18	3	22	DT	IU	3.97	3.06	5.15	47	35.4786
371	44	DTPw-E		0.17	0, 8, 18	3	22	DT	IU	2.57	1.8	3.68	33	60.8302
372	45	OpsA Lyme Disease		15-70	0, 4	2	8	OspA	ng	816	725	935	395	156.899
373	46	Meningitec (Menc-CRM197)	CRM197	0.17	0, 4, 8	3	12	MenC	ug	16.3	13.9	19	83	17.2441
374	46	Meningitec (Menc-CRM197)	CRM197	0.17	0, 4, 8	3	12	MenC	ug	22.1	19	25.7	84	15.9324
375	46	Meningitec (Menc-CRM197)	CRM197	0.17	0, 4, 8	3	12	MenC	ug	20.6	18	23.6	98	14.6074
376	46	Hiberix	Tetanus toxoid	0.17	0, 4, 8	3	12	PRP	ug	1.31	0.97	1.78	81	235.958
377	46	Hiberix	Tetanus toxoid	0.17	0, 4, 8	3	12	PRP	ug	1.4	1.06	1.85	85	169.783
378	46	ACTHIB	Tetanus toxoid	0.17	0, 4, 8	3	12	PRP	ug	3.69	2.75	4.93	92	270.161
379	47	GBS V-TT	Tetanus toxoid	65-83	0	1	4	V-CPS	ug	2.2	0.7	6.8	22	42792.5
380	49	BERNA-YF		18-60	0	1	4	YF	NA	1184	982	1426	143	86.5634
381	49	RKI-YF		18-60	0	1	4	YF	NA	1050	795	1386	73	115.475
382	49	AP-YF		18-60	0	1	4	YF	NA	612	474	791	72	77.11
383	51	Boostrix Polio (dTpa-IPV)		18-40	0	1	4	PT	EU	84.3	70.5	100.7	132	60.1146
384	51	Boostrix Polio (dTpa-IPV)		18-40	0	1	4	FHA	EU	610	528.9	703.6	134	27.2177
385	51	Boostrix Polio (dTpa-IPV)		18-40	0	1	4	PRN	EU	447.2	344.3	580.8	135	435.053
386	51	Boostrix Polio (dTpa-IPV)		18-40	0	1	4	DT	IU	2.01	1.61	2.5	135	166.167
387	51	Boostrix Polio (dTpa-IPV)		18-40	0	1	4	TT	IU	7.54	6.66	8.54	135	17.9745
388	51	Boostrix Polio (dTpa-IPV)		18-40	0	1	4	Polio-1	NA	2445	2024	2953	129	72.9933
389	51	Boostrix Polio (dTpa-IPV)		18-40	0	1	4	Polio-2	NA	1586	1242	1981	126	188.802
390	51	Boostrix Polio (dTpa-IPV)		18-40	0	1	4	Polio-3	NA	2674	2142	3339	122	134.745
391	51	Boostrix Polio (dTpa-IPV)		40-70	0	1	4	PT	EU	56.8	48.5	66.5	125	34.0879
392	51	Boostrix Polio (dTpa-IPV)		40-70	0	1	4	FHA	EU	594	526	670.8	125	15.1609
393	51	Boostrix Polio (dTpa-IPV)		40-70	0	1	4	PRN	EU	203.7	144.8	286.7	126	2137.92
394	51	Boostrix Polio (dTpa-IPV)		40-70	0	1	4	DT	IU	0.371	0.279	0.493	126	596.064
395	51	Boostrix Polio (dTpa-IPV)		40-70	0	1	4	TT	IU	5.247	4.365	6.308	126	62.3672
396	51	Boostrix Polio (dTpa-IPV)		40-70	0	1	4	Polio-1	NA	1957	1563	2493	122	173.618
397	51	Boostrix Polio (dTpa-IPV)		40-70	0	1	4	Polio-2	NA	1411	1067	1866	121	467.972
398	51	Boostrix Polio (dTpa-IPV)		40-70	0	1	4	Polio-3	NA	2244	1748	2881	113	202.657
399	51	Boostrix + Poliorix		18-40	0	1	4	PT	EU	72.3	59.5	87.9	147	113.433
400	51	Boostrix + Poliorix		18-40	0	1	4	FHA	EU	808.7	692.8	943.9	148	43.0576
401	51	Boostrix + Poliorix		18-40	0	1	4	PRN	EU	360.8	273	476.7	149	901.558
402	51	Boostrix + Poliorix		18-40	0	1	4	DT	IU	2.16	1.73	2.69	149	218.812
403	51	Boostrix + Poliorix		18-40	0	1	4	TT	IU	7.44	6.58	8.4	149	19.7036
404	51	Boostrix + Poliorix		18-40	0	1	4	Polio-1	NA	3158	2732	3662	148	35.3112
405	51	Boostrix + Poliorix		18-40	0	1	4	Polio-2	NA	2435	2013	2946	142	93.5055
406	51	Boostrix + Poliorix		18-40	0	1	4	Polio-3	NA	3756	3165	4457	140	57.4215
407	51	Boostrix + Poliorix		40-70	0	1	4	PT	EU	60	49.6	72.5	109	52.62
408	51	Boostrix + Poliorix		40-70	0	1	4	FHA	EU	780.5	649.3	938.1	109	46.6015
409	51	Boostrix + Poliorix		40-70	0	1	4	PRN	EU	201.9	140.5	290.2	111	2084.27
410	51	Boostrix + Poliorix		40-70	0	1	4	DT	IU	0.349	0.249	0.491	111	1278.72
411	51	Boostrix + Poliorix		40-70	0	1	4	TT	IU	5.63	4.524	7.008	111	100.584
412	51	Boostrix + Poliorix		40-70	0	1	4	Polio-1	NA	2372	1840	3058	106	186.818
413	51	Boostrix + Poliorix		40-70	0	1	4	Polio-2	NA	1613	1260	2065	109	173.765
414	51	Boostrix + Poliorix		40-70	0	1	4	Polio-3	NA	2314	1770	3026	99	207.626
415	51	Revaxis (Td-IPV)		18-40	0	1	4	DT	IU	2.82	2.3	3.47	148	148.862
416	51	Revaxis (Td-IPV)		18-40	0	1	4	TT	IU	9.24	8.1	10.54	148	24.6148
417	51	Revaxis (Td-IPV)		18-40	0	1	4	Polio-1	NA	2362	1998	2794	143	55.1433
418	51	Revaxis (Td-IPV)		18-40	0	1	4	Polio-2	NA	1754	1419	2168	139	147.991
419	51	Revaxis (Td-IPV)		18-40	0	1	4	Polio-3	NA	3687	3143	4327	142	45.1336
420	51	Revaxis (Td-IPV)		40-70	0	1	4	DT	IU	0.464	0.328	0.627	116	1073.25
421	51	Revaxis (Td-IPV)		40-70	0	1	4	TT	IU	5.4	4.16	7.01	116	275.945
422	51	Revaxis (Td-IPV)		40-70	0	1	4	Polio-1	NA	1754	1352	2276	112	247.645
423	51	Revaxis (Td-IPV)		40-70	0	1	4	Polio-2	NA	1336	1012	1748	112	325.081
424	51	Revaxis (Td-IPV)		40-70	0	1	4	Polio-3	NA	2252	1741	2914	102	181.621
425	52	Mencevax ACWY		0.5	0, 8	2	12	A	ug	4.1	3.1	5.5	44	44.8421
426	52	Mencevax ACWY		1	0, 8	2	12	A	ug	7.5	5.2	11	44	144.009
427	52	Mencevax ACWY		1.5	0, 8	2	12	A	ug	9.5	6.7	13.5	49	134.838
428	52	Mencevax ACWY		2	0	1	4	A	ug	7.3	4.9	10.8	67	644.822
429	52	Mencevax ACWY		3	0	1	4	A	ug	10.9	7.7	15.3	77	413.714
430	52	Mencevax ACWY		4	0	1	4	A	ug	10.4	7.8	13.8	92	238.048
431	52	Mencevax ACWY		0.5	0, 8	2	12	C	ug	2.8	2.3	3.4	44	13.366
432	52	Mencevax ACWY		1	0, 8	2	12	C	ug	3.4	2.7	4.3	46	23.4823
433	52	Mencevax ACWY		1.5	0, 8	2	12	C	ug	3.4	2.7	4.3	49	25.9856
434	52	Mencevax ACWY		2	0	1	4	C	ug	3	2.5	3.8	67	30.7931
435	52	Mencevax ACWY		3	0	1	4	C	ug	2.4	1.8	3.2	77	155.835
436	52	Mencevax ACWY		4	0	1	4	C	ug	3.4	2.7	4.2	91	67.6817
437	52	Mencevax ACWY		0.5	0, 8	2	12	W135	ug	1.3	1	1.6	44	22.5933
438	52	Mencevax ACWY		1	0, 8	2	12	W135	ug	1.7	1.4	2.3	46	28.9914
439	52	Mencevax ACWY		1.5	0, 8	2	12	W135	ug	1.7	1.4	2.1	49	17.0859
440	52	Mencevax ACWY		2	0	1	4	W135	ug	1.6	1.3	2.1	68	52.178
441	52	Mencevax ACWY		3	0	1	4	W135	ug	1.8	1.3	2.3	77	149.383
442	52	Mencevax ACWY		4	0	1	4	W135	ug	2.2	1.6	2.9	93	309.559
443	52	Mencevax ACWY		0.5	0, 8	2	12	Y	ug	0.6	0.5	0.8	43	21.8024
444	52	Mencevax ACWY		1	0, 8	2	12	Y	ug	0.7	0.5	0.9	46	53.8694
445	52	Mencevax ACWY		1.5	0, 8	2	12	Y	ug	0.9	0.7	1.1	49	23.6626
446	52	Mencevax ACWY		2	0	1	4	Y	ug	1.1	0.8	1.6	66	278.984
447	52	Mencevax ACWY		3	0	1	4	Y	ug	1.1	0.8	1.6	77	438.054
448	52	Mencevax ACWY		4	0	1	4	Y	ug	2	1.4	2.9	92	1080.33
449	54	DTPaHBV-IPV+Hib	Tetanus toxoid	0.17	0, 8, 18	3	22	PRP	ug	2.47	1.7	3.6	63	385.818
450	54	DTPaHBV-IPV+Hib	Tetanus protein	0.17	0, 8, 18	3	22	PRP*	ug	2.78	2.9	3.4	199	9.42988
451	54	DTPaHBV-IPV+Hib, PRP	Tetanus protein	0.17	0, 8, 18, 56	4	57	PRP	ug	5.67	3.7	8.7	64	934.416
452	54	DTPaHBV-IPV+Hib, PRP-TT	Tetanus toxoid	0.17	0, 8, 18, 56	4	60	PRP	ug	53.7	44.5	64.8	212	237.928
453	55	DTPwHBV-Hib	Tetanus toxoid	0.17	0, 8, 18	3	22	PRP	ug	27.2	22.9	32.4	181	106.559
454	55	DTPwHBV-Hib		0.17	0, 8, 18	3	22	HBs	mIU	1649.3	1381.6	1968.9	181	117.415
455	55	DTPwHBV-Hib		0.17	0, 8, 18	3	22	DT	IU	1.8	1.2	2.6	50	236.815
456	55	DTPwHBV-Hib		0.17	0, 8, 18	3	22	TT	IU	4.6	3.6	5.8	50	29.1473
457	55	DTPwHBV + Hib(Separate)	Tetanus toxoid	0.17	0, 8, 18	3	22	PRP	ug	22.4	18.2	27.2	171	191.36
458	55	DTPwHBV + Hib(Separate)		0.17	0, 8, 18	3	22	HBs	mIU	1821.4	1504	2205.5	171	149.321
459	55	DTPwHBV + Hib(Separate)		0.17	0, 8, 18	3	22	DT	IU	1.9	1.3	2.6	49	128
460	55	DTPwHBV + Hib(Separate)		0.17	0, 8, 18	3	22	TT	IU	1.6	1	2.3	49	340.483
461	55	DTPwHBV-Hib	Tetanus toxoid	0.17	0, 8, 18	3	22	PRP	ug	104.8	87.8	125.2	164	94.0954
462	55	DTPwHBV-Hib		0.17	0, 8, 18, 70	4	74	HBs	mIU	10672.6	8659.4	13153.9	164	211.441
463	55	DTPwHBV-Hib		0.17	0, 8, 18, 70	4	74	DT	IU	4.3	3.2	5.8	47	58.9746
464	55	DTPwHBV-Hib		0.17	0, 8, 18, 70	4	74	TT	IU	11.9	10.4	13.7	47	6.61507
465	55	DTPwHBV + Hib(Separate)	Tetanus toxoid	0.17	0, 8, 18, 70	4	74	PRP	ug	117	94.5	144.8	161	224.729
466	55	DTPwHBV + Hib(Separate)		0.17	0, 8, 18, 70	4	74	HBs	mIU	12483.6	9866.5	15794.9	161	391.704
467	55	DTPwHBV + Hib(Separate)		0.17	0, 8, 18, 70	4	74	DT	IU	5.8	4.4	7.5	47	38.7105
468	55	DTPwHBV + Hib(Separate)		0.17	0, 8, 18, 70	4	74	TT	IU	6.3	4.7	8.5	47	58.0904
469	57	DTPa-HBV		0.25	0, 6, 13	3	17	HBs	mIU	667	441	1010	51	371.601
470	57	DTPa-HBV		0.25	0, 6, 13	3	17	DT	IU	1.4	1.17	1.67	51	12.6931
471	57	DTPa-HBV		0.25	0, 6, 13	3	17	TT	IU	2.21	1.89	2.58	51	9.2304
472	57	DTPa-HBV		0.25	0, 6, 13	3	17	PT	EU	47.9	40.5	56.6	49	10.4119
473	57	DTPa-HBV		0.25	0, 6, 13	3	17	FHA	EU	184	145	226	45	19.631
474	57	DTPa-HBV		0.25	0, 6, 13	3	17	PRN	EU	170.4	142	204	50	12.9591
475	57	Infantrix/Engerix Mixed		0.25	0, 6, 13	3	17	HBs	mIU	518	366	733	52	149.635
476	57	Infantrix/Engrerix Mixed		0.25	0, 6, 13	3	17	DT	IU	1.06	0.89	1.27	52	12.9865
477	57	Infantrix/Engrerix Mixed		0.25	0, 6, 13	3	17	TT	IU	2	1.64	2.43	52	17.0367
478	57	Infantrix/Engrerix Mixed		0.25	0, 6, 13	3	17	PT	EU	46.7	40.3	54.2	52	8.47281
479	57	Infantrix/Engrerix Mixed		0.25	0, 6, 13	3	17	FHA	EU	131	105	164	46	20.5792
480	57	Infantrix/Engrerix Mixed		0.25	0, 6, 13	3	17	PRN	EU	124	98.3	158	52	30.6361
481	57	Infantrix + Engerix separate		0.25	0, 6, 13	3	17	HBs	mIU	438	321	597	58	112.776
482	57	Infantrix + Engerix separate		0.25	0, 6, 13	3	17	DT	IU	1.1	0.89	1.36	58	25.2602
483	57	Infantrix + Engerix separate		0.25	0, 6, 13	3	17	TT	IU	1.76	1.47	2.1	58	15.1251
484	57	Infantrix + Engerix separate		0.25	0, 6, 13	3	17	PT	EU	46.7	40.1	54.3	58	10.0614
485	57	Infantrix + Engerix separate		0.25	0, 6, 13	3	17	FHA	EU	157.6	128.7	193.1	58	21.9749
486	57	Infantrix + Engerix separate		0.25	0, 6, 13	3	17	PRN	EU	148	121	181	57	20.9129
487	58	DPTa		0.17	0, 8, 18	3	22	PT	EU	50.4	48.5	55.7	167	5.98187
488	58	DPTa/Pa		0.17	0, 8, 18, 220	4	221	PT	EU	18	12.4	26.2	56	269.884
489	58	DPTa/Pa		0.17	0, 8, 18, 220	3	224	PT	EU	118.8	83	170	21	26.7227
490	58	DPTa/Pa		0.17	0, 8, 18, 270	4	271	PT	EU	9.2	6.1	13.9	57	501.721
491	58	DPTa/Pa		0.17	0, 8, 18, 270	3	274	PT	EU	104.7	69.7	157.3	18	31.605
492	58	DPTa/Pa		0.17	0, 8, 18, 320	4	321	PT	EU	6.1	3.9	9.4	68	1414.41
493	58	DPTa/Pa		0.17	0, 8, 18, 320	4	324	PT	EU	59.8	40.8	87.7	30	66.1147
494	59	LYMErix (OpsA)		4-14	0, 4, 52	3	56	OspA	EU	29650	25707	34197	149	32.5716
495	59	LYMErix (OpsA)		15-18	0, 4, 52	3	56	OspA	EU	20722	15470	27757	40	40.3359
496	61	DTPa2		0.17	0, 8, 18	3	22	PT	EU	59.3	53.6	65.7	164	13.5544
497	61	DTPa2		0.17	0, 8, 18	3	22	FHA	EU	111.4	100.5	123.6	164	14.1473
498	61	DPTa5		0.17	0, 8, 18	3	22	PT	EU	49.8	45	55.1	170	14.0148
499	61	DTPa5		0.17	0, 8, 18	3	22	FHA	EU	33.3	30	37.1	170	15.9525
500	61	DPTa5		0.17	0, 8, 18	3	22	FIM	EU	352.4	304.1	408.3	170	46.605
501	61	DTPa5		0.17	0, 8, 18	3	22	PRN	EU	116.7	102.8	132.4	170	27.0928
502	63	DTPw/IPV/PRP-TT +PncD/T11 group 1	Diphtheria toxoid	0.17	0, 8, 18	3	22	3	ug	1.58	1.25	2	59	36.9722
503	63	DTPw/IPV/PRP-TT +PncD/T11 group 1	Diphtheria toxoid	0.17	0, 8, 18	3	22	6B	ug	1.08	0.76	1.53	59	215.839
504	63	DTPw/IPV/PRP-TT +PncD/T11 group 1	Diphtheria toxoid	0.17	0, 8, 18	3	22	14	ug	1.86	1.29	2.69	59	282.836
505	63	DTPw/IPV/PRP-TT +PncD/T11 group 1	Diphtheria toxoid	0.17	0, 8, 18	3	22	18C	ug	0.78	0.58	1.04	59	88.7114
506	63	DTPw/IPV/PRP-TT +PncD/T11 group 1	Tetanus protein	0.17	0, 8, 18	3	22	1	ug	1.72	1.41	2.11	59	22.115
507	63	DTPw/IPV/PRP-TT +PncD/T11 group 1	Tetanus protein	0.17	0, 8, 18	3	22	4	ug	3.3	2.49	4.37	59	75.2257
508	63	DTPw/IPV/PRP-TT +PncD/T11 group 1	Tetanus protein	0.17	0, 8, 18	3	22	5	ug	1.92	1.51	2.44	59	39.8887
509	63	DTPw/IPV/PRP-TT +PncD/T11 group 1	Tetanus protein	0.17	0, 8, 18	3	22	7F	ug	4.24	3.56	5.06	59	14.8907
510	63	DTPw/IPV/PRP-TT +PncD/T11 group 1	Tetanus protein	0.17	0, 8, 18	3	22	9V	ug	1.55	1.24	1.94	59	31.1216
511	63	DTPw/IPV/PRP-TT +PncD/T11 group 1	Tetanus protein	0.17	0, 8, 18	3	22	19F	ug	5.07	3.63	7.08	59	169.241
512	63	DTPw/IPV/PRP-TT +PncD/T11 group 1	Tetanus protein	0.17	0, 8, 18	3	22	23F	ug	1.48	1.05	2.09	59	197.848
513	63	DTPw/IPV/PRP-TT +PncD/T11 group 2	Diphtheria toxoid	0.17	0, 8, 18	3	22	3	ug	2.61	2.2	3.11	66	16.6475
514	63	DTPw/IPV/PRP-TT +PncD/T11 group 2	Diphtheria toxoid	0.17	0, 8, 18	3	22	6B	ug	1.28	0.91	1.81	66	266.772
515	63	DTPw/IPV/PRP-TT +PncD/T11 group 2	Diphtheria toxoid	0.17	0, 8, 18	3	22	14	ug	2.13	1.58	2.88	66	131.288
516	63	DTPw/IPV/PRP-TT +PncD/T11 group 2	Diphtheria toxoid	0.17	0, 8, 18	3	22	18C	ug	1.17	0.95	1.45	66	31.0409
517	63	DTPw/IPV/PRP-TT +PncD/T11 group 2	Tetanus protein	0.17	0, 8, 18	3	22	1	ug	4.15	3.42	5.04	66	23.3412
518	63	DTPw/IPV/PRP-TT +PncD/T11 group 2	Tetanus protein	0.17	0, 8, 18	3	22	4	ug	5.23	4.32	6.35	66	22.8597
519	63	DTPw/IPV/PRP-TT +PncD/T11 group 2	Tetanus protein	0.17	0, 8, 18	3	22	5	ug	2.23	1.78	2.8	66	39.6559
520	63	DTPw/IPV/PRP-TT +PncD/T11 group 2	Tetanus protein	0.17	0, 8, 18	3	22	7F	ug	3.65	3.06	4.35	66	17.4217
521	63	DTPw/IPV/PRP-TT +PncD/T11 group 2	Tetanus protein	0.17	0, 8, 18	3	22	9V	ug	1.85	1.46	2.33	66	44.5866
522	63	DTPw/IPV/PRP-TT +PncD/T11 group 2	Tetanus protein	0.17	0, 8, 18	3	22	19F	ug	6.63	4.99	8.81	66	101.304
523	63	DTPw/IPV/PRP-TT +PncD/T11 group 2	Tetanus protein	0.17	0, 8, 18	3	22	23F	ug	1.82	1.37	2.42	66	101.72
524	63	DTPa/IPV/PRP-TT +PncD/T11	Diphtheria toxoid	0.17	0, 8, 18	3	22	3	ug	2.33	1.83	2.99	44	25.9622
525	63	DTPa/IPV/PRP-TT +PncD/T11	Diphtheria toxoid	0.17	0, 8, 18	3	22	6B	ug	0.7	0.44	1.12	44	491.522
526	63	DTPa/IPV/PRP-TT +PncD/T11	Diphtheria toxoid	0.17	0, 8, 18	3	22	14	ug	1.33	0.92	1.91	44	127.165
527	63	DTPa/IPV/PRP-TT +PncD/T11	Diphtheria toxoid	0.17	0, 8, 18	3	22	18C	ug	0.84	0.65	1.08	44	29.0202
528	63	DTPa/IPV/PRP-TT +PncD/T11	Tetanus protein	0.17	0, 8, 18	3	22	1	ug	0.51	0.41	0.64	44	19.1798
529	63	DTPa/IPV/PRP-TT +PncD/T11	Tetanus protein	0.17	0, 8, 18	3	22	4	ug	1.28	0.99	1.66	44	30.8308
530	63	DTPa/IPV/PRP-TT +PncD/T11	Tetanus protein	0.17	0, 8, 18	3	22	5	ug	1.22	0.97	1.54	44	21.4594
531	63	DTPa/IPV/PRP-TT +PncD/T11	Tetanus protein	0.17	0, 8, 18	3	22	7F	ug	1.48	1.16	1.89	44	25.4844
532	63	DTPa/IPV/PRP-TT +PncD/T11	Tetanus protein	0.17	0, 8, 18	3	22	9V	ug	0.51	0.39	0.65	44	29.6195
533	63	DTPa/IPV/PRP-TT +PncD/T11	Tetanus protein	0.17	0, 8, 18	3	22	19F	ug	2.81	2.06	3.83	44	61.1707
534	63	DTPa/IPV/PRP-TT +PncD/T11	Tetanus protein	0.17	0, 8, 18	3	22	23F	ug	0.35	0.27	0.47	44	39.5229
535	63	DTPw/IPV/PRP-TT +PncD/T11 group 1	Diphtheria toxoid	0.17	0, 8, 18, 44	4	48	3	ug	3.42	2.56	4.56	57	78.1504
536	63	DTPw/IPV/PRP-TT +PncD/T11 group 1	Tetanus protein	0.17	0, 8, 18, 44	4	48	6B	ug	2.7	1.91	3.83	57	191.117
537	63	DTPw/IPV/PRP-TT +PncD/T11 group 1	Diphtheria toxoid	0.17	0, 8, 18, 44	4	48	14	ug	4.35	3.14	6.04	57	139.625
538	63	DTPw/IPV/PRP-TT +PncD/T11 group 1	Diphtheria toxoid	0.17	0, 8, 18, 44	4	48	18C	ug	1.48	1.1	1.98	57	84.5795
539	63	DTPw/IPV/PRP-TT +PncD/T11 group 1	Tetanus protein	0.17	0, 8, 18, 44	4	48	1	ug	4.18	3.23	5.42	57	49.7942
540	63	DTPw/IPV/PRP-TT +PncD/T11 group 1	Tetanus protein	0.17	0, 8, 18, 44	4	48	4	ug	5.85	4.47	7.67	57	58.9311
541	63	DTPw/IPV/PRP-TT +PncD/T11 group 1	Tetanus protein	0.17	0, 8, 18, 44	4	48	5	ug	4.14	3.2	5.35	57	48.4342
542	63	DTPw/IPV/PRP-TT +PncD/T11 group 1	Tetanus protein	0.17	0, 8, 18, 44	4	48	7F	ug	6.4	5.02	8.17	57	39.5301
543	63	DTPw/IPV/PRP-TT +PncD/T11 group 1	Tetanus protein	0.17	0, 8, 18, 44	4	48	9V	ug	2.73	2.08	3.58	57	60.3114
544	63	DTPw/IPV/PRP-TT +PncD/T11 group 1	Tetanus protein	0.17	0, 8, 18, 44	4	48	19F	ug	15.9	11.9	21.3	57	81.0671
545	63	DTPw/IPV/PRP-TT +PncD/T11 group 1	Tetanus protein	0.17	0, 8, 18, 44	4	48	23F	ug	3.56	2.68	4.72	57	71.747
546	63	DTPw/IPV/PRP-TT +PncD/T11 group 2	Diphtheria toxoid	0.17	0, 8, 18, 44	4	48	3	ug	4.25	3.74	4.83	65	7.86176
547	63	DTPw/IPV/PRP-TT +PncD/T11 group 2	Diphtheria toxoid	0.17	0, 8, 18, 44	4	48	6B	ug	3.79	2.7	5.33	65	240.6
548	63	DTPw/IPV/PRP-TT +PncD/T11 group 2	Diphtheria toxoid	0.17	0, 8, 18, 44	4	48	14	ug	6.74	4.87	9.33	65	188.973
549	63	DTPw/IPV/PRP-TT +PncD/T11 group 2	Diphtheria toxoid	0.17	0, 8, 18, 44	4	48	18C	ug	2.37	1.97	2.85	65	19.6342
550	63	DTPw/IPV/PRP-TT +PncD/T11 group 2	Tetanus protein	0.17	0, 8, 18, 44	4	48	1	ug	6.86	5.41	8.69	65	45.6451
551	63	DTPw/IPV/PRP-TT +PncD/T11 group 2	Tetanus protein	0.17	0, 8, 18, 44	4	48	4	ug	9.14	7.23	11.5	65	42.1721
552	63	DTPw/IPV/PRP-TT +PncD/T11 group 2	Tetanus protein	0.17	0, 8, 18, 44	4	48	5	ug	6.25	5.07	7.7	65	29.051
553	63	DTPw/IPV/PRP-TT +PncD/T11 group 2	Tetanus protein	0.17	0, 8, 18, 44	4	48	7F	ug	7.61	6.26	9.25	65	23.2861
554	63	DTPw/IPV/PRP-TT +PncD/T11 group 2	Tetanus protein	0.17	0, 8, 18, 44	4	48	9V	ug	4.39	3.46	5.56	65	45.7946
555	63	DTPw/IPV/PRP-TT +PncD/T11 group 2	Tetanus protein	0.17	0, 8, 18, 44	4	48	19F	ug	16.7	12.8	21.7	65	70.5132
556	63	DTPw/IPV/PRP-TT +PncD/T11 group 2	Tetanus protein	0.17	0, 8, 18, 44	4	48	23F	ug	6.22	4.88	7.95	65	51.1415
557	63	DTPa/IPV/PRP-TT +PncD/T11	Diphtheria toxoid	0.17	0, 8, 18, 44	4	48	3	ug	2.92	2.29	3.71	46	26.373
558	63	DTPa/IPV/PRP-TT +PncD/T11	Diphtheria toxoid	0.17	0, 8, 18, 44	4	48	6B	ug	2.24	1.45	3.45	46	357.45
559	63	DTPa/IPV/PRP-TT +PncD/T11	Diphtheria toxoid	0.17	0, 8, 18, 44	4	48	14	ug	2.25	1.47	3.46	46	332.193
560	63	DTPa/IPV/PRP-TT +PncD/T11	Diphtheria toxoid	0.17	0, 8, 18, 44	4	48	18C	ug	1.06	0.79	1.43	46	55.9586
561	63	DTPa/IPV/PRP-TT +PncD/T11	Tetanus protein	0.17	0, 8, 18, 44	4	48	1	ug	0.78	0.58	1.05	46	56.0044
562	63	DTPa/IPV/PRP-TT +PncD/T11	Tetanus protein	0.17	0, 8, 18, 44	4	48	4	ug	1.94	1.47	2.55	46	41.9265
563	63	DTPa/IPV/PRP-TT +PncD/T11	Tetanus protein	0.17	0, 8, 18, 44	4	48	5	ug	1.84	1.4	2.42	46	40.933
564	63	DTPa/IPV/PRP-TT +PncD/T11	Tetanus protein	0.17	0, 8, 18, 44	4	48	7F	ug	2.52	2.02	3.15	46	20.357
565	63	DTPa/IPV/PRP-TT +PncD/T11	Tetanus protein	0.17	0, 8, 18, 44	4	48	9V	ug	1.15	0.83	1.59	46	82.1828
566	63	DTPa/IPV/PRP-TT +PncD/T11	Tetanus protein	0.17	0, 8, 18, 44	4	48	19F	ug	4.78	3.52	6.51	46	64.7354
567	63	DTPa/IPV/PRP-TT +PncD/T11	Tetanus protein	0.17	0, 8, 18, 44	4	48	23F	ug	0.96	0.67	1.37	46	127.909
568	65	H5N1Influenza Placebo		18-64	0, 4	2	8	Hemagglutinin	HI	10.9	9.6	12.4	48	5.88943
569	65	H5N1Influenza 7.5ug		18-64	0, 4	2	8	Hemagglutinin	HI	14.9	12.5	17.8	95	31.3495
570	65	H5N1Influenza 15ug		18-64	0, 4	2	8	Hemagglutinin	HI	20.3	16.2	25.4	100	89.7815
571	65	H5N1Influenza 45ug		18-64	0, 4	2	8	Hemagglutinin	HI	34.7	25.3	47.4	93	426.007
572	65	H5N1Influenza 90ug		18-64	0, 4	2	8	Hemagglutinin	HI	56.3	41.2	76.8	99	491.002
573	66	Lyme OspA 15ug		2-5	0, 4	2	8	OspA	EU	4366	3080	6189	44	102.409
574	66	Lyme OspA 30ug		2-5	0, 4	2	8	OspA	EU	9877	7139	13667	44	74.2701

## Sheet: References
1	Lau, Y. L. et al. A comparison of safety, tolerability and immunogenicity of Oka/Merck varicella vaccine and VARILRIX in healthy children. Vaccine 20, 2942-2949 (2002).
2	Burgess, M. A., Rodger, A. J., Waite, S. A. & Collard, F. Comparative immunogenicity and safety of two dosing schedules of a combined hepatitis A and B vaccine in healthy adolescent volunteers: an open, randomised study. Vaccine 19, 4835-4841 (2001).
3	Knutsson, N. et al. Immunogenicity and reactogenicity of diphtheria, tetanus and pertussis toxoids combined with inactivated polio vaccine, when administered concomitantly with or as a diluent for a Hib conjugate vaccine. Vaccine 19, 4396-4403 (2001).
4	Levie, K., Beran, J., Collard, F. & Nguyen, C. Long term (24 months) follow-up of a hepatitis A and B vaccine, comparing a two and three dose schedule in adolescents aged 12-15 years. Vaccine 20, 2579-2584 (2002).
5	Baker, C. J. et al. Safety and immunogenicity of a bivalent group B streptococcal conjugate vaccine for serotypes II and III. J Infect Dis 188, 66-73 (2003).
6	Baker, C. J. et al. Immune response of healthy women to 2 different group B streptococcal type V capsular polysaccharide-protein conjugate vaccines. J Infect Dis 189, 1103-1112 (2004).
7	Baker, C. J., Rench, M. A., Paoletti, L. C. & Edwards, M. S. Dose-response to type V group B streptococcal polysaccharide-tetanus toxoid conjugate vaccine in healthy adults. Vaccine (2006).
8	Schmitt, H. J. et al. Primary vaccination of infants with diphtheria-tetanus-acellular pertussis-hepatitis B virus- inactivated polio virus and Haemophilus influenzae type b vaccines given as either separate or mixed injections. J Pediatr 137, 304-312 (2000).
9	Rennels, M. B. et al. Safety and immunogenicity of heptavalent pneumococcal vaccine conjugated to CRM197 in United States infants. Pediatrics 101, 604-611 (1998).
10	Baker, C. J. et al. Use of capsular polysaccharide-tetanus toxoid conjugate vaccine for type II group B Streptococcus in healthy women. J Infect Dis 182, 1129-1138 (2000).
11	Loebermann, M. et al. A randomized, open-label study of the immunogenicity and reactogenicity of three lots of a combined typhoid fever/hepatitis A vaccine in healthy adults. Clin Ther 26, 1084-1091 (2004).
12	Halsey, N. A. et al. Hepatitis B vaccine administered to children and adolescents at yearly intervals. Pediatrics 103, 1243-1247 (1999).
13	Knuf, M. et al. Immunogenicity of a single dose of reduced-antigen acellular pertussis vaccine in a non-vaccinated adolescent population. Vaccine 24, 2043-2048 (2006).
14	Pichichero, M. et al. Comparative trial of the safety and immunogenicity of quadrivalent (A, C, Y, W-135) meningococcal polysaccharide-diphtheria conjugate vaccine versus quadrivalent polysaccharide vaccine in two- to ten-year-old children. Pediatr Infect Dis J 24, 57-62 (2005).
15	Baker, C. J. et al. Safety and immunogenicity of capsular polysaccharide-tetanus toxoid conjugate vaccines for group B streptococcal types Ia and Ib. J Infect Dis 179, 142-150 (1999).
16	Kasper, D. L. et al. Immune response to type III group B streptococcal polysaccharide-tetanus toxoid conjugate vaccine. J Clin Invest 98, 2308-2314 (1996).
17	Schoen, R. T. et al. Safety and immunogenicity profile of a recombinant outer-surface protein A Lyme disease vaccine: clinical trial of a 3-dose schedule at 0, 1, and 2 months. Clin Ther 22, 315-325 (2000).
18	Schaller, J. P. et al. Effect of dietary ribonucleotides on infant immune status. Part 1: Humoral responses. Pediatr Res 56, 883-890 (2004).
19	Schmitt, H. J., Faber, J., Lorenz, I., Schmole-Thoma, B. & Ahlers, N. The safety, reactogenicity and immunogenicity of a 7-valent pneumococcal conjugate vaccine (7VPnC) concurrently administered with a combination DTaP-IPV-Hib vaccine. Vaccine 21, 3653-3662 (2003).
20	Nachman, S. et al. Safety and immunogenicity of a heptavalent pneumococcal conjugate vaccine in infants with human immunodeficiency virus type 1 infection. Pediatrics 112, 66-73 (2003).
21	Pittman, P. R. et al. Anthrax vaccine: immunogenicity and safety of a dose-reduction, route-change comparison study in humans. Vaccine 20, 1412-1420 (2002).
22	Nurkka, A., Ahman, H., Yaich, M., Eskola, J. & Kayhty, H. Serum and salivary anti-capsular antibodies in infants and children vaccinated with octavalent pneumococcal conjugate vaccines, PncD and PncT. Vaccine 20, 194-201 (2001).
23	Joines, R. W. et al. A prospective, randomized, comparative US trial of a combination hepatitis A and B vaccine (Twinrix) with corresponding monovalent vaccines (Havrix and Engerix-B) in adults. Vaccine 19, 4710-4719 (2001).
24	Nolan, T. et al. A combined liquid Hib (PRP-OMPC), hepatitis B, diphtheria, tetanus and whole-cell pertussis vaccine: controlled studies of immunogenicity and reactogenicity. Vaccine 19, 2127-2137 (2001).
25	Piedra, P. A. et al. Immunogenicity of a new purified fusion protein vaccine to respiratory syncytial virus: a multi-center trial in children with cystic fibrosis. Vaccine 21, 2448-2460 (2003).
26	Dagan, R. et al. Tolerability and immunogenicity of an eleven valent mixed carrier Streptococcus pneumoniae capsular polysaccharide-diphtheria toxoid or tetanus protein conjugate vaccine in Finnish and Israeli infants. Pediatr Infect Dis J 23, 91-98 (2004).
27	Scheifele, D. W. et al. Assessment of the compatibility of co-administered 7-valent pneumococcal conjugate, DTaP.IPV/PRP-T Hib and hepatitis B vaccines in infants 2-7 months of age. Vaccine 24, 2057-2064 (2006).
28	Madhi, S. A. et al. Immunogenicity and effectiveness of Haemophilus influenzae type b conjugate vaccine in HIV infected and uninfected African children. Vaccine 23, 5517-5525 (2005).
29	Keyserling, H. et al. Safety, immunogenicity, and immune memory of a novel meningococcal (groups A, C, Y, and W-135) polysaccharide diphtheria toxoid conjugate vaccine (MCV-4) in healthy adolescents. Arch Pediatr Adolesc Med 159, 907-913 (2005).
30	Kayhty, H., Ahman, H., Eriksson, K., Sorberg, M. & Nilsson, L. Immunogenicity and tolerability of a heptavalent pneumococcal conjugate vaccine administered at 3, 5 and 12 months of age. Pediatr Infect Dis J 24, 108-114 (2005).
31	Ekstrom, N. et al. Kinetics and avidity of antibodies evoked by heptavalent pneumococcal conjugate vaccines PncCRM and PncOMPC in the Finnish Otitis Media Vaccine Trial. Infect Immun 73, 369-377 (2005).
32	Haastrup, E., Thierry-Carstensen, B., Jensen, A. M., Stellfeld, M. & Heilmann, C. Safety and immunogenicity of a booster dose of inactivated poliovirus vaccine produced in vero-cells. Vaccine 22, 958-962 (2004).
33	Rumke, H., Labadie, J., Elzinga-Gholizadea, N. & Mensinga, T. IPV-Vero vaccine induces a strong booster reaction and is well tolerated in adults. Scand J Infect Dis 30, 535-538 (1998).
34	Puumalainen, T. et al. Greater antibody responses to an eleven valent mixed carrier diphtheria- or tetanus-conjugated pneumococcal vaccine in Filipino than in Finnish or Israeli infants. Pediatr Infect Dis J 22, 141-149 (2003).
35	Tiru, M., Hallander, H. O., Gustafsson, L., Storsaeter, J. & Olin, P. Diphtheria antitoxin response to DTP vaccines used in Swedish pertussis vaccine trials, persistence and projection for timing of booster. Vaccine 18, 2295-2306 (2000).
36	Steere, A. C. et al. Vaccination against Lyme disease with recombinant Borrelia burgdorferi outer-surface lipoprotein A with adjuvant. Lyme Disease Vaccine Study Group. N Engl J Med 1998 Jul 23;339(4): 339, 209-215 (1998).
37	Bramley, J. C. et al. Safety and immunogenicity of three lots of meningococcal serogroup C conjugate vaccine administered at 2, 3 and 4 months of age. Vaccine 19, 2924-2931 (2001).
38	Palazzi, D. L., Rench, M. A., Edwards, M. S. & Baker, C. J. Use of type V group B streptococcal conjugate vaccine in adults 65-85 years old. J Infect Dis 190, 558-564 (2004).
39	Pfister, M. et al. Immunogenicity and safety of BERNA-YF compared with two other 17D yellow fever vaccines in a phase 3 clinical trial. Am J Trop Med Hyg 72, 339-346 (2005).
40	Grimprel, E. et al. Combined reduced-antigen-content diphtheria-tetanus-acellular pertussis and polio vaccine (dTpa-IPV) for booster vaccination of adults. Vaccine 23, 3657-3667 (2005).
41	Al Mazrou, Y. et al. Serologic responses to ACYW135 polysaccharide meningococcal vaccine in Saudi children under 5 years of age. Infect Immun 73, 2932-2939 (2005).
42	Nolan, T., Altmann, A., Skeljo, M., Streeton, C. & Schuerman, L. Antibody persistence, PRP-specific immune memory, and booster responses in infants immunised with a combination DTPa-HBV-IPV/Hib vaccine. Vaccine 23, 14-20 (2004).
43	Santos, J. I. et al. DTPw-HB and Hib primary and booster vaccination: combined versus separate administration to Latin American children. Vaccine 20, 1887-1893 (2002).
44	Usonis, V., Bakasenas, V., Willems, P. & Clemens, R. Feasibility study of a combined diphtheria-tetanus-acellular pertussis-hepatitis B (DTPa-HBV) vaccine, and comparison of clinical reactions and immune responses with diphtheria-tetanus-acellular pertussis (DTPa) and hepatitis B vaccines applied as mixed or injected into separate limbs. Vaccine 15, 1680-1686 (1997).
45	Hallander, H. O., Gustafsson, L., Ljungman, M. & Storsaeter, J. Pertussis antitoxin decay after vaccination with DTPa. Response to a first booster dose 3 1/2-6 1/2 years after the third vaccine dose. Vaccine 23, 5359-5364 (2005).
46	Sikand, V. K. et al. Safety and immunogenicity of a recombinant Borrelia burgdorferi outer surface protein A vaccine against lyme disease in healthy children and adolescents: a randomized controlled trial. Pediatrics 108, 123-128 (2001).
47	Storsaeter, J., Hallander, H. O., Gustafsson, L. & Olin, P. Levels of anti-pertussis antibodies related to protection after household exposure to Bordetella pertussis. Vaccine 1998 Dec;16( 16, 1907-1916 (1998).
48	Dagan, R., Goldblatt, D., Maleckar, J. R., Yaich, M. & Eskola, J. Reduction of antibody response to an 11-valent pneumococcal vaccine coadministered with a vaccine containing acellular pertussis components. Infect Immun 72, 5383-5391 (2004).
49	Treanor, J. J., Campbell, J. D., Zangwill, K. M., Rowe, T. & Wolff, M. Safety and immunogenicity of an inactivated subvirion influenza A (H5N1) vaccine. N Engl J Med 354, 1343-1351 (2006).
50	Beran, J., De Clercq, N., Dieussaert, I. & Van Hoecke, C. Reactogenicity and immunogenicity of a Lyme disease vaccine in children 2-5 years old. Clin Infect Dis 31, 1504-1507 (2000).
