# Supplementary material for: Human Immunity and the Design of Multi-Component, Single Target Vaccines
Source: PLoS One. 2007 Sep 5;2(9):e850. doi: 10.1371/journal.pone.0000850 (PMC1952173; doi:10.1371/journal.pone.0000850)
Supplement: Spreadsheet S1 — Multi-component, single target vaccine Excel spreadsheet. This is a version of the model presented as an Excel spreadsheet and designed for a simpler user interface than the R program version. It generates a more restricted range of output compared to the R version. This file must be downloaded and decompressed before use. Instructions for use are included in the spreadsheet. (4.23 MB ZIP) [file pone.0000850.s003.zip]

Archive with 1 entries (1 files):
- Combination model spreadsheet.xls
