# Supplementary material for: Human Immunity and the Design of Multi-Component, Single Target Vaccines
Source: PLoS One. 2007 Sep 5;2(9):e850. doi: 10.1371/journal.pone.0000850 (PMC1952173; doi:10.1371/journal.pone.0000850)
Supplement: Spreadsheet S1 — Multi-component, single target vaccine Excel spreadsheet. This is a version of the model presented as an Excel spreadsheet and designed for a simpler user interface than the R program version. It generates a more restricted range of output compared to the R version. This file must be downloaded and decompressed before use. Instructions for use are included in the spreadsheet. (4.23 MB ZIP) [file pone.0000850.s003.zip › Combination model spreadsheet.xls]

## Sheet: Equiv Calc
										Efficacy			% Protected				Efficacy						% Protection
									GM Titer Ab1	1 alone	Mixture	equivalent immunogenicity	1 alone	Mixture	equivalent immunogenicity		Interpolation parameters			Nearest single Ab equivalent	Calc Ab Equivalent	Ratio Single/mixed Ab	Interpolation parameters			Nearest single Ab equivalent	Calc Ab Equivalent	Ratio Single/mixed Ab
									0.0204082	0.0327691	0.0643557	2.11619	0	0			0.000955114	0.528701	1.98168	1	0.0431875	2.11619	#DIV/0!	#DIV/0!	#DIV/0!	3	#DIV/0!	#DIV/0!
									0.0869565	0.113975	0.213077	2.35995	0	0.1	2.875		0.000955114	0.528701	1.98168	3	0.205213	2.35995	#DIV/0!	#DIV/0!	#DIV/0!	4	0.25	2.875
									0.162791	0.181977	0.326125	2.5231	0	0.3	2.89076		0.0119366	0.372006	2.51114	5	0.410738	2.5231	#DIV/0!	#DIV/0!	#DIV/0!	6	0.470588	2.89076
									0.25	0.242614	0.421488	2.70615	0.1	0.8	2.76674		0.0425192	0.0778929	3.20384	7	0.676539	2.70615	0.162791	0.801383	0.707102	7	0.691685	2.76674
									0.351351	0.298556	0.501237	2.8569	0.2	2	2.91531		0.107434	-0.407097	4.10003	9	1.00377	2.8569	0.166534	0.745231	0.894277	9	1.0243	2.91531
									0.470588	0.351371	0.572775	3.0434	0.3	4.2	3.09442		0.231055	-1.17299	5.27846	10	1.43219	3.0434	0.00517975	2.08985	-1.79496	10	1.4562	3.09442
									0.612903	0.40212	0.63303	3.18178	0.6	8.3	3.39973		0.455242	-2.36854	6.86513	11	1.95013	3.18178	0.299302	0.61924	-0.160951	11	2.0837	3.39973
									0.785714	0.451603	0.692876	3.43722	1.1	13.2	3.52095		0.854876	-4.24728	9.06578	12	2.70067	3.43722	0.366049	0.447315	-0.0598192	12	2.76646	3.52095
									1	0.500481	0.742368	3.63024	1.9	18.4	3.48521		1.57061	-7.26225	12.2325	13	3.63024	3.63024	0.433281	0.35081	-0.0276509	13	3.48521	3.48521
									1.27273	0.549357	0.790328	3.94156	3.2	27.7	3.79954		2.88336	-12.2748	17.0071	14	5.01654	3.94156	0.531821	0.268153	-0.0114437	14	4.83578	3.79954
									1.63158	0.598836	0.830043	4.17189	5.3	39.5	4.18483		5.40054	-21.0603	24.6587	15	6.80677	4.17189	0.658819	0.204504	-0.0039556	15	6.82789	4.18483
									2.125	0.649579	0.868839	4.60062	8.6	52	4.52299		10.5837	-37.6951	37.9834	15	9.77632	4.60062	0.780997	0.167245	-0.00127507	15	9.61136	4.52299
									2.84615	0.702384	0.903745	5.81164	13.8	67	5.86854		22.5239	-73.076	64.1534	16	16.5408	5.81164	0.93526	0.138129	2.47538e-05	16	16.7028	5.86854
									4	0.758308	0.937387	7.74145	22.1	81.4	7.70023		55.6639	-163.961	126.374	16	30.9658	7.74145	1.15212	0.112601	0.000735832	16	30.8009	7.70023
									6.14286	0.818912	0.963588	7.52958	35.9	91.3	7.14236		187.4	-498.551	338.513	16	46.2532	7.52958	2.16453	0.0385904	0.00201188	16	43.8745	7.14236
									11.5	0.886838	0.985276	13.737	59.2	98	12.6808		1818.66	-4329.94	2584.68	17	157.975	13.737	27.7589	-1.10668	0.0140547	17	145.83	12.6808
									49	0.967738	0.998689	40.2112	94.7	100			49729.6	-107863	58410.2	19	1970.35	40.2112	4036.02	-111.14	0.729019	22	#DIV/0!	#DIV/0!
									208.783	0.991938			99.9				3.29405e+06	-6.73102e+06	3.43813e+06				1.20948e+07	-248815	1278.75
									889.595	0.998076			100				2.42165e+08	-4.86874e+08	2.44714e+08				#DIV/0!	#DIV/0!	#DIV/0!
									3790.45	0.999547			100				1.84817e+10	-3.70094e+10	1.85277e+10				#DIV/0!	#DIV/0!	#DIV/0!
									16150.6	0.999894			100				1.425e+12	-2.85083e+12	1.42583e+12				#DIV/0!	#DIV/0!	#DIV/0!
									68815.7	0.999975			100				1.10147e+14	-2.20309e+14	1.10162e+14				#DIV/0!	#DIV/0!	#DIV/0!
									293215	0.999994			100				1.10147e+14	-2.20309e+14	1.10162e+14				#DIV/0!	#DIV/0!	#DIV/0!

## Sheet: front sheet
Immune responses										Efficacy			% Protected
	GM Titer	Fold Range	I50	exponent					GM Titer Ab1	1 alone	Mixture	equivalent immunogenicity	1 alone	Mixture	equivalent immunogenicity
Immune response 1	1	65	1	1					0.0204082	0.0327691	0.0643557	2.11619	0	0
Immune response 2	1	65	1	1					0.0869565	0.113975	0.213077	2.35995	0	0.1	2.875
Immune response 3	0	65	1	1					0.162791	0.181977	0.326125	2.5231	0	0.3	2.89076
									0.25	0.242614	0.421488	2.70615	0.1	0.8	2.76674
Correlation between Immunity	0.25								0.351351	0.298556	0.501237	2.8569	0.2	2	2.91531
Min Efficacy for "Protected"	0.9								0.470588	0.351371	0.572775	3.0434	0.3	4.2	3.09442
									0.612903	0.40212	0.63303	3.18178	0.6	8.3	3.39973
Instructions:									0.785714	0.451603	0.692876	3.43722	1.1	13.2	3.52095
This program povides and implementation of the model described in Saul and Fay using an Excel spread sheet for multi-component single target vaccines. Model allows 1, 2 or 3 immunogens and assumes that for each immunogen, the protection (1-relative risk of getting the disease) is related to immune response by a Hill function.									1	0.500481	0.742368	3.63024	1.9	18.4	3.48521
									1.27273	0.549357	0.790328	3.94156	3.2	27.7	3.79954
									1.63158	0.598836	0.830043	4.17189	5.3	39.5	4.18483
									2.125	0.649579	0.868839	4.60062	8.6	52	4.52299
To use:									2.84615	0.702384	0.903745	5.81164	13.8	67	5.86854
Cells with green background are for normal user entered parameters. Yellow cells can be changed, but this is not recommended.									4	0.758308	0.937387	7.74145	22.1	81.4	7.70023
									6.14286	0.818912	0.963588	7.52958	35.9	91.3	7.14236
GM titer is the ratio of the geometric mean antibody in the population to immunogen 2 or immunogen 3 to the geometric mean antibody response to immmunogen 1. For modelling a single component vaccine, set Antibody 2 and antibody 3 to zero.									11.5	0.886838	0.985276	13.737	59.2	98	12.6808
									49	0.967738	0.998689	40.2112	94.7	100
Fold ratio describes the range of immune responses in the community. It is the ratio of the 97.5 percentile response to the 2.5 percentile response (i.e. it is the 95% fold range in the population. Ranges seen for most vaccines have a median value of about 65 and range from about 9 to 5000). Fold range can be different for each immune response.
											Scroll down to see the output graphs
I50: The immune response that reduces the risk of infection to 50%. In this program, although each of these can be independently changed, it is recommended that immune responses are measured in units so that 1 unit = the I50 and thus these should normally be 1. In the Saul and Fay model, I50 is designated b (Beta)
Exponent: This is the exponent in the Hill function. For a simple hyperbola, this will be 1. An exponent >1 generates a steeper relationship between protection and immune response.
Correlation: describes the correlation between the level of immune response (enter the correlation coefficient r). In this model all three immunogens have the same correlation if the correlation is positive. Negative values are allowed, but in this case the model is only valid for a two component mixture.
Protection: This describes the level of protection required (1-RR) before a person is considered "protected".
Press F9 to calculate, after changing input parameters. For each data point, the program uses values from a simulated population of 1000 and takes 20 seconds to several minutes depending on computer speed. Excel indicates the progress of the calculation in the lower left corner of your screen.
Version 1.0 11 June 2007

## Sheet: comparator
				0.0204082	0.0869565	0.162791	0.25	0.351351	0.470588	0.612903	0.785714	1	1.27273	1.63158	2.125	2.84615	4	6.14286	11.5	49	208.783	889.595	3790.45	16150.6	68815.7	293215
Model Parameters
a1=	1	0.001	-1.41473	0.000784756	0.00333521	0.00622571	0.00952914	0.0133408	0.0177876	0.023043	0.0293494	0.0370572	0.0466918	0.059079	0.075595	0.0987169	0.133399	0.191198	0.306787	0.653461	0.889315	0.971619	0.993191	0.998394	0.999623	0.999911
b1=	1	0.002	-1.31764	0.000981153	0.00416723	0.0077732	0.0118879	0.0166272	0.0221449	0.0286501	0.0364339	0.0459142	0.0577135	0.0728014	0.0927754	0.120467	0.161422	0.228167	0.35626	0.702209	0.909481	0.977174	0.994548	0.998715	0.999698	0.999929
a2=	1	0.003	-1.25795	0.00112555	0.00477826	0.00890823	0.0136155	0.0190303	0.025325	0.032733	0.0415785	0.0523248	0.0656582	0.082641	0.105009	0.135806	0.180902	0.253269	0.388364	0.730129	0.920177	0.980047	0.995245	0.99888	0.999737	0.999938
b2=	1	0.004	-1.21413	0.00124488	0.00528284	0.00984461	0.0150392	0.0210081	0.0279383	0.0360825	0.0457903	0.0575598	0.0721257	0.090619	0.114876	0.148088	0.196336	0.272821	0.412582	0.749542	0.92728	0.981927	0.995699	0.998987	0.999762	0.999944
a3=	1	0.005	-1.17923	0.00134892	0.00572241	0.0106597	0.0162773	0.0227262	0.0302057	0.0389844	0.0494329	0.0620777	0.0776926	0.0974634	0.123304	0.158516	0.209327	0.289053	0.432187	0.764325	0.932517	0.9833	0.99603	0.999065	0.99978	0.999948
b3=	1	0.006	-1.15008	0.00144245	0.00611732	0.0113914	0.0173879	0.024266	0.0322355	0.0415789	0.0526846	0.0661033	0.0826416	0.10353	0.130746	0.167677	0.220655	0.303041	0.448731	0.776203	0.936621	0.984367	0.996287	0.999126	0.999795	0.999952
		0.007	-1.12495	0.00152823	0.0064793	0.0120617	0.0184044	0.0256741	0.03409	0.0439464	0.0556478	0.0697656	0.0871347	0.109024	0.137463	0.175907	0.230764	0.315397	0.46308	0.786092	0.93997	0.985233	0.996495	0.999175	0.999806	0.999955
StDev 1	0.457806	0.008	-1.10282	0.00160801	0.00681577	0.0126844	0.0193481	0.0269803	0.0358086	0.0461382	0.0583875	0.0731466	0.0912748	0.114074	0.143618	0.183418	0.239935	0.326504	0.475773	0.794536	0.942782	0.985956	0.996668	0.999216	0.999816	0.999957
StDev 2	0.457806	0.009	-1.083	0.00168297	0.00713179	0.0132689	0.0202333	0.0282047	0.0374183	0.048189	0.060948	0.0763018	0.0951318	0.118769	0.149324	0.190353	0.248357	0.336619	0.487167	0.801887	0.945195	0.986574	0.996816	0.999251	0.999824	0.999959
StDev 3	0.457806	0.01	-1.06502	0.00175398	0.00743098	0.0138219	0.0210705	0.0293618	0.0389382	0.0501236	0.0633607	0.0792711	0.0987554	0.12317	0.154659	0.196815	0.256165	0.345925	0.497514	0.808382	0.9473	0.987112	0.996945	0.999281	0.999831	0.99996
		0.011	-1.04855	0.00182166	0.00771601	0.0143485	0.0218672	0.0304622	0.0403826	0.0519605	0.0656492	0.0820839	0.102183	0.127325	0.159682	0.202879	0.263458	0.354556	0.506995	0.814188	0.949162	0.987586	0.997058	0.999308	0.999838	0.999962
		0.012	-1.03333	0.00188649	0.00798896	0.0148526	0.0226293	0.0315142	0.0417625	0.0537138	0.0678314	0.0847628	0.105442	0.13127	0.16444	0.208605	0.270314	0.362614	0.51575	0.819431	0.950826	0.988008	0.997159	0.999332	0.999843	0.999963
		0.013	-1.01917	0.00194887	0.00825144	0.0153371	0.0233615	0.0325243	0.0430864	0.0553947	0.0699214	0.0873257	0.108556	0.135031	0.168967	0.214036	0.27679	0.37018	0.523885	0.824203	0.952328	0.988388	0.99725	0.999353	0.999848	0.999964
		0.014	-1.00593	0.00200909	0.00850474	0.0158044	0.0240673	0.0334975	0.0443612	0.057012	0.0719305	0.0897866	0.111542	0.138632	0.173292	0.21921	0.282935	0.377317	0.531484	0.828577	0.953693	0.988733	0.997333	0.999373	0.999853	0.999965
		0.015	-0.993481	0.0020674	0.00874992	0.0162566	0.02475	0.0344382	0.0455925	0.058573	0.073868	0.0921572	0.114415	0.142091	0.177438	0.224156	0.288787	0.384076	0.538616	0.832611	0.954943	0.989048	0.997408	0.99939	0.999857	0.999966
		0.016	-0.981725	0.00212401	0.00898786	0.0166952	0.0254118	0.0353498	0.046785	0.0600836	0.0757414	0.0944472	0.117187	0.145423	0.181423	0.228899	0.294379	0.390499	0.545336	0.83635	0.956093	0.989337	0.997477	0.999407	0.999861	0.999967
		0.017	-0.970582	0.00217908	0.00921929	0.0171217	0.0260551	0.0362352	0.0479426	0.061549	0.0775571	0.0966644	0.119867	0.148641	0.185265	0.233459	0.299736	0.396622	0.551689	0.839831	0.957158	0.989604	0.997541	0.999422	0.999864	0.999968
		0.018	-0.959987	0.00223278	0.00944483	0.0175371	0.0266814	0.0370969	0.0490686	0.0629734	0.0793206	0.0988159	0.122465	0.151755	0.188976	0.237854	0.304882	0.402475	0.557716	0.843086	0.958147	0.989852	0.9976	0.999436	0.999867	0.999969
		0.019	-0.949882	0.00228522	0.00966501	0.0179426	0.0272923	0.037937	0.0501657	0.0643604	0.0810366	0.100907	0.124988	0.154774	0.192568	0.242097	0.309835	0.408084	0.563447	0.846139	0.95907	0.990083	0.997655	0.999449	0.999871	0.99997
		0.02	-0.940219	0.00233652	0.00988031	0.0183388	0.0278892	0.0387575	0.0512365	0.0657132	0.0827089	0.102944	0.127441	0.157707	0.196051	0.246203	0.314613	0.413468	0.568912	0.849014	0.959935	0.9903	0.997706	0.999461	0.999873	0.99997
		0.021	-0.930959	0.00238675	0.0100911	0.0187267	0.0284732	0.0395597	0.0522831	0.0670346	0.0843412	0.10493	0.129832	0.160561	0.199433	0.250182	0.319229	0.418649	0.574133	0.851727	0.960747	0.990502	0.997755	0.999472	0.999876	0.999971
		0.022	-0.922064	0.00243602	0.0102978	0.0191068	0.0290453	0.0403453	0.0533073	0.0683269	0.0859364	0.106869	0.132163	0.16334	0.202724	0.254044	0.323696	0.423642	0.579133	0.854295	0.961512	0.990693	0.9978	0.999483	0.999879	0.999971
		0.023	-0.913504	0.00248439	0.0105006	0.0194797	0.0296063	0.0411154	0.0543107	0.0695923	0.0874974	0.108765	0.13444	0.166052	0.205928	0.257797	0.328026	0.428462	0.58393	0.856731	0.962235	0.990873	0.997843	0.999493	0.999881	0.999972
		0.024	-0.905252	0.00253193	0.0106999	0.019846	0.0301571	0.041871	0.0552949	0.0708327	0.0890263	0.11062	0.136666	0.1687	0.209052	0.261449	0.332228	0.433121	0.588539	0.859047	0.962919	0.991043	0.997883	0.999502	0.999883	0.999973
		0.025	-0.897284	0.00257869	0.0108958	0.020206	0.0306983	0.0426133	0.0562612	0.0720498	0.0905255	0.112438	0.138846	0.171288	0.212102	0.265007	0.336311	0.437631	0.592974	0.861254	0.963569	0.991205	0.997922	0.999511	0.999885	0.999973
		0.026	-0.889579	0.00262472	0.0110887	0.0205602	0.0312307	0.043343	0.0572106	0.073245	0.0919968	0.114221	0.140981	0.173821	0.215082	0.268477	0.340282	0.442002	0.597249	0.863361	0.964187	0.991358	0.997958	0.99952	0.999887	0.999974
		0.027	-0.882118	0.00267008	0.0112787	0.0209091	0.0317546	0.0440609	0.0581443	0.0744197	0.093442	0.115971	0.143074	0.176302	0.217996	0.271864	0.344149	0.446243	0.601374	0.865375	0.964775	0.991504	0.997993	0.999528	0.999889	0.999974
		0.028	-0.874884	0.00271481	0.0114659	0.0212528	0.0322708	0.0447678	0.0590632	0.0755752	0.0948626	0.117689	0.145128	0.178734	0.220849	0.275174	0.347918	0.450363	0.60536	0.867304	0.965337	0.991643	0.998026	0.999536	0.999891	0.999974
		0.029	-0.867863	0.00275893	0.0116506	0.0215917	0.0327795	0.0454644	0.0599682	0.0767125	0.0962599	0.119379	0.147146	0.18112	0.223644	0.278411	0.351596	0.454368	0.609216	0.869153	0.965874	0.991776	0.998058	0.999543	0.999893	0.999975
		0.03	-0.861039	0.0028025	0.011833	0.0219261	0.0332813	0.0461511	0.06086	0.0778327	0.0976354	0.12104	0.149128	0.183462	0.226384	0.281578	0.355186	0.458266	0.61295	0.87093	0.966388	0.991903	0.998088	0.999551	0.999894	0.999975
		0.031	-0.854402	0.00284554	0.012013	0.0222563	0.0337766	0.0468285	0.0617394	0.0789367	0.0989902	0.122676	0.151078	0.185762	0.229071	0.28468	0.358693	0.462062	0.61657	0.872638	0.966881	0.992025	0.998117	0.999557	0.999896	0.999976
		0.032	-0.84794	0.00288807	0.0121909	0.0225824	0.0342656	0.0474972	0.062607	0.0800254	0.100325	0.124286	0.152996	0.188023	0.23171	0.28772	0.362124	0.465763	0.620081	0.874283	0.967354	0.992142	0.998145	0.999564	0.999898	0.999976
		0.033	-0.841642	0.00293013	0.0123668	0.0229047	0.0347487	0.0481576	0.0634634	0.0810995	0.101642	0.125873	0.154885	0.190247	0.234301	0.290701	0.36548	0.469373	0.623491	0.875868	0.967809	0.992254	0.998171	0.99957	0.999899	0.999976
		0.034	-0.8355	0.00297175	0.0125407	0.0232234	0.0352262	0.04881	0.0643093	0.0821598	0.10294	0.127437	0.156745	0.192436	0.236848	0.293625	0.368766	0.472897	0.626806	0.877397	0.968247	0.992362	0.998197	0.999576	0.999901	0.999977
		0.035	-0.829504	0.00301293	0.0127128	0.0235386	0.0356984	0.049455	0.065145	0.0832068	0.104222	0.12898	0.158579	0.19459	0.239353	0.296497	0.371985	0.476339	0.630029	0.878875	0.968668	0.992466	0.998222	0.999582	0.999902	0.999977
		0.036	-0.823648	0.00305371	0.0128832	0.0238505	0.0361655	0.0500928	0.0659711	0.0842413	0.105488	0.130503	0.160386	0.196712	0.241816	0.299317	0.375141	0.479704	0.633167	0.880303	0.969075	0.992566	0.998245	0.999588	0.999903	0.999977
		0.037	-0.817923	0.0030941	0.0130519	0.0241594	0.0366278	0.0507237	0.066788	0.0852638	0.106738	0.132006	0.162169	0.198804	0.244241	0.302089	0.378236	0.482995	0.636223	0.881685	0.969468	0.992663	0.998268	0.999593	0.999904	0.999978
		0.038	-0.812323	0.00313413	0.013219	0.0244652	0.0370855	0.0513482	0.0675961	0.0862748	0.107974	0.13349	0.163929	0.200865	0.246629	0.304815	0.381273	0.486215	0.639202	0.883023	0.969847	0.992756	0.99829	0.999598	0.999906	0.999978
		0.039	-0.806843	0.00317381	0.0133847	0.0247682	0.0375388	0.0519664	0.0683959	0.0872749	0.109195	0.134957	0.165666	0.202899	0.248981	0.307495	0.384254	0.489368	0.642107	0.884321	0.970214	0.992846	0.998312	0.999603	0.999907	0.999978
		0.04	-0.801475	0.00321315	0.0135489	0.0250685	0.0379879	0.0525787	0.0691876	0.0882644	0.110403	0.136406	0.167381	0.204905	0.2513	0.310133	0.387183	0.492457	0.644943	0.885579	0.970569	0.992934	0.998333	0.999608	0.999908	0.999978
		0.041	-0.796216	0.00325217	0.0137117	0.0253662	0.038433	0.0531852	0.0699715	0.0892438	0.111598	0.137839	0.169076	0.206885	0.253585	0.31273	0.39006	0.495484	0.647711	0.8868	0.970913	0.993018	0.998353	0.999613	0.999909	0.999979
		0.042	-0.791059	0.00329089	0.0138732	0.0256614	0.0388741	0.0537863	0.0707482	0.0902136	0.112781	0.139256	0.17075	0.20884	0.255839	0.315288	0.392888	0.498452	0.650415	0.887987	0.971246	0.9931	0.998372	0.999617	0.99991	0.999979
		0.043	-0.786001	0.00332931	0.0140334	0.0259542	0.0393116	0.0543821	0.0715177	0.091174	0.113952	0.140658	0.172406	0.210771	0.258062	0.317807	0.39567	0.501364	0.653059	0.88914	0.97157	0.993179	0.998391	0.999622	0.999911	0.999979
		0.044	-0.781038	0.00336745	0.0141924	0.0262447	0.0397456	0.0549729	0.0722803	0.0921256	0.115111	0.142045	0.174043	0.212678	0.260257	0.320291	0.398406	0.504221	0.655644	0.890261	0.971884	0.993256	0.998409	0.999626	0.999912	0.999979
		0.045	-0.776164	0.00340532	0.0143503	0.026533	0.0401761	0.0555588	0.0730365	0.0930685	0.116259	0.143418	0.175662	0.214563	0.262423	0.322739	0.401099	0.507026	0.658173	0.891353	0.972189	0.993331	0.998427	0.99963	0.999913	0.99998
		0.046	-0.771377	0.00344294	0.014507	0.0268192	0.0406033	0.05614	0.0737863	0.0940031	0.117396	0.144778	0.177264	0.216427	0.264562	0.325153	0.40375	0.509781	0.660649	0.892416	0.972485	0.993404	0.998444	0.999634	0.999914	0.99998
		0.047	-0.766672	0.00348031	0.0146627	0.0271034	0.0410274	0.0567168	0.07453	0.0949297	0.118523	0.146124	0.178849	0.218269	0.266675	0.327534	0.40636	0.512488	0.663073	0.893452	0.972774	0.993474	0.998461	0.999638	0.999915	0.99998
		0.048	-0.762048	0.00351744	0.0148174	0.0273856	0.0414484	0.0572892	0.0752678	0.0958486	0.11964	0.147458	0.180418	0.220092	0.268763	0.329884	0.408931	0.515148	0.665448	0.894461	0.973054	0.993543	0.998477	0.999642	0.999916	0.99998
		0.049	-0.757499	0.00355433	0.014971	0.027666	0.0418665	0.0578574	0.076	0.09676	0.120748	0.148779	0.181972	0.221895	0.270826	0.332203	0.411465	0.517763	0.667775	0.895446	0.973327	0.99361	0.998493	0.999646	0.999917	0.99998
		0.05	-0.753025	0.00359101	0.0151237	0.0279445	0.0422818	0.0584216	0.0767267	0.0976642	0.121846	0.150089	0.183511	0.223679	0.272866	0.334493	0.413962	0.520336	0.670057	0.896406	0.973594	0.993675	0.998508	0.99965	0.999918	0.999981
		0.051	-0.748621	0.00362748	0.0152755	0.0282213	0.0426943	0.0589819	0.0774482	0.0985615	0.122935	0.151387	0.185035	0.225445	0.274882	0.336754	0.416425	0.522866	0.672295	0.897344	0.973853	0.993738	0.998523	0.999653	0.999919	0.999981
		0.052	-0.744285	0.00366374	0.0154264	0.0284963	0.0431042	0.0595385	0.0781645	0.0994521	0.124016	0.152674	0.186545	0.227193	0.276877	0.338987	0.418853	0.525356	0.674491	0.89826	0.974106	0.9938	0.998538	0.999656	0.999919	0.999981
		0.053	-0.740015	0.00369981	0.0155765	0.0287698	0.0435116	0.0600914	0.0788759	0.100336	0.125088	0.15395	0.188042	0.228924	0.27885	0.341194	0.421248	0.527807	0.676646	0.899155	0.974353	0.99386	0.998552	0.99966	0.99992	0.999981
		0.054	-0.735808	0.00373568	0.0157257	0.0290417	0.0439165	0.0606408	0.0795825	0.101214	0.126151	0.155216	0.189525	0.230638	0.280801	0.343374	0.423611	0.53022	0.678761	0.90003	0.974594	0.993919	0.998566	0.999663	0.999921	0.999981
		0.055	-0.731663	0.00377138	0.0158741	0.029312	0.044319	0.0611868	0.0802845	0.102085	0.127207	0.156472	0.190996	0.232336	0.282733	0.34553	0.425943	0.532597	0.680839	0.900886	0.974829	0.993977	0.99858	0.999666	0.999922	0.999982
		0.056	-0.727577	0.00380689	0.0160218	0.0295809	0.0447192	0.0617295	0.080982	0.102951	0.128256	0.157718	0.192454	0.234018	0.284645	0.34766	0.428245	0.534939	0.68288	0.901723	0.975059	0.994033	0.998593	0.999669	0.999922	0.999982
		0.057	-0.723548	0.00384224	0.0161687	0.0298484	0.0451172	0.062269	0.0816751	0.103811	0.129297	0.158954	0.1939	0.235685	0.286538	0.349767	0.430518	0.537246	0.684886	0.902542	0.975284	0.994087	0.998606	0.999672	0.999923	0.999982
		0.058	-0.719574	0.00387742	0.0163149	0.0301145	0.045513	0.0628054	0.082364	0.104665	0.13033	0.160181	0.195334	0.237338	0.288412	0.351851	0.432763	0.53952	0.686857	0.903344	0.975503	0.994141	0.998619	0.999675	0.999924	0.999982
		0.059	-0.715654	0.00391244	0.0164604	0.0303793	0.0459068	0.0633389	0.0830488	0.105514	0.131357	0.161399	0.196756	0.238975	0.290268	0.353913	0.43498	0.541762	0.688795	0.904129	0.975718	0.994193	0.998631	0.999678	0.999925	0.999982
		0.06	-0.711785	0.00394731	0.0166052	0.0306428	0.0462985	0.0638694	0.0837297	0.106358	0.132376	0.162608	0.198168	0.240599	0.292107	0.355952	0.437171	0.543972	0.690701	0.904898	0.975928	0.994244	0.998643	0.999681	0.999925	0.999982
		0.061	-0.707967	0.00398203	0.0167494	0.030905	0.0466883	0.0643971	0.0844067	0.107197	0.133389	0.163809	0.199569	0.242209	0.293928	0.35797	0.439335	0.546152	0.692577	0.905652	0.976134	0.994295	0.998655	0.999684	0.999926	0.999983
		0.062	-0.704197	0.0040166	0.016893	0.031166	0.0470761	0.064922	0.0850799	0.10803	0.134396	0.165002	0.200959	0.243806	0.295733	0.359967	0.441475	0.548303	0.694422	0.906391	0.976335	0.994344	0.998667	0.999687	0.999926	0.999983
		0.063	-0.700475	0.00405104	0.0170359	0.0314259	0.0474622	0.0654443	0.0857495	0.108859	0.135396	0.166186	0.202339	0.24539	0.297521	0.361945	0.443589	0.550425	0.696237	0.907116	0.976532	0.994392	0.998678	0.999689	0.999927	0.999983
		0.064	-0.696798	0.00408534	0.0171783	0.0316846	0.0478464	0.065964	0.0864155	0.109683	0.136391	0.167362	0.203709	0.246961	0.299293	0.363902	0.44568	0.552519	0.698025	0.907827	0.976726	0.994439	0.998689	0.999692	0.999928	0.999983
		0.065	-0.693166	0.00411951	0.01732	0.0319422	0.0482289	0.0664812	0.0870781	0.110502	0.137379	0.168531	0.205069	0.248519	0.30105	0.36584	0.447747	0.554586	0.699785	0.908524	0.976915	0.994485	0.9987	0.999695	0.999928	0.999983
		0.066	-0.689576	0.00415356	0.0174613	0.0321988	0.0486096	0.066996	0.0877374	0.111317	0.138361	0.169693	0.206419	0.250066	0.302792	0.36776	0.449791	0.556627	0.701518	0.909209	0.977101	0.99453	0.998711	0.999697	0.999929	0.999983
		0.067	-0.686029	0.00418748	0.0176019	0.0324543	0.0489888	0.0675084	0.0883934	0.112128	0.139338	0.170846	0.20776	0.251601	0.304519	0.369661	0.451814	0.558641	0.703226	0.909881	0.977283	0.994574	0.998721	0.9997	0.999929	0.999983
		0.068	-0.682522	0.00422128	0.0177421	0.0327088	0.0493663	0.0680184	0.0890462	0.112934	0.140309	0.171993	0.209093	0.253124	0.306232	0.371544	0.453814	0.560631	0.704908	0.910541	0.977461	0.994617	0.998732	0.999702	0.99993	0.999984
		0.069	-0.679055	0.00425497	0.0178818	0.0329623	0.0497423	0.0685263	0.0896959	0.113736	0.141275	0.173133	0.210416	0.254637	0.307931	0.37341	0.455794	0.562597	0.706566	0.911189	0.977637	0.99466	0.998742	0.999704	0.999931	0.999984
		0.07	-0.675627	0.00428855	0.018021	0.0332149	0.0501168	0.0690319	0.0903426	0.114535	0.142235	0.174266	0.211731	0.256138	0.309616	0.375259	0.457753	0.564539	0.7082	0.911826	0.977809	0.994702	0.998751	0.999707	0.999931	0.999984
		0.071	-0.672236	0.00432203	0.0181597	0.0334666	0.0504899	0.0695354	0.0909863	0.115329	0.14319	0.175393	0.213037	0.257628	0.311287	0.377092	0.459691	0.566457	0.709811	0.912451	0.977977	0.994743	0.998761	0.999709	0.999932	0.999984
		0.072	-0.668881	0.00435539	0.0182979	0.0337173	0.0508614	0.0700368	0.0916272	0.116119	0.144141	0.176513	0.214335	0.259109	0.312946	0.378908	0.46161	0.568353	0.7114	0.913066	0.978143	0.994783	0.998771	0.999711	0.999932	0.999984
		0.073	-0.665562	0.00438866	0.0184357	0.0339672	0.0512316	0.0705362	0.0922653	0.116906	0.145086	0.177626	0.215624	0.260578	0.314591	0.380708	0.46351	0.570227	0.712966	0.913671	0.978306	0.994823	0.99878	0.999713	0.999933	0.999984
		0.074	-0.662277	0.00442183	0.018573	0.0342162	0.0516005	0.0710337	0.0929006	0.117689	0.146026	0.178734	0.216906	0.262038	0.316224	0.382493	0.465391	0.572079	0.714511	0.914266	0.978466	0.994861	0.998789	0.999716	0.999933	0.999984
		0.075	-0.659027	0.0044549	0.01871	0.0344644	0.051968	0.0715292	0.0935333	0.118469	0.146962	0.179835	0.21818	0.263488	0.317845	0.384262	0.467254	0.573911	0.716036	0.914851	0.978623	0.994899	0.998798	0.999718	0.999934	0.999984
		0.076	-0.655809	0.00448788	0.0188465	0.0347118	0.0523343	0.0720228	0.0941634	0.119244	0.147894	0.180931	0.219447	0.264929	0.319454	0.386017	0.469099	0.575722	0.71754	0.915426	0.978777	0.994937	0.998807	0.99972	0.999934	0.999985
		0.077	-0.652623	0.00452078	0.0189826	0.0349585	0.0526993	0.0725146	0.0947909	0.120017	0.14882	0.18202	0.220706	0.26636	0.32105	0.387757	0.470926	0.577512	0.719024	0.915992	0.978929	0.994974	0.998816	0.999722	0.999935	0.999985
		0.078	-0.649469	0.00455358	0.0191183	0.0352043	0.0530631	0.0730046	0.095416	0.120786	0.149743	0.183104	0.221958	0.267781	0.322636	0.389482	0.472736	0.579284	0.720489	0.91655	0.979079	0.99501	0.998824	0.999724	0.999935	0.999985
		0.079	-0.646345	0.0045863	0.0192537	0.0354495	0.0534257	0.0734929	0.0960387	0.121552	0.150661	0.184182	0.223202	0.269194	0.32421	0.391194	0.47453	0.581036	0.721936	0.917098	0.979225	0.995046	0.998833	0.999726	0.999936	0.999985
		0.08	-0.643251	0.00461894	0.0193887	0.0356939	0.0537871	0.0739795	0.0966589	0.122315	0.151575	0.185255	0.22444	0.270598	0.325773	0.392892	0.476306	0.582769	0.723363	0.917638	0.97937	0.995081	0.998841	0.999728	0.999936	0.999985
		0.081	-0.640186	0.0046515	0.0195233	0.0359376	0.0541474	0.0744644	0.0972769	0.123075	0.152485	0.186323	0.225671	0.271993	0.327325	0.394577	0.478067	0.584484	0.724774	0.91817	0.979512	0.995115	0.998849	0.99973	0.999937	0.999985
		0.082	-0.637149	0.00468399	0.0196576	0.0361806	0.0545066	0.0749478	0.0978926	0.123831	0.153391	0.187385	0.226895	0.27338	0.328866	0.396248	0.479812	0.586181	0.726166	0.918694	0.979652	0.995149	0.998857	0.999732	0.999937	0.999985
		0.083	-0.63414	0.0047164	0.0197916	0.036423	0.0548648	0.0754295	0.0985062	0.124585	0.154292	0.188443	0.228112	0.274758	0.330397	0.397907	0.481541	0.58786	0.727541	0.91921	0.979789	0.995182	0.998865	0.999733	0.999937	0.999985
		0.084	-0.631159	0.00474873	0.0199252	0.0366647	0.0552219	0.0759097	0.0991175	0.125336	0.15519	0.189495	0.229324	0.276128	0.331918	0.399553	0.483256	0.589523	0.7289	0.919718	0.979925	0.995215	0.998873	0.999735	0.999938	0.999985
		0.085	-0.628204	0.004781	0.0200585	0.0369058	0.0555779	0.0763884	0.0997268	0.126083	0.156085	0.190542	0.230528	0.27749	0.333428	0.401186	0.484955	0.591168	0.730243	0.920219	0.980058	0.995247	0.99888	0.999737	0.999938	0.999986
		0.086	-0.625275	0.0048132	0.0201915	0.0371463	0.055933	0.0768656	0.100334	0.126829	0.156975	0.191584	0.231727	0.278845	0.334929	0.402808	0.48664	0.592797	0.731569	0.920713	0.98019	0.995279	0.998888	0.999739	0.999939	0.999986
		0.087	-0.622371	0.00484533	0.0203242	0.0373862	0.0562871	0.0773414	0.100939	0.127571	0.157862	0.192622	0.232919	0.280191	0.33642	0.404417	0.48831	0.59441	0.73288	0.9212	0.980319	0.99531	0.998895	0.999741	0.999939	0.999986
		0.088	-0.619492	0.0048774	0.0204566	0.0376255	0.0566403	0.0778158	0.101542	0.12831	0.158745	0.193655	0.234106	0.28153	0.337901	0.406015	0.489967	0.596008	0.734176	0.921679	0.980447	0.995341	0.998903	0.999742	0.999939	0.999986
		0.089	-0.616637	0.00490941	0.0205888	0.0378642	0.0569925	0.0782888	0.102144	0.129047	0.159625	0.194684	0.235286	0.282862	0.339373	0.407601	0.49161	0.597589	0.735457	0.922153	0.980572	0.995372	0.99891	0.999744	0.99994	0.999986
		0.09	-0.613806	0.00494136	0.0207206	0.0381024	0.0573439	0.0787604	0.102743	0.129782	0.160501	0.195708	0.236461	0.284186	0.340836	0.409176	0.493239	0.599156	0.736723	0.922619	0.980696	0.995402	0.998917	0.999746	0.99994	0.999986
		0.091	-0.610999	0.00497325	0.0208522	0.03834	0.0576943	0.0792308	0.10334	0.130514	0.161374	0.196727	0.237631	0.285503	0.34229	0.41074	0.494855	0.600707	0.737975	0.92308	0.980818	0.995431	0.998924	0.999747	0.999941	0.999986
		0.092	-0.608214	0.00500508	0.0209835	0.0385772	0.0580439	0.0796998	0.103936	0.131243	0.162244	0.197742	0.238794	0.286812	0.343735	0.412293	0.496458	0.602244	0.739213	0.923534	0.980938	0.99546	0.998931	0.999749	0.999941	0.999986
		0.093	-0.605451	0.00503686	0.0211146	0.0388138	0.0583927	0.0801676	0.10453	0.13197	0.16311	0.198754	0.239952	0.288115	0.345172	0.413835	0.498048	0.603767	0.740438	0.923982	0.981057	0.995489	0.998938	0.99975	0.999941	0.999986
		0.094	-0.602711	0.00506858	0.0212454	0.0390499	0.0587406	0.0806342	0.105122	0.132695	0.163974	0.19976	0.241105	0.289411	0.346599	0.415366	0.499625	0.605276	0.741649	0.924424	0.981174	0.995517	0.998944	0.999752	0.999942	0.999986
		0.095	-0.599992	0.00510025	0.021376	0.0392855	0.0590878	0.0810996	0.105713	0.133417	0.164834	0.200763	0.242253	0.290701	0.348019	0.416888	0.501191	0.606771	0.742846	0.92486	0.981289	0.995545	0.998951	0.999754	0.999942	0.999986
		0.096	-0.597293	0.00513188	0.0215064	0.0395207	0.0594341	0.0815638	0.106301	0.134137	0.165691	0.201762	0.243395	0.291983	0.34943	0.418399	0.502744	0.608252	0.744031	0.925291	0.981403	0.995572	0.998957	0.999755	0.999943	0.999987
		0.097	-0.594616	0.00516345	0.0216365	0.0397554	0.0597797	0.0820268	0.106889	0.134854	0.166545	0.202757	0.244532	0.29326	0.350833	0.4199	0.504285	0.60972	0.745204	0.925716	0.981515	0.995599	0.998964	0.999757	0.999943	0.999987
		0.098	-0.591958	0.00519498	0.0217664	0.0399896	0.0601246	0.0824887	0.107474	0.13557	0.167396	0.203748	0.245664	0.294529	0.352227	0.421391	0.505815	0.611175	0.746364	0.926135	0.981626	0.995626	0.99897	0.999758	0.999943	0.999987
		0.099	-0.589321	0.00522646	0.0218961	0.0402234	0.0604687	0.0829496	0.108058	0.136283	0.168244	0.204735	0.246791	0.295793	0.353614	0.422872	0.507333	0.612618	0.747512	0.92655	0.981735	0.995653	0.998976	0.99976	0.999944	0.999987
		0.1	-0.586703	0.00525789	0.0220256	0.0404568	0.0608121	0.0834093	0.10864	0.136994	0.169089	0.205718	0.247914	0.29705	0.354994	0.424344	0.50884	0.614047	0.748648	0.926959	0.981843	0.995679	0.998982	0.999761	0.999944	0.999987
		0.101	-0.584103	0.00528929	0.0221549	0.0406898	0.0611548	0.083868	0.109221	0.137704	0.169932	0.206698	0.249031	0.298301	0.356365	0.425807	0.510335	0.615465	0.749773	0.927363	0.981949	0.995704	0.998988	0.999762	0.999944	0.999987
		0.102	-0.581523	0.00532064	0.0222839	0.0409223	0.0614968	0.0843257	0.109801	0.138411	0.170772	0.207674	0.250144	0.299547	0.357729	0.42726	0.51182	0.61687	0.750886	0.927762	0.982054	0.99573	0.998994	0.999764	0.999945	0.999987
		0.103	-0.578961	0.00535196	0.0224128	0.0411545	0.0618382	0.0847823	0.110379	0.139116	0.171609	0.208646	0.251252	0.300786	0.359086	0.428705	0.513294	0.618263	0.751987	0.928157	0.982158	0.995755	0.999	0.999765	0.999945	0.999987
		0.104	-0.576417	0.00538323	0.0225415	0.0413863	0.0621789	0.085238	0.110955	0.139819	0.172443	0.209615	0.252356	0.302019	0.360435	0.43014	0.514757	0.619645	0.753078	0.928546	0.98226	0.995779	0.999006	0.999767	0.999945	0.999987
		0.105	-0.57389	0.00541447	0.0226701	0.0416177	0.062519	0.0856926	0.11153	0.14052	0.173275	0.21058	0.253455	0.303247	0.361777	0.431567	0.51621	0.621015	0.754159	0.928931	0.982361	0.995804	0.999012	0.999768	0.999946	0.999987
		0.106	-0.571381	0.00544567	0.0227984	0.0418487	0.0628585	0.0861464	0.112104	0.141219	0.174104	0.211542	0.25455	0.304469	0.363112	0.432984	0.517653	0.622374	0.755228	0.929312	0.982461	0.995828	0.999018	0.999769	0.999946	0.999987
		0.107	-0.568889	0.00547683	0.0229266	0.0420794	0.0631974	0.0865992	0.112677	0.141916	0.174931	0.212501	0.25564	0.305686	0.36444	0.434394	0.519085	0.623721	0.756287	0.929688	0.98256	0.995851	0.999023	0.999771	0.999946	0.999987
		0.108	-0.566414	0.00550797	0.0230546	0.0423098	0.0635356	0.0870511	0.113248	0.142612	0.175755	0.213456	0.256726	0.306897	0.365761	0.435795	0.520508	0.625058	0.757336	0.93006	0.982657	0.995875	0.999029	0.999772	0.999946	0.999987
		0.109	-0.563955	0.00553907	0.0231825	0.0425398	0.0638733	0.0875021	0.113818	0.143305	0.176576	0.214408	0.257808	0.308102	0.367076	0.437187	0.521921	0.626384	0.758375	0.930427	0.982753	0.995898	0.999034	0.999773	0.999947	0.999988
		0.11	-0.561512	0.00557013	0.0233102	0.0427695	0.0642105	0.0879522	0.114386	0.143997	0.177396	0.215357	0.258886	0.309303	0.368383	0.438571	0.523324	0.627699	0.759404	0.93079	0.982848	0.995921	0.99904	0.999774	0.999947	0.999988
		0.111	-0.559086	0.00560117	0.0234378	0.0429988	0.064547	0.0884015	0.114953	0.144688	0.178213	0.216303	0.259959	0.310498	0.369685	0.439948	0.524718	0.629004	0.760424	0.931149	0.982942	0.995944	0.999045	0.999776	0.999947	0.999988
		0.112	-0.556674	0.00563218	0.0235652	0.0432279	0.0648831	0.0888499	0.115519	0.145376	0.179027	0.217246	0.261029	0.311687	0.370979	0.441316	0.526102	0.630299	0.761434	0.931504	0.983035	0.995966	0.99905	0.999777	0.999948	0.999988
		0.113	-0.554279	0.00566316	0.0236925	0.0434566	0.0652186	0.0892975	0.116084	0.146063	0.179839	0.218185	0.262094	0.312872	0.372267	0.442677	0.527477	0.631584	0.762435	0.931855	0.983127	0.995988	0.999056	0.999778	0.999948	0.999988
		0.114	-0.551898	0.00569411	0.0238196	0.043685	0.0655536	0.0897444	0.116648	0.146748	0.180649	0.219122	0.263156	0.314052	0.373549	0.44403	0.528844	0.632858	0.763426	0.932203	0.983218	0.99601	0.999061	0.999779	0.999948	0.999988
		0.115	-0.549532	0.00572504	0.0239466	0.0439132	0.0658881	0.0901904	0.11721	0.147431	0.181457	0.220055	0.264214	0.315227	0.374825	0.445375	0.530201	0.634123	0.764408	0.932546	0.983307	0.996032	0.999066	0.999781	0.999948	0.999988
		0.116	-0.547181	0.00575594	0.0240735	0.0441411	0.0662221	0.0906356	0.117772	0.148113	0.182263	0.220986	0.265267	0.316397	0.376095	0.446713	0.531549	0.635378	0.765382	0.932886	0.983396	0.996053	0.999071	0.999782	0.999949	0.999988
		0.117	-0.544844	0.00578682	0.0242002	0.0443687	0.0665556	0.0910801	0.118332	0.148793	0.183066	0.221914	0.266318	0.317562	0.377358	0.448043	0.532889	0.636624	0.766347	0.933222	0.983484	0.996074	0.999076	0.999783	0.999949	0.999988
		0.118	-0.542521	0.00581767	0.0243268	0.044596	0.0668887	0.0915239	0.118891	0.149472	0.183867	0.222839	0.267364	0.318722	0.378616	0.449366	0.53422	0.63786	0.767303	0.933555	0.98357	0.996095	0.999081	0.999784	0.999949	0.999988
		0.119	-0.540212	0.0058485	0.0244534	0.0448231	0.0672213	0.0919669	0.119449	0.150149	0.184667	0.223761	0.268407	0.319877	0.379867	0.450682	0.535543	0.639088	0.768251	0.933884	0.983656	0.996116	0.999086	0.999785	0.99995	0.999988
		0.12	-0.537916	0.00587931	0.0245797	0.0450499	0.0675534	0.0924092	0.120006	0.150825	0.185464	0.22468	0.269446	0.321028	0.381113	0.451991	0.536857	0.640306	0.769191	0.934209	0.983741	0.996136	0.99909	0.999786	0.99995	0.999988
		0.121	-0.535635	0.0059101	0.024706	0.0452765	0.0678852	0.0928508	0.120562	0.151499	0.186259	0.225597	0.270481	0.322175	0.382353	0.453293	0.538163	0.641515	0.770122	0.934531	0.983824	0.996156	0.999095	0.999788	0.99995	0.999988
		0.122	-0.533366	0.00594087	0.0248322	0.0455028	0.0682164	0.0932918	0.121117	0.152172	0.187052	0.226511	0.271513	0.323316	0.383587	0.454588	0.539461	0.642715	0.771046	0.93485	0.983907	0.996176	0.9991	0.999789	0.99995	0.999988
		0.123	-0.53111	0.00597162	0.0249583	0.0457289	0.0685473	0.093732	0.121671	0.152843	0.187843	0.227422	0.272542	0.324454	0.384816	0.455876	0.540751	0.643907	0.771962	0.935166	0.983989	0.996196	0.999105	0.99979	0.999951	0.999988
		0.124	-0.528868	0.00600236	0.0250843	0.0459548	0.0688778	0.0941716	0.122224	0.153513	0.188632	0.22833	0.273567	0.325587	0.38604	0.457157	0.542034	0.64509	0.772869	0.935478	0.984071	0.996215	0.999109	0.999791	0.999951	0.999988
		0.125	-0.526637	0.00603307	0.0252102	0.0461805	0.0692079	0.0946106	0.122776	0.154181	0.189419	0.229237	0.274589	0.326715	0.387257	0.458432	0.543308	0.646265	0.77377	0.935788	0.984151	0.996235	0.999114	0.999792	0.999951	0.999989
		0.126	-0.52442	0.00606377	0.025336	0.0464059	0.0695375	0.0950489	0.123327	0.154848	0.190204	0.23014	0.275607	0.32784	0.38847	0.4597	0.544575	0.647432	0.774662	0.936094	0.98423	0.996254	0.999118	0.999793	0.999951	0.999989
		0.127	-0.522214	0.00609446	0.0254617	0.0466312	0.0698668	0.0954866	0.123877	0.155514	0.190988	0.231041	0.276622	0.32896	0.389677	0.460961	0.545834	0.64859	0.775547	0.936397	0.984309	0.996273	0.999123	0.999794	0.999952	0.999989
		0.128	-0.520021	0.00612513	0.0255873	0.0468562	0.0701958	0.0959237	0.124427	0.156179	0.191769	0.23194	0.277634	0.330076	0.390879	0.462216	0.547086	0.64974	0.776425	0.936697	0.984387	0.996291	0.999127	0.999795	0.999952	0.999989
		0.129	-0.517839	0.00615578	0.0257128	0.0470811	0.0705243	0.0963603	0.124975	0.156842	0.192549	0.232836	0.278642	0.331187	0.392075	0.463465	0.54833	0.650883	0.777296	0.936994	0.984464	0.99631	0.999131	0.999796	0.999952	0.999989
		0.13	-0.515669	0.00618643	0.0258383	0.0473058	0.0708526	0.0967962	0.125522	0.157504	0.193327	0.233729	0.279648	0.332295	0.393267	0.464708	0.549567	0.652017	0.77816	0.937289	0.98454	0.996328	0.999136	0.999797	0.999952	0.999989
		0.131	-0.513511	0.00621706	0.0259637	0.0475302	0.0711804	0.0972316	0.126069	0.158164	0.194103	0.234621	0.28065	0.333399	0.394453	0.465944	0.550797	0.653144	0.779017	0.93758	0.984616	0.996346	0.99914	0.999798	0.999953	0.999989
		0.132	-0.511364	0.00624767	0.026089	0.0477546	0.071508	0.0976664	0.126614	0.158824	0.194878	0.235509	0.281649	0.334498	0.395635	0.467175	0.55202	0.654263	0.779867	0.937869	0.98469	0.996364	0.999144	0.999799	0.999953	0.999989
		0.133	-0.509228	0.00627828	0.0262143	0.0479787	0.0718352	0.0981006	0.127159	0.159482	0.195651	0.236396	0.282645	0.335594	0.396811	0.468399	0.553236	0.655375	0.78071	0.938155	0.984764	0.996382	0.999149	0.9998	0.999953	0.999989
		0.134	-0.507103	0.00630888	0.0263394	0.0482027	0.0721621	0.0985344	0.127703	0.160139	0.196422	0.23728	0.283638	0.336686	0.397983	0.469618	0.554445	0.656479	0.781546	0.938438	0.984837	0.9964	0.999153	0.999801	0.999953	0.999989
		0.135	-0.504989	0.00633947	0.0264646	0.0484265	0.0724887	0.0989676	0.128247	0.160794	0.197191	0.238162	0.284628	0.337773	0.39915	0.47083	0.555647	0.657576	0.782376	0.938719	0.98491	0.996417	0.999157	0.999802	0.999954	0.999989
		0.136	-0.502886	0.00637005	0.0265896	0.0486501	0.0728149	0.0994003	0.128789	0.161449	0.197959	0.239042	0.285615	0.338858	0.400312	0.472037	0.556842	0.658665	0.783199	0.938997	0.984982	0.996434	0.999161	0.999803	0.999954	0.999989
		0.137	-0.500793	0.00640062	0.0267146	0.0488736	0.0731409	0.0998325	0.129331	0.162102	0.198725	0.23992	0.2866	0.339938	0.401469	0.473238	0.558031	0.659748	0.784016	0.939272	0.985053	0.996451	0.999165	0.999804	0.999954	0.999989
		0.138	-0.498711	0.00643118	0.0268396	0.049097	0.0734666	0.100264	0.129871	0.162755	0.19949	0.240795	0.287581	0.341015	0.402622	0.474433	0.559213	0.660823	0.784827	0.939545	0.985123	0.996468	0.999169	0.999805	0.999954	0.999989
		0.139	-0.496639	0.00646174	0.0269645	0.0493202	0.073792	0.100695	0.130411	0.163406	0.200253	0.241669	0.288559	0.342088	0.40377	0.475623	0.560389	0.661892	0.785632	0.939815	0.985193	0.996485	0.999173	0.999806	0.999954	0.999989
		0.14	-0.494577	0.00649229	0.0270893	0.0495433	0.0741172	0.101126	0.130951	0.164056	0.201014	0.24254	0.289535	0.343157	0.404913	0.476807	0.561558	0.662954	0.78643	0.940083	0.985262	0.996502	0.999177	0.999807	0.999955	0.999989
		0.141	-0.492525	0.00652284	0.0272141	0.0497662	0.0744421	0.101556	0.131489	0.164705	0.201774	0.243409	0.290508	0.344223	0.406052	0.477986	0.562721	0.664008	0.787223	0.940349	0.985331	0.996518	0.999181	0.999808	0.999955	0.999989
		0.142	-0.490483	0.00655338	0.0273389	0.0499891	0.0747667	0.101986	0.132027	0.165353	0.202532	0.244276	0.291478	0.345285	0.407187	0.479159	0.563878	0.665057	0.788009	0.940612	0.985398	0.996534	0.999184	0.999808	0.999955	0.999989
		0.143	-0.488451	0.00658392	0.0274636	0.0502118	0.075091	0.102416	0.132565	0.166	0.203289	0.245141	0.292445	0.346343	0.408317	0.480327	0.565028	0.666098	0.78879	0.940873	0.985466	0.99655	0.999188	0.999809	0.999955	0.999989
		0.144	-0.486428	0.00661445	0.0275883	0.0504344	0.0754152	0.102845	0.133101	0.166645	0.204045	0.246003	0.29341	0.347399	0.409443	0.48149	0.566173	0.667133	0.789565	0.941132	0.985532	0.996566	0.999192	0.99981	0.999955	0.99999
		0.145	-0.484415	0.00664498	0.0277129	0.0506568	0.075739	0.103273	0.133637	0.16729	0.204799	0.246864	0.294372	0.34845	0.410564	0.482648	0.567311	0.668162	0.790334	0.941388	0.985598	0.996582	0.999196	0.999811	0.999956	0.99999
		0.146	-0.482411	0.00667551	0.0278375	0.0508792	0.0760627	0.103701	0.134172	0.167934	0.205551	0.247723	0.295331	0.349499	0.411681	0.4838	0.568443	0.669184	0.791098	0.941642	0.985663	0.996598	0.999199	0.999812	0.999956	0.99999
		0.147	-0.480416	0.00670603	0.0279621	0.0511015	0.0763861	0.104129	0.134706	0.168577	0.206302	0.24858	0.296288	0.350544	0.412794	0.484947	0.56957	0.6702	0.791856	0.941894	0.985728	0.996614	0.999203	0.999813	0.999956	0.99999
		0.148	-0.47843	0.00673656	0.0280866	0.0513236	0.0767093	0.104556	0.13524	0.169219	0.207052	0.249435	0.297242	0.351585	0.413903	0.486089	0.57069	0.67121	0.792608	0.942144	0.985792	0.996629	0.999207	0.999814	0.999956	0.99999
		0.149	-0.476454	0.00676708	0.0282111	0.0515457	0.0770323	0.104983	0.135773	0.169859	0.2078	0.250288	0.298194	0.352624	0.415007	0.487226	0.571805	0.672214	0.793356	0.942391	0.985856	0.996644	0.99921	0.999815	0.999956	0.99999
		0.15	-0.474486	0.0067976	0.0283356	0.0517677	0.0773551	0.10541	0.136306	0.170499	0.208547	0.25114	0.299143	0.353659	0.416108	0.488358	0.572914	0.673211	0.794097	0.942637	0.985919	0.996659	0.999214	0.999815	0.999957	0.99999
		0.151	-0.472527	0.00682813	0.0284601	0.0519895	0.0776776	0.105836	0.136838	0.171138	0.209293	0.251989	0.30009	0.35469	0.417204	0.489485	0.574017	0.674203	0.794834	0.94288	0.985982	0.996674	0.999217	0.999816	0.999957	0.99999
		0.152	-0.470576	0.00685865	0.0285845	0.0522114	0.078	0.106261	0.137369	0.171776	0.210037	0.252836	0.301034	0.355719	0.418297	0.490608	0.575115	0.675189	0.795565	0.943122	0.986043	0.996689	0.999221	0.999817	0.999957	0.99999
		0.153	-0.468634	0.00688918	0.028709	0.0524331	0.0783222	0.106687	0.1379	0.172413	0.21078	0.253682	0.301976	0.356745	0.419385	0.491725	0.576208	0.676169	0.796292	0.943361	0.986105	0.996704	0.999224	0.999818	0.999957	0.99999
		0.154	-0.4667	0.00691971	0.0288334	0.0526547	0.0786442	0.107112	0.13843	0.17305	0.211521	0.254526	0.302915	0.357767	0.42047	0.492838	0.577294	0.677143	0.797013	0.943598	0.986166	0.996718	0.999228	0.999819	0.999957	0.99999
		0.155	-0.464775	0.00695024	0.0289578	0.0528763	0.0789661	0.107537	0.13896	0.173685	0.212262	0.255368	0.303852	0.358786	0.42155	0.493946	0.578376	0.678111	0.797729	0.943834	0.986226	0.996733	0.999231	0.999819	0.999958	0.99999
		0.156	-0.462858	0.00698077	0.0290822	0.0530978	0.0792877	0.107961	0.139489	0.174319	0.213001	0.256208	0.304786	0.359802	0.422627	0.49505	0.579452	0.679074	0.798441	0.944067	0.986286	0.996747	0.999235	0.99982	0.999958	0.99999
		0.157	-0.460949	0.00701131	0.0292065	0.0533193	0.0796092	0.108385	0.140017	0.174953	0.213738	0.257047	0.305719	0.360816	0.4237	0.496149	0.580523	0.680031	0.799147	0.944299	0.986345	0.996761	0.999238	0.999821	0.999958	0.99999
		0.158	-0.459048	0.00704185	0.0293309	0.0535407	0.0799305	0.108809	0.140545	0.175586	0.214475	0.257884	0.306649	0.361826	0.424769	0.497243	0.581588	0.680983	0.799849	0.944529	0.986404	0.996776	0.999241	0.999822	0.999958	0.99999
		0.159	-0.457155	0.0070724	0.0294553	0.053762	0.0802517	0.109232	0.141073	0.176218	0.21521	0.258719	0.307576	0.362833	0.425835	0.498333	0.582649	0.681929	0.800546	0.944757	0.986462	0.99679	0.999245	0.999823	0.999958	0.99999
		0.16	-0.455269	0.00710295	0.0295796	0.0539833	0.0805728	0.109656	0.1416	0.176849	0.215945	0.259552	0.308502	0.363837	0.426897	0.499418	0.583704	0.68287	0.801238	0.944983	0.98652	0.996803	0.999248	0.999823	0.999959	0.99999
		0.161	-0.453391	0.00713351	0.029704	0.0542045	0.0808936	0.110078	0.142126	0.177479	0.216677	0.260384	0.309425	0.364839	0.427955	0.500499	0.584754	0.683806	0.801926	0.945207	0.986578	0.996817	0.999251	0.999824	0.999959	0.99999
		0.162	-0.451521	0.00716407	0.0298284	0.0544257	0.0812144	0.110501	0.142652	0.178109	0.217409	0.261214	0.310346	0.365837	0.429009	0.501576	0.5858	0.684736	0.802609	0.94543	0.986635	0.996831	0.999254	0.999825	0.999959	0.99999
		0.163	-0.449659	0.00719464	0.0299527	0.0546468	0.081535	0.110923	0.143177	0.178737	0.21814	0.262043	0.311264	0.366833	0.43006	0.502648	0.58684	0.685661	0.803288	0.945651	0.986691	0.996844	0.999258	0.999826	0.999959	0.99999
		0.164	-0.447803	0.00722522	0.0300771	0.0548679	0.0818555	0.111345	0.143702	0.179365	0.218869	0.26287	0.312181	0.367825	0.431108	0.503716	0.587875	0.686581	0.803962	0.94587	0.986747	0.996858	0.999261	0.999826	0.999959	0.99999
		0.165	-0.445956	0.00725581	0.0302015	0.055089	0.0821758	0.111767	0.144226	0.179992	0.219598	0.263695	0.313095	0.368815	0.432151	0.504779	0.588906	0.687496	0.804631	0.946087	0.986803	0.996871	0.999264	0.999827	0.999959	0.99999
		0.166	-0.444115	0.0072864	0.0303259	0.05531	0.082496	0.112188	0.14475	0.180619	0.220325	0.264519	0.314007	0.369803	0.433192	0.505839	0.589931	0.688406	0.805297	0.946303	0.986858	0.996884	0.999267	0.999828	0.99996	0.999991
		0.167	-0.442281	0.007317	0.0304502	0.055531	0.0828161	0.112609	0.145274	0.181244	0.221051	0.265341	0.314918	0.370787	0.434229	0.506894	0.590952	0.689311	0.805958	0.946517	0.986912	0.996897	0.99927	0.999829	0.99996	0.999991
		0.168	-0.440455	0.00734761	0.0305747	0.055752	0.0831361	0.11303	0.145797	0.181869	0.221776	0.266162	0.315826	0.371769	0.435262	0.507945	0.591969	0.690211	0.806615	0.94673	0.986966	0.99691	0.999273	0.999829	0.99996	0.999991
		0.169	-0.438636	0.00737823	0.0306991	0.055973	0.083456	0.113451	0.146319	0.182494	0.2225	0.266981	0.316731	0.372748	0.436292	0.508992	0.59298	0.691106	0.807267	0.946941	0.98702	0.996923	0.999276	0.99983	0.99996	0.999991
		0.17	-0.436823	0.00740886	0.0308235	0.0561939	0.0837758	0.113872	0.146841	0.183117	0.223223	0.267798	0.317635	0.373724	0.437319	0.510035	0.593987	0.691996	0.807916	0.94715	0.987074	0.996936	0.999279	0.999831	0.99996	0.999991
		0.171	-0.435017	0.0074395	0.030948	0.0564149	0.0840955	0.114292	0.147363	0.18374	0.223944	0.268614	0.318537	0.374698	0.438342	0.511074	0.594989	0.692882	0.80856	0.947358	0.987127	0.996949	0.999282	0.999831	0.99996	0.999991
		0.172	-0.433218	0.00747015	0.0310724	0.0566358	0.0844151	0.114712	0.147884	0.184362	0.224665	0.269429	0.319437	0.375669	0.439362	0.512109	0.595987	0.693762	0.809201	0.947564	0.987179	0.996961	0.999285	0.999832	0.999961	0.999991
		0.173	-0.431426	0.00750081	0.0311969	0.0568567	0.0847347	0.115132	0.148405	0.184983	0.225385	0.270242	0.320335	0.376637	0.440379	0.51314	0.59698	0.694638	0.809837	0.947769	0.987231	0.996974	0.999288	0.999833	0.999961	0.999991
		0.174	-0.42964	0.00753148	0.0313214	0.0570776	0.0850541	0.115551	0.148925	0.185604	0.226104	0.271054	0.321231	0.377603	0.441393	0.514168	0.597969	0.69551	0.81047	0.947972	0.987283	0.996986	0.999291	0.999834	0.999961	0.999991
		0.175	-0.427861	0.00756217	0.031446	0.0572984	0.0853735	0.11597	0.149445	0.186224	0.226821	0.271864	0.322125	0.378566	0.442403	0.515191	0.598954	0.696377	0.811098	0.948173	0.987334	0.996998	0.999294	0.999834	0.999961	0.999991
		0.176	-0.426088	0.00759286	0.0315705	0.0575193	0.0856927	0.11639	0.149965	0.186843	0.227538	0.272673	0.323017	0.379527	0.44341	0.51621	0.599934	0.697239	0.811723	0.948374	0.987385	0.997011	0.999297	0.999835	0.999961	0.999991
		0.177	-0.424322	0.00762357	0.0316951	0.0577402	0.0860119	0.116809	0.150484	0.187462	0.228254	0.27348	0.323907	0.380485	0.444414	0.517226	0.60091	0.698097	0.812343	0.948572	0.987436	0.997023	0.9993	0.999836	0.999961	0.999991
		0.178	-0.422562	0.0076543	0.0318197	0.0579611	0.0863311	0.117227	0.151003	0.18808	0.228968	0.274286	0.324795	0.381441	0.445415	0.518238	0.601881	0.698951	0.812961	0.94877	0.987486	0.997035	0.999302	0.999836	0.999962	0.999991
		0.179	-0.420808	0.00768503	0.0319444	0.058182	0.0866502	0.117646	0.151521	0.188698	0.229682	0.275091	0.325681	0.382394	0.446413	0.519246	0.602849	0.6998	0.813574	0.948966	0.987536	0.997047	0.999305	0.999837	0.999962	0.999991
		0.18	-0.41906	0.00771578	0.0320691	0.0584029	0.0869692	0.118064	0.15204	0.189315	0.230395	0.275894	0.326566	0.383345	0.447408	0.520251	0.603812	0.700644	0.814183	0.94916	0.987585	0.997058	0.999308	0.999838	0.999962	0.999991
		0.181	-0.417318	0.00774655	0.0321938	0.0586239	0.0872882	0.118483	0.152557	0.189931	0.231107	0.276696	0.327448	0.384294	0.4484	0.521252	0.604771	0.701485	0.814789	0.949353	0.987634	0.99707	0.999311	0.999838	0.999962	0.999991
		0.182	-0.415583	0.00777733	0.0323186	0.0588448	0.0876071	0.118901	0.153075	0.190547	0.231818	0.277496	0.328329	0.38524	0.449388	0.522249	0.605726	0.702321	0.815392	0.949545	0.987683	0.997082	0.999314	0.999839	0.999962	0.999991
		0.183	-0.413853	0.00780812	0.0324433	0.0590658	0.087926	0.119318	0.153592	0.191162	0.232528	0.278296	0.329208	0.386183	0.450374	0.523242	0.606676	0.703153	0.81599	0.949736	0.987731	0.997093	0.999316	0.999839	0.999962	0.999991
		0.184	-0.412129	0.00783893	0.0325682	0.0592867	0.0882448	0.119736	0.154108	0.191776	0.233237	0.279093	0.330085	0.387125	0.451357	0.524232	0.607623	0.703981	0.816586	0.949925	0.987779	0.997105	0.999319	0.99984	0.999962	0.999991
		0.185	-0.410411	0.00786976	0.032693	0.0595078	0.0885636	0.120154	0.154625	0.19239	0.233945	0.27989	0.33096	0.388064	0.452336	0.525219	0.608566	0.704805	0.817177	0.950113	0.987827	0.997116	0.999322	0.999841	0.999963	0.999991
		0.186	-0.408699	0.0079006	0.0328179	0.0597288	0.0888823	0.120571	0.155141	0.193003	0.234652	0.280685	0.331834	0.389	0.453313	0.526202	0.609505	0.705624	0.817766	0.950299	0.987874	0.997128	0.999324	0.999841	0.999963	0.999991
		0.187	-0.406993	0.00793146	0.0329429	0.0599498	0.0892011	0.120988	0.155657	0.193616	0.235359	0.281479	0.332706	0.389935	0.454287	0.527182	0.610439	0.70644	0.818351	0.950484	0.987921	0.997139	0.999327	0.999842	0.999963	0.999991
		0.188	-0.405292	0.00796233	0.0330679	0.0601709	0.0895198	0.121406	0.156172	0.194228	0.236064	0.282272	0.333576	0.390867	0.455258	0.528158	0.61137	0.707251	0.818932	0.950668	0.987968	0.99715	0.99933	0.999843	0.999963	0.999991
		0.189	-0.403596	0.00799323	0.0331929	0.0603921	0.0898384	0.121823	0.156687	0.19484	0.236769	0.283064	0.334444	0.391797	0.456227	0.52913	0.612297	0.708059	0.81951	0.950851	0.988014	0.997161	0.999332	0.999843	0.999963	0.999991
		0.19	-0.401907	0.00802414	0.033318	0.0606132	0.0901571	0.122239	0.157202	0.195451	0.237473	0.283854	0.335311	0.392724	0.457192	0.5301	0.613221	0.708863	0.820085	0.951033	0.98806	0.997172	0.999335	0.999844	0.999963	0.999991
		0.191	-0.400222	0.00805507	0.0334432	0.0608344	0.0904757	0.122656	0.157717	0.196062	0.238176	0.284643	0.336176	0.393649	0.458155	0.531066	0.61414	0.709662	0.820656	0.951213	0.988106	0.997183	0.999337	0.999844	0.999963	0.999991
		0.192	-0.398543	0.00808602	0.0335684	0.0610557	0.0907944	0.123073	0.158231	0.196672	0.238878	0.285431	0.337039	0.394573	0.459114	0.532028	0.615056	0.710458	0.821225	0.951392	0.988151	0.997194	0.99934	0.999845	0.999964	0.999991
		0.193	-0.39687	0.00811698	0.0336936	0.061277	0.091113	0.123489	0.158745	0.197281	0.239579	0.286218	0.337901	0.395494	0.460072	0.532988	0.615968	0.71125	0.82179	0.95157	0.988196	0.997204	0.999343	0.999846	0.999964	0.999991
		0.194	-0.395201	0.00814797	0.0338189	0.0614983	0.0914316	0.123906	0.159258	0.19789	0.24028	0.287003	0.33876	0.396412	0.461026	0.533944	0.616876	0.712038	0.822352	0.951747	0.988241	0.997215	0.999345	0.999846	0.999964	0.999992
		0.195	-0.393538	0.00817898	0.0339442	0.0617197	0.0917502	0.124322	0.159772	0.198499	0.240979	0.287787	0.339619	0.397329	0.461978	0.534896	0.617781	0.712823	0.82291	0.951922	0.988285	0.997226	0.999348	0.999847	0.999964	0.999992
		0.196	-0.39188	0.00821	0.0340696	0.0619411	0.0920688	0.124738	0.160285	0.199107	0.241678	0.28857	0.340475	0.398243	0.462927	0.535846	0.618682	0.713604	0.823466	0.952097	0.98833	0.997236	0.99935	0.999847	0.999964	0.999992
		0.197	-0.390228	0.00824105	0.0341951	0.0621626	0.0923874	0.125154	0.160798	0.199714	0.242376	0.289352	0.341331	0.399156	0.463873	0.536792	0.619579	0.714381	0.824019	0.95227	0.988373	0.997247	0.999352	0.999848	0.999964	0.999992
		0.198	-0.38858	0.00827211	0.0343206	0.0623842	0.092706	0.12557	0.16131	0.200321	0.243074	0.290133	0.342184	0.400066	0.464817	0.537736	0.620473	0.715154	0.824568	0.952442	0.988417	0.997257	0.999355	0.999849	0.999964	0.999992
		0.199	-0.386937	0.0083032	0.0344462	0.0626058	0.0930247	0.125986	0.161823	0.200928	0.24377	0.290913	0.343036	0.400974	0.465758	0.538676	0.621363	0.715924	0.825115	0.952613	0.98846	0.997268	0.999357	0.999849	0.999965	0.999992
		0.2	-0.3853	0.00833431	0.0345718	0.0628275	0.0933433	0.126402	0.162335	0.201534	0.244466	0.291691	0.343886	0.40188	0.466696	0.539613	0.62225	0.716691	0.825658	0.952783	0.988503	0.997278	0.99936	0.99985	0.999965	0.999992
		0.201	-0.383667	0.00836544	0.0346975	0.0630492	0.093662	0.126818	0.162847	0.20214	0.245161	0.292468	0.344735	0.402784	0.467632	0.540547	0.623133	0.717453	0.826199	0.952952	0.988546	0.997288	0.999362	0.99985	0.999965	0.999992
		0.202	-0.382039	0.00839659	0.0348233	0.063271	0.0939807	0.127233	0.163358	0.202745	0.245856	0.293245	0.345582	0.403686	0.468565	0.541477	0.624013	0.718213	0.826736	0.95312	0.988588	0.997298	0.999365	0.999851	0.999965	0.999992
		0.203	-0.380416	0.00842777	0.0349491	0.0634929	0.0942994	0.127649	0.16387	0.20335	0.246549	0.29402	0.346428	0.404586	0.469496	0.542405	0.62489	0.718968	0.827271	0.953286	0.98863	0.997308	0.999367	0.999851	0.999965	0.999992
		0.204	-0.378797	0.00845896	0.035075	0.0637148	0.0946181	0.128064	0.164381	0.203954	0.247242	0.294794	0.347272	0.405484	0.470424	0.54333	0.625763	0.719721	0.827803	0.953452	0.988672	0.997318	0.999369	0.999852	0.999965	0.999992
		0.205	-0.377184	0.00849019	0.035201	0.0639368	0.0949369	0.12848	0.164892	0.204558	0.247934	0.295567	0.348115	0.40638	0.47135	0.544252	0.626632	0.72047	0.828332	0.953617	0.988713	0.997328	0.999372	0.999852	0.999965	0.999992
		0.206	-0.375575	0.00852143	0.0353271	0.0641589	0.0952557	0.128895	0.165403	0.205162	0.248626	0.296339	0.348956	0.407274	0.472273	0.54517	0.627499	0.721215	0.828858	0.95378	0.988755	0.997338	0.999374	0.999853	0.999965	0.999992
		0.207	-0.37397	0.0085527	0.0354532	0.0643811	0.0955746	0.129311	0.165913	0.205765	0.249316	0.29711	0.349796	0.408166	0.473194	0.546086	0.628362	0.721957	0.829381	0.953943	0.988796	0.997348	0.999376	0.999854	0.999966	0.999992
		0.208	-0.372371	0.00858399	0.0355793	0.0646033	0.0958934	0.129726	0.166424	0.206367	0.250007	0.29788	0.350634	0.409057	0.474112	0.546999	0.629222	0.722696	0.829902	0.954104	0.988836	0.997357	0.999379	0.999854	0.999966	0.999992
		0.209	-0.370776	0.0086153	0.0357056	0.0648256	0.0962124	0.130141	0.166934	0.206969	0.250696	0.298648	0.351471	0.409945	0.475028	0.547909	0.630078	0.723432	0.83042	0.954265	0.988877	0.997367	0.999381	0.999855	0.999966	0.999992
		0.21	-0.369185	0.00864664	0.0358319	0.065048	0.0965313	0.130556	0.167444	0.207571	0.251385	0.299416	0.352306	0.410831	0.475942	0.548816	0.630931	0.724164	0.830935	0.954425	0.988917	0.997377	0.999383	0.999855	0.999966	0.999992
		0.211	-0.367599	0.00867801	0.0359583	0.0652705	0.0968504	0.130972	0.167954	0.208173	0.252073	0.300183	0.35314	0.411715	0.476853	0.549721	0.631782	0.724893	0.831447	0.954583	0.988957	0.997386	0.999385	0.999856	0.999966	0.999992
		0.212	-0.366017	0.0087094	0.0360848	0.0654931	0.0971694	0.131387	0.168463	0.208774	0.25276	0.300949	0.353973	0.412598	0.477762	0.550622	0.632629	0.725619	0.831957	0.954741	0.988997	0.997396	0.999388	0.999856	0.999966	0.999992
		0.213	-0.364439	0.00874082	0.0362114	0.0657158	0.0974885	0.131802	0.168973	0.209374	0.253447	0.301713	0.354804	0.413478	0.478668	0.551521	0.633472	0.726341	0.832464	0.954898	0.989036	0.997405	0.99939	0.999857	0.999966	0.999992
		0.214	-0.362866	0.00877226	0.036338	0.0659385	0.0978077	0.132217	0.169482	0.209975	0.254133	0.302477	0.355633	0.414357	0.479572	0.552416	0.634313	0.727061	0.832969	0.955053	0.989076	0.997414	0.999392	0.999857	0.999966	0.999992
		0.215	-0.361297	0.00880373	0.0364647	0.0661614	0.098127	0.132632	0.169991	0.210575	0.254818	0.30324	0.356462	0.415234	0.480474	0.553309	0.635151	0.727777	0.833471	0.955208	0.989114	0.997424	0.999394	0.999858	0.999967	0.999992
		0.216	-0.359732	0.00883522	0.0365915	0.0663843	0.0984463	0.133047	0.1705	0.211174	0.255503	0.304002	0.357289	0.416109	0.481373	0.5542	0.635985	0.72849	0.833971	0.955362	0.989153	0.997433	0.999396	0.999858	0.999967	0.999992
		0.217	-0.358172	0.00886674	0.0367184	0.0666074	0.0987657	0.133462	0.171009	0.211773	0.256187	0.304762	0.358114	0.416983	0.48227	0.555087	0.636817	0.7292	0.834467	0.955515	0.989192	0.997442	0.999399	0.999859	0.999967	0.999992
		0.218	-0.356615	0.00889829	0.0368454	0.0668305	0.0990851	0.133877	0.171518	0.212372	0.25687	0.305522	0.358938	0.417854	0.483165	0.555972	0.637645	0.729907	0.834962	0.955667	0.98923	0.997451	0.999401	0.999859	0.999967	0.999992
		0.219	-0.355063	0.00892987	0.0369724	0.0670537	0.0994046	0.134292	0.172026	0.212971	0.257553	0.306281	0.359761	0.418724	0.484058	0.556854	0.63847	0.730611	0.835454	0.955818	0.989268	0.99746	0.999403	0.99986	0.999967	0.999992
		0.22	-0.353515	0.00896147	0.0370995	0.0672771	0.0997242	0.134707	0.172535	0.213569	0.258235	0.307039	0.360583	0.419592	0.484948	0.557734	0.639293	0.731312	0.835943	0.955969	0.989306	0.997469	0.999405	0.99986	0.999967	0.999992
		0.221	-0.351971	0.00899311	0.0372268	0.0675006	0.100044	0.135122	0.173043	0.214167	0.258917	0.307796	0.361403	0.420458	0.485836	0.558611	0.640112	0.732011	0.83643	0.956118	0.989343	0.997478	0.999407	0.999861	0.999967	0.999992
		0.222	-0.350431	0.00902477	0.0373541	0.0677241	0.100364	0.135537	0.173551	0.214764	0.259598	0.308552	0.362222	0.421322	0.486722	0.559485	0.640929	0.732706	0.836915	0.956267	0.989381	0.997487	0.999409	0.999861	0.999967	0.999992
		0.223	-0.348895	0.00905646	0.0374815	0.0679478	0.100683	0.135952	0.174059	0.215361	0.260279	0.309307	0.363039	0.422185	0.487606	0.560357	0.641742	0.733398	0.837397	0.956414	0.989418	0.997496	0.999411	0.999862	0.999968	0.999992
		0.224	-0.347362	0.00908818	0.037609	0.0681716	0.101003	0.136367	0.174567	0.215958	0.260958	0.310062	0.363855	0.423046	0.488487	0.561226	0.642553	0.734087	0.837877	0.956561	0.989455	0.997505	0.999413	0.999862	0.999968	0.999992
		0.225	-0.345834	0.00911992	0.0377366	0.0683955	0.101323	0.136782	0.175074	0.216554	0.261638	0.310815	0.36467	0.423905	0.489367	0.562092	0.643361	0.734774	0.838354	0.956707	0.989491	0.997514	0.999415	0.999863	0.999968	0.999992
		0.226	-0.344309	0.0091517	0.0378642	0.0686195	0.101643	0.137197	0.175582	0.217151	0.262316	0.311567	0.365484	0.424762	0.490244	0.562956	0.644166	0.735457	0.83883	0.956852	0.989528	0.997522	0.999417	0.999863	0.999968	0.999992
		0.227	-0.342789	0.00918351	0.037992	0.0688436	0.101964	0.137612	0.176089	0.217746	0.262995	0.312319	0.366297	0.425618	0.491119	0.563817	0.644968	0.736138	0.839302	0.956997	0.989564	0.997531	0.999419	0.999864	0.999968	0.999992
		0.228	-0.341272	0.00921535	0.0381199	0.0690679	0.102284	0.138027	0.176597	0.218342	0.263672	0.31307	0.367108	0.426472	0.491992	0.564676	0.645768	0.736816	0.839773	0.95714	0.9896	0.99754	0.999421	0.999864	0.999968	0.999993
		0.229	-0.339758	0.00924721	0.0382478	0.0692922	0.102604	0.138442	0.177104	0.218937	0.264349	0.31382	0.367918	0.427325	0.492863	0.565532	0.646564	0.737491	0.840241	0.957283	0.989636	0.997548	0.999423	0.999865	0.999968	0.999993
		0.23	-0.338249	0.00927911	0.0383759	0.0695167	0.102925	0.138857	0.177611	0.219532	0.265026	0.314569	0.368726	0.428176	0.493732	0.566386	0.647358	0.738163	0.840707	0.957425	0.989671	0.997557	0.999425	0.999865	0.999968	0.999993
		0.231	-0.336743	0.00931104	0.0385041	0.0697413	0.103245	0.139272	0.178118	0.220127	0.265702	0.315317	0.369534	0.429025	0.494598	0.567238	0.64815	0.738833	0.841171	0.957566	0.989707	0.997565	0.999427	0.999866	0.999968	0.999993
		0.232	-0.335241	0.009343	0.0386323	0.0699661	0.103566	0.139687	0.178625	0.220721	0.266377	0.316064	0.37034	0.429872	0.495463	0.568086	0.648938	0.7395	0.841633	0.957706	0.989742	0.997573	0.999429	0.999866	0.999969	0.999993
		0.233	-0.333742	0.009375	0.0387607	0.070191	0.103887	0.140103	0.179132	0.221315	0.267052	0.31681	0.371145	0.430718	0.496326	0.568933	0.649724	0.740164	0.842092	0.957846	0.989777	0.997582	0.999431	0.999866	0.999969	0.999993
		0.234	-0.332247	0.00940702	0.0388892	0.070416	0.104208	0.140518	0.179638	0.221909	0.267726	0.317556	0.371949	0.431563	0.497186	0.569777	0.650507	0.740825	0.842549	0.957985	0.989812	0.99759	0.999433	0.999867	0.999969	0.999993
		0.235	-0.330756	0.00943908	0.0390177	0.0706411	0.104529	0.140933	0.180145	0.222503	0.2684	0.318301	0.372752	0.432405	0.498045	0.570619	0.651287	0.741484	0.843004	0.958123	0.989846	0.997598	0.999435	0.999867	0.999969	0.999993
		0.236	-0.329268	0.00947117	0.0391464	0.0708664	0.10485	0.141348	0.180652	0.223096	0.269073	0.319044	0.373553	0.433246	0.498901	0.571458	0.652065	0.74214	0.843457	0.95826	0.989881	0.997606	0.999437	0.999868	0.999969	0.999993
		0.237	-0.327783	0.00950329	0.0392752	0.0710918	0.105171	0.141764	0.181158	0.223689	0.269746	0.319788	0.374353	0.434086	0.499756	0.572295	0.65284	0.742794	0.843908	0.958396	0.989915	0.997615	0.999439	0.999868	0.999969	0.999993
		0.238	-0.326302	0.00953545	0.0394041	0.0713173	0.105493	0.142179	0.181665	0.224282	0.270419	0.32053	0.375152	0.434924	0.500608	0.573129	0.653612	0.743445	0.844357	0.958532	0.989949	0.997623	0.999441	0.999869	0.999969	0.999993
		0.239	-0.324824	0.00956763	0.0395331	0.071543	0.105814	0.142595	0.182171	0.224874	0.27109	0.321271	0.37595	0.43576	0.501459	0.573962	0.654382	0.744094	0.844803	0.958667	0.989983	0.997631	0.999443	0.999869	0.999969	0.999993
		0.24	-0.32335	0.00959986	0.0396622	0.0717688	0.106136	0.14301	0.182677	0.225467	0.271762	0.322012	0.376747	0.436595	0.502308	0.574792	0.65515	0.744739	0.845248	0.958801	0.990016	0.997639	0.999445	0.99987	0.999969	0.999993
		0.241	-0.321879	0.00963211	0.0397914	0.0719948	0.106458	0.143426	0.183184	0.226059	0.272433	0.322752	0.377543	0.437428	0.503155	0.575619	0.655915	0.745383	0.845691	0.958935	0.99005	0.997647	0.999447	0.99987	0.99997	0.999993
		0.242	-0.320411	0.0096644	0.0399207	0.0722209	0.106779	0.143842	0.18369	0.22665	0.273103	0.323491	0.378337	0.43826	0.503999	0.576445	0.656677	0.746024	0.846131	0.959068	0.990083	0.997655	0.999449	0.999871	0.99997	0.999993
		0.243	-0.318947	0.00969673	0.0400501	0.0724472	0.107101	0.144257	0.184196	0.227242	0.273773	0.324229	0.379131	0.439091	0.504842	0.577268	0.657437	0.746662	0.84657	0.9592	0.990116	0.997663	0.99945	0.999871	0.99997	0.999993
		0.244	-0.317486	0.00972909	0.0401797	0.0726736	0.107424	0.144673	0.184702	0.227833	0.274442	0.324967	0.379923	0.439919	0.505683	0.578088	0.658194	0.747298	0.847006	0.959331	0.990149	0.99767	0.999452	0.999871	0.99997	0.999993
		0.245	-0.316028	0.00976149	0.0403093	0.0729001	0.107746	0.145089	0.185208	0.228424	0.275111	0.325704	0.380714	0.440747	0.506522	0.578907	0.658949	0.747931	0.847441	0.959462	0.990181	0.997678	0.999454	0.999872	0.99997	0.999993
		0.246	-0.314573	0.00979392	0.0404391	0.0731268	0.108068	0.145505	0.185714	0.229015	0.27578	0.32644	0.381504	0.441572	0.50736	0.579723	0.659701	0.748562	0.847873	0.959592	0.990214	0.997686	0.999456	0.999872	0.99997	0.999993
		0.247	-0.313122	0.00982638	0.040569	0.0733537	0.108391	0.145921	0.18622	0.229606	0.276448	0.327175	0.382293	0.442397	0.508195	0.580537	0.660451	0.749191	0.848304	0.959722	0.990246	0.997694	0.999458	0.999873	0.99997	0.999993
		0.248	-0.311673	0.00985889	0.040699	0.0735807	0.108714	0.146337	0.186726	0.230196	0.277115	0.32791	0.383081	0.44322	0.509028	0.581349	0.661199	0.749817	0.848732	0.95985	0.990278	0.997701	0.99946	0.999873	0.99997	0.999993
		0.249	-0.310228	0.00989142	0.0408291	0.0738079	0.109037	0.146753	0.187232	0.230787	0.277782	0.328644	0.383868	0.444041	0.50986	0.582159	0.661944	0.750441	0.849159	0.959979	0.99031	0.997709	0.999461	0.999874	0.99997	0.999993
		0.25	-0.308786	0.009924	0.0409594	0.0740352	0.10936	0.14717	0.187738	0.231377	0.278449	0.329377	0.384653	0.444861	0.51069	0.582966	0.662686	0.751062	0.849584	0.960106	0.990342	0.997717	0.999463	0.999874	0.99997	0.999993
		0.251	-0.307347	0.00995661	0.0410898	0.0742627	0.109683	0.147586	0.188244	0.231967	0.279115	0.330109	0.385438	0.445679	0.511518	0.583772	0.663427	0.751681	0.850007	0.960233	0.990374	0.997724	0.999465	0.999874	0.999971	0.999993
		0.252	-0.30591	0.00998926	0.0412202	0.0744904	0.110006	0.148003	0.188749	0.232556	0.279781	0.330841	0.386222	0.446496	0.512344	0.584575	0.664165	0.752298	0.850428	0.960359	0.990405	0.997732	0.999467	0.999875	0.999971	0.999993
		0.253	-0.304477	0.0100219	0.0413509	0.0747182	0.11033	0.148419	0.189255	0.233146	0.280447	0.331572	0.387004	0.447312	0.513169	0.585376	0.6649	0.752912	0.850847	0.960484	0.990437	0.997739	0.999468	0.999875	0.999971	0.999993
		0.254	-0.303047	0.0100547	0.0414816	0.0749461	0.110653	0.148836	0.189761	0.233735	0.281112	0.332302	0.387786	0.448126	0.513991	0.586175	0.665634	0.753524	0.851265	0.960609	0.990468	0.997746	0.99947	0.999876	0.999971	0.999993
		0.255	-0.30162	0.0100874	0.0416124	0.0751743	0.110977	0.149253	0.190267	0.234324	0.281776	0.333031	0.388566	0.448939	0.514812	0.586972	0.666365	0.754134	0.85168	0.960733	0.990499	0.997754	0.999472	0.999876	0.999971	0.999993
		0.256	-0.300196	0.0101202	0.0417434	0.0754026	0.111301	0.14967	0.190773	0.234913	0.28244	0.33376	0.389345	0.449751	0.515631	0.587767	0.667093	0.754742	0.852094	0.960857	0.99053	0.997761	0.999474	0.999876	0.999971	0.999993
		0.257	-0.298775	0.0101531	0.0418745	0.0756311	0.111625	0.150087	0.191278	0.235502	0.283104	0.334488	0.390124	0.450561	0.516449	0.58856	0.66782	0.755347	0.852506	0.96098	0.99056	0.997768	0.999475	0.999877	0.999971	0.999993
		0.258	-0.297356	0.0101859	0.0420058	0.0758598	0.111949	0.150504	0.191784	0.23609	0.283767	0.335216	0.390901	0.451369	0.517264	0.58935	0.668544	0.75595	0.852916	0.961102	0.990591	0.997776	0.999477	0.999877	0.999971	0.999993
		0.259	-0.29594	0.0102189	0.0421371	0.0760886	0.112274	0.150921	0.19229	0.236679	0.28443	0.335943	0.391678	0.452177	0.518078	0.590139	0.669266	0.756551	0.853325	0.961223	0.990621	0.997783	0.999479	0.999878	0.999971	0.999993
		0.26	-0.294528	0.0102518	0.0422686	0.0763176	0.112598	0.151338	0.192796	0.237267	0.285093	0.336669	0.392453	0.452983	0.51889	0.590926	0.669985	0.75715	0.853731	0.961345	0.990651	0.99779	0.99948	0.999878	0.999971	0.999993
		0.261	-0.293118	0.0102848	0.0424003	0.0765468	0.112923	0.151756	0.193301	0.237855	0.285755	0.337394	0.393227	0.453787	0.519701	0.59171	0.670703	0.757746	0.854136	0.961465	0.990681	0.997797	0.999482	0.999878	0.999971	0.999993
		0.262	-0.29171	0.0103179	0.042532	0.0767761	0.113248	0.152173	0.193807	0.238443	0.286417	0.338119	0.394001	0.454591	0.520509	0.592493	0.671418	0.75834	0.85454	0.961585	0.990711	0.997804	0.999484	0.999879	0.999972	0.999993
		0.263	-0.290306	0.0103509	0.0426639	0.0770057	0.113573	0.152591	0.194313	0.23903	0.287078	0.338843	0.394773	0.455392	0.521316	0.593273	0.672131	0.758932	0.854941	0.961704	0.990741	0.997811	0.999485	0.999879	0.999972	0.999993
		0.264	-0.288904	0.010384	0.0427959	0.0772354	0.113899	0.153009	0.194819	0.239618	0.287739	0.339567	0.395545	0.456193	0.522122	0.594052	0.672842	0.759523	0.855341	0.961823	0.99077	0.997818	0.999487	0.99988	0.999972	0.999993
		0.265	-0.287505	0.0104172	0.0429281	0.0774653	0.114224	0.153427	0.195324	0.240205	0.2884	0.340289	0.396315	0.456992	0.522926	0.594829	0.673551	0.76011	0.855739	0.961941	0.9908	0.997825	0.999489	0.99988	0.999972	0.999993
		0.266	-0.286109	0.0104504	0.0430604	0.0776954	0.11455	0.153845	0.19583	0.240793	0.28906	0.341011	0.397085	0.45779	0.523728	0.595603	0.674257	0.760696	0.856136	0.962059	0.990829	0.997832	0.99949	0.99988	0.999972	0.999993
		0.267	-0.284715	0.0104836	0.0431928	0.0779256	0.114876	0.154263	0.196336	0.24138	0.28972	0.341733	0.397853	0.458587	0.524528	0.596376	0.674962	0.76128	0.85653	0.962175	0.990858	0.997839	0.999492	0.999881	0.999972	0.999993
		0.268	-0.283324	0.0105169	0.0433254	0.0781561	0.115202	0.154681	0.196842	0.241967	0.29038	0.342454	0.398621	0.459382	0.525327	0.597147	0.675664	0.761861	0.856924	0.962292	0.990887	0.997846	0.999494	0.999881	0.999972	0.999993
		0.269	-0.281936	0.0105502	0.0434581	0.0783868	0.115528	0.1551	0.197348	0.242554	0.291039	0.343174	0.399387	0.460176	0.526124	0.597916	0.676364	0.762441	0.857315	0.962408	0.990916	0.997853	0.999495	0.999882	0.999972	0.999993
		0.27	-0.28055	0.0105836	0.0435909	0.0786176	0.115855	0.155518	0.197854	0.243141	0.291698	0.343894	0.400153	0.460969	0.526919	0.598683	0.677062	0.763019	0.857705	0.962523	0.990945	0.99786	0.999497	0.999882	0.999972	0.999993
		0.271	-0.279166	0.010617	0.0437239	0.0788486	0.116181	0.155937	0.19836	0.243727	0.292357	0.344613	0.400918	0.461761	0.527713	0.599448	0.677759	0.763594	0.858093	0.962638	0.990973	0.997867	0.999499	0.999882	0.999972	0.999994
		0.272	-0.277786	0.0106505	0.043857	0.0790799	0.116508	0.156356	0.198866	0.244314	0.293015	0.345331	0.401682	0.462551	0.528506	0.600211	0.678453	0.764167	0.85848	0.962752	0.991002	0.997873	0.9995	0.999883	0.999972	0.999994
		0.273	-0.276407	0.0106839	0.0439903	0.0793113	0.116835	0.156775	0.199372	0.2449	0.293673	0.346049	0.402445	0.46334	0.529296	0.600972	0.679144	0.764739	0.858865	0.962866	0.99103	0.99788	0.999502	0.999883	0.999973	0.999994
		0.274	-0.275032	0.0107175	0.0441237	0.0795429	0.117163	0.157194	0.199878	0.245486	0.29433	0.346766	0.403207	0.464128	0.530086	0.601731	0.679834	0.765308	0.859249	0.962979	0.991058	0.997887	0.999503	0.999883	0.999973	0.999994
		0.275	-0.273658	0.0107511	0.0442573	0.0797747	0.11749	0.157614	0.200384	0.246072	0.294987	0.347483	0.403968	0.464914	0.530873	0.602489	0.680522	0.765876	0.859631	0.963091	0.991086	0.997894	0.999505	0.999884	0.999973	0.999994
		0.276	-0.272288	0.0107847	0.044391	0.0800067	0.117818	0.158033	0.200891	0.246659	0.295644	0.348199	0.404728	0.4657	0.531659	0.603245	0.681208	0.766441	0.860011	0.963203	0.991114	0.9979	0.999506	0.999884	0.999973	0.999994
		0.277	-0.270919	0.0108183	0.0445248	0.080239	0.118146	0.158453	0.201397	0.247244	0.296301	0.348914	0.405487	0.466484	0.532444	0.603999	0.681892	0.767005	0.86039	0.963315	0.991141	0.997907	0.999508	0.999884	0.999973	0.999994
		0.278	-0.269553	0.0108521	0.0446588	0.0804714	0.118474	0.158873	0.201903	0.24783	0.296957	0.349629	0.406246	0.467267	0.533227	0.604751	0.682574	0.767566	0.860767	0.963426	0.991169	0.997913	0.999509	0.999885	0.999973	0.999994
		0.279	-0.26819	0.0108858	0.044793	0.080704	0.118802	0.159293	0.20241	0.248416	0.297613	0.350343	0.407003	0.468048	0.534008	0.605501	0.683254	0.768126	0.861143	0.963536	0.991197	0.99792	0.999511	0.999885	0.999973	0.999994
		0.28	-0.266829	0.0109196	0.0449273	0.0809369	0.119131	0.159713	0.202916	0.249002	0.298268	0.351057	0.40776	0.468829	0.534788	0.606249	0.683932	0.768684	0.861518	0.963646	0.991224	0.997926	0.999513	0.999886	0.999973	0.999994
		0.281	-0.26547	0.0109534	0.0450617	0.0811699	0.119459	0.160133	0.203423	0.249587	0.298924	0.35177	0.408516	0.469608	0.535566	0.606996	0.684607	0.76924	0.86189	0.963756	0.991251	0.997933	0.999514	0.999886	0.999973	0.999994
		0.282	-0.264113	0.0109873	0.0451963	0.0814032	0.119788	0.160554	0.203929	0.250173	0.299579	0.352483	0.409271	0.470386	0.536343	0.607741	0.685281	0.769794	0.862262	0.963865	0.991278	0.997939	0.999516	0.999886	0.999973	0.999994
		0.283	-0.262759	0.0110213	0.0453311	0.0816366	0.120117	0.160975	0.204436	0.250758	0.300233	0.353195	0.410025	0.471163	0.537118	0.608484	0.685954	0.770346	0.862632	0.963973	0.991305	0.997946	0.999517	0.999887	0.999973	0.999994
		0.284	-0.261407	0.0110553	0.045466	0.0818703	0.120447	0.161396	0.204943	0.251343	0.300888	0.353906	0.410778	0.471938	0.537892	0.609225	0.686624	0.770896	0.863	0.964081	0.991332	0.997952	0.999519	0.999887	0.999973	0.999994
		0.285	-0.260058	0.0110893	0.045601	0.0821042	0.120776	0.161817	0.205449	0.251929	0.301542	0.354617	0.41153	0.472713	0.538664	0.609965	0.687292	0.771444	0.863367	0.964188	0.991358	0.997958	0.99952	0.999887	0.999974	0.999994
		0.286	-0.25871	0.0111234	0.0457362	0.0823383	0.121106	0.162238	0.205956	0.252514	0.302196	0.355328	0.412282	0.473486	0.539435	0.610703	0.687958	0.771991	0.863733	0.964295	0.991385	0.997965	0.999522	0.999888	0.999974	0.999994
		0.287	-0.257365	0.0111575	0.0458716	0.0825726	0.121436	0.162659	0.206463	0.253099	0.302849	0.356037	0.413033	0.474259	0.540205	0.611439	0.688623	0.772536	0.864097	0.964402	0.991411	0.997971	0.999523	0.999888	0.999974	0.999994
		0.288	-0.256022	0.0111916	0.0460071	0.0828072	0.121766	0.163081	0.20697	0.253684	0.303502	0.356747	0.413782	0.47503	0.540973	0.612173	0.689286	0.773079	0.86446	0.964508	0.991438	0.997977	0.999525	0.999888	0.999974	0.999994
		0.289	-0.254682	0.0112259	0.0461428	0.0830419	0.122097	0.163503	0.207478	0.254269	0.304155	0.357455	0.414531	0.475799	0.541739	0.612906	0.689946	0.77362	0.864821	0.964613	0.991464	0.997983	0.999526	0.999889	0.999974	0.999994
		0.29	-0.253343	0.0112601	0.0462786	0.0832769	0.122428	0.163925	0.207985	0.254853	0.304808	0.358164	0.41528	0.476568	0.542504	0.613637	0.690605	0.774159	0.865181	0.964718	0.99149	0.99799	0.999527	0.999889	0.999974	0.999994
		0.291	-0.252007	0.0112944	0.0464146	0.0835121	0.122759	0.164347	0.208492	0.255438	0.30546	0.358871	0.416027	0.477336	0.543268	0.614366	0.691262	0.774697	0.865539	0.964823	0.991516	0.997996	0.999529	0.999889	0.999974	0.999994
		0.292	-0.250673	0.0113288	0.0465508	0.0837476	0.12309	0.164769	0.209	0.256023	0.306113	0.359578	0.416773	0.478102	0.54403	0.615093	0.691918	0.775232	0.865896	0.964927	0.991542	0.998002	0.99953	0.99989	0.999974	0.999994
		0.293	-0.24934	0.0113632	0.0466871	0.0839832	0.123421	0.165192	0.209507	0.256608	0.306764	0.360285	0.417519	0.478868	0.544791	0.615819	0.692571	0.775766	0.866252	0.965031	0.991567	0.998008	0.999532	0.99989	0.999974	0.999994
		0.294	-0.24801	0.0113976	0.0468236	0.0842191	0.123753	0.165614	0.210015	0.257192	0.307416	0.360991	0.418264	0.479632	0.54555	0.616544	0.693223	0.776299	0.866607	0.965134	0.991593	0.998014	0.999533	0.99989	0.999974	0.999994
		0.295	-0.246683	0.0114321	0.0469603	0.0844552	0.124085	0.166037	0.210522	0.257777	0.308067	0.361697	0.419008	0.480395	0.546308	0.617266	0.693873	0.776829	0.86696	0.965237	0.991618	0.99802	0.999535	0.999891	0.999974	0.999994
		0.296	-0.245357	0.0114667	0.0470971	0.0846916	0.124417	0.16646	0.21103	0.258361	0.308719	0.362402	0.419752	0.481157	0.547064	0.617987	0.694521	0.777358	0.867311	0.965339	0.991644	0.998026	0.999536	0.999891	0.999974	0.999994
		0.297	-0.244033	0.0115013	0.0472341	0.0849282	0.12475	0.166884	0.211538	0.258946	0.309369	0.363106	0.420494	0.481918	0.54782	0.618707	0.695167	0.777885	0.867662	0.965441	0.991669	0.998032	0.999537	0.999891	0.999975	0.999994
		0.298	-0.242711	0.011536	0.0473712	0.085165	0.125082	0.167307	0.212046	0.25953	0.31002	0.36381	0.421236	0.482678	0.548573	0.619424	0.695811	0.77841	0.868011	0.965542	0.991694	0.998038	0.999539	0.999892	0.999975	0.999994
		0.299	-0.241392	0.0115707	0.0475085	0.085402	0.125415	0.167731	0.212554	0.260115	0.31067	0.364514	0.421977	0.483437	0.549326	0.62014	0.696454	0.778934	0.868358	0.965643	0.991719	0.998044	0.99954	0.999892	0.999975	0.999994
		0.3	-0.240074	0.0116054	0.047646	0.0856393	0.125748	0.168155	0.213063	0.260699	0.311321	0.365217	0.422717	0.484195	0.550077	0.620855	0.697095	0.779456	0.868705	0.965744	0.991744	0.99805	0.999542	0.999892	0.999975	0.999994
		0.301	-0.238758	0.0116402	0.0477837	0.0858768	0.126082	0.168579	0.213571	0.261283	0.31197	0.36592	0.423457	0.484951	0.550827	0.621568	0.697735	0.779976	0.86905	0.965844	0.991769	0.998056	0.999543	0.999893	0.999975	0.999994
		0.302	-0.237444	0.0116751	0.0479215	0.0861146	0.126416	0.169004	0.21408	0.261868	0.31262	0.366622	0.424195	0.485707	0.551575	0.622279	0.698372	0.780495	0.869394	0.965943	0.991793	0.998062	0.999544	0.999893	0.999975	0.999994
		0.303	-0.236133	0.01171	0.0480595	0.0863526	0.126749	0.169428	0.214588	0.262452	0.31327	0.367324	0.424933	0.486461	0.552322	0.622989	0.699008	0.781012	0.869737	0.966043	0.991818	0.998068	0.999546	0.999893	0.999975	0.999994
		0.304	-0.234823	0.0117449	0.0481977	0.0865909	0.127084	0.169853	0.215097	0.263036	0.313919	0.368025	0.425671	0.487215	0.553067	0.623697	0.699642	0.781528	0.870078	0.966142	0.991842	0.998073	0.999547	0.999894	0.999975	0.999994
		0.305	-0.233515	0.0117799	0.048336	0.0868294	0.127418	0.170278	0.215606	0.26362	0.314568	0.368726	0.426407	0.487967	0.553812	0.624403	0.700275	0.782041	0.870418	0.96624	0.991867	0.998079	0.999549	0.999894	0.999975	0.999994
		0.306	-0.232209	0.011815	0.0484745	0.0870681	0.127753	0.170704	0.216115	0.264204	0.315217	0.369426	0.427143	0.488719	0.554555	0.625108	0.700906	0.782553	0.870757	0.966338	0.991891	0.998085	0.99955	0.999894	0.999975	0.999994
		0.307	-0.230905	0.0118501	0.0486132	0.0873071	0.128088	0.171129	0.216624	0.264789	0.315865	0.370126	0.427878	0.489469	0.555296	0.625812	0.701535	0.783064	0.871094	0.966435	0.991915	0.998091	0.999551	0.999895	0.999975	0.999994
		0.308	-0.229602	0.0118853	0.0487521	0.0875463	0.128423	0.171555	0.217133	0.265373	0.316513	0.370825	0.428612	0.490219	0.556037	0.626514	0.702162	0.783573	0.871431	0.966533	0.991939	0.998096	0.999553	0.999895	0.999975	0.999994
		0.309	-0.228302	0.0119205	0.0488912	0.0877858	0.128759	0.171981	0.217643	0.265957	0.317162	0.371524	0.429345	0.490967	0.556776	0.627214	0.702788	0.78408	0.871766	0.966629	0.991963	0.998102	0.999554	0.999895	0.999975	0.999994
		0.31	-0.227003	0.0119558	0.0490304	0.0880256	0.129094	0.172407	0.218152	0.266541	0.317809	0.372222	0.430078	0.491714	0.557514	0.627913	0.703412	0.784586	0.8721	0.966726	0.991987	0.998108	0.999555	0.999896	0.999975	0.999994
		0.311	-0.225707	0.0119911	0.0491698	0.0882656	0.129431	0.172833	0.218662	0.267125	0.318457	0.37292	0.43081	0.49246	0.55825	0.62861	0.704035	0.78509	0.872432	0.966821	0.99201	0.998113	0.999557	0.999896	0.999976	0.999994
		0.312	-0.224412	0.0120265	0.0493094	0.0885058	0.129767	0.17326	0.219172	0.267709	0.319105	0.373618	0.431541	0.493206	0.558985	0.629306	0.704656	0.785593	0.872764	0.966917	0.992034	0.998119	0.999558	0.999896	0.999976	0.999994
		0.313	-0.223119	0.0120619	0.0494492	0.0887463	0.130103	0.173687	0.219682	0.268294	0.319752	0.374315	0.432272	0.49395	0.559719	0.63	0.705275	0.786094	0.873094	0.967012	0.992057	0.998125	0.999559	0.999897	0.999976	0.999994
		0.314	-0.221827	0.0120974	0.0495891	0.0889871	0.13044	0.174114	0.220192	0.268878	0.320399	0.375012	0.433002	0.494693	0.560452	0.630693	0.705893	0.786594	0.873423	0.967107	0.992081	0.99813	0.999561	0.999897	0.999976	0.999994
		0.315	-0.220538	0.0121329	0.0497292	0.0892281	0.130778	0.174542	0.220702	0.269462	0.321046	0.375708	0.433731	0.495436	0.561183	0.631385	0.706509	0.787092	0.873751	0.967201	0.992104	0.998136	0.999562	0.999897	0.999976	0.999994
		0.316	-0.21925	0.0121685	0.0498696	0.0894694	0.131115	0.174969	0.221213	0.270046	0.321693	0.376404	0.434459	0.496177	0.561913	0.632075	0.707123	0.787588	0.874078	0.967295	0.992127	0.998141	0.999563	0.999897	0.999976	0.999994
		0.317	-0.217964	0.0122041	0.0500101	0.0897109	0.131453	0.175397	0.221723	0.27063	0.322339	0.377099	0.435187	0.496917	0.562642	0.632763	0.707736	0.788083	0.874403	0.967389	0.99215	0.998147	0.999564	0.999898	0.999976	0.999994
		0.318	-0.216679	0.0122399	0.0501508	0.0899527	0.131791	0.175825	0.222234	0.271214	0.322986	0.377794	0.435914	0.497656	0.56337	0.63345	0.708348	0.788577	0.874728	0.967482	0.992173	0.998152	0.999566	0.999898	0.999976	0.999994
		0.319	-0.215397	0.0122756	0.0502917	0.0901948	0.132129	0.176254	0.222745	0.271798	0.323632	0.378488	0.436641	0.498395	0.564096	0.634136	0.708957	0.789069	0.875051	0.967575	0.992196	0.998158	0.999567	0.999898	0.999976	0.999994
		0.32	-0.214116	0.0123114	0.0504327	0.0904371	0.132468	0.176682	0.223256	0.272383	0.324278	0.379183	0.437366	0.499132	0.564821	0.63482	0.709566	0.789559	0.875373	0.967667	0.992219	0.998163	0.999568	0.999899	0.999976	0.999994
		0.321	-0.212836	0.0123473	0.050574	0.0906797	0.132807	0.177111	0.223767	0.272967	0.324924	0.379876	0.438091	0.499869	0.565545	0.635502	0.710172	0.790048	0.875694	0.967759	0.992242	0.998168	0.99957	0.999899	0.999976	0.999994
		0.322	-0.211558	0.0123832	0.0507154	0.0909226	0.133146	0.177541	0.224279	0.273551	0.325569	0.38057	0.438816	0.500604	0.566268	0.636183	0.710777	0.790536	0.876014	0.967851	0.992264	0.998174	0.999571	0.999899	0.999976	0.999994
		0.323	-0.210282	0.0124192	0.0508571	0.0911658	0.133485	0.17797	0.22479	0.274135	0.326215	0.381262	0.43954	0.501339	0.566989	0.636863	0.711381	0.791022	0.876333	0.967942	0.992287	0.998179	0.999572	0.9999	0.999976	0.999994
		0.324	-0.209008	0.0124553	0.0509989	0.0914092	0.133825	0.1784	0.225302	0.27472	0.32686	0.381955	0.440263	0.502072	0.56771	0.637542	0.711983	0.791507	0.876651	0.968033	0.992309	0.998184	0.999573	0.9999	0.999976	0.999994
		0.325	-0.207735	0.0124914	0.0511409	0.0916529	0.134165	0.17883	0.225814	0.275304	0.327505	0.382647	0.440985	0.502805	0.568429	0.638219	0.712584	0.79199	0.876967	0.968124	0.992332	0.99819	0.999575	0.9999	0.999977	0.999994
		0.326	-0.206464	0.0125275	0.0512832	0.0918969	0.134506	0.17926	0.226326	0.275888	0.32815	0.383339	0.441707	0.503537	0.569147	0.638894	0.713183	0.792472	0.877283	0.968214	0.992354	0.998195	0.999576	0.9999	0.999977	0.999995
		0.327	-0.205194	0.0125637	0.0514256	0.0921411	0.134846	0.17969	0.226839	0.276473	0.328795	0.38403	0.442428	0.504268	0.569863	0.639568	0.713781	0.792952	0.877597	0.968304	0.992376	0.9982	0.999577	0.999901	0.999977	0.999995
		0.328	-0.203926	0.0126	0.0515682	0.0923856	0.135187	0.180121	0.227351	0.277057	0.32944	0.384721	0.443148	0.504997	0.570579	0.640241	0.714377	0.793431	0.87791	0.968393	0.992398	0.998205	0.999578	0.999901	0.999977	0.999995
		0.329	-0.20266	0.0126363	0.051711	0.0926305	0.135529	0.180552	0.227864	0.277642	0.330084	0.385411	0.443868	0.505726	0.571293	0.640912	0.714971	0.793909	0.878223	0.968482	0.99242	0.998211	0.999579	0.999901	0.999977	0.999995
		0.33	-0.201395	0.0126727	0.051854	0.0928755	0.13587	0.180984	0.228377	0.278226	0.330729	0.386102	0.444587	0.506454	0.572007	0.641583	0.715564	0.794385	0.878534	0.968571	0.992442	0.998216	0.999581	0.999902	0.999977	0.999995
		0.331	-0.200132	0.0127092	0.0519972	0.0931209	0.136212	0.181415	0.22889	0.278811	0.331373	0.386791	0.445305	0.507182	0.572719	0.642251	0.716156	0.794859	0.878844	0.968659	0.992464	0.998221	0.999582	0.999902	0.999977	0.999995
		0.332	-0.19887	0.0127457	0.0521406	0.0933666	0.136554	0.181847	0.229403	0.279395	0.332017	0.387481	0.446023	0.507908	0.573429	0.642918	0.716746	0.795333	0.879153	0.968748	0.992486	0.998226	0.999583	0.999902	0.999977	0.999995
		0.333	-0.197609	0.0127823	0.0522842	0.0936125	0.136897	0.182279	0.229916	0.27998	0.332661	0.38817	0.44674	0.508633	0.574139	0.643584	0.717335	0.795805	0.879461	0.968835	0.992507	0.998231	0.999584	0.999902	0.999977	0.999995
		0.334	-0.196351	0.0128189	0.0524281	0.0938588	0.13724	0.182712	0.23043	0.280565	0.333305	0.388858	0.447457	0.509357	0.574848	0.644249	0.717923	0.796275	0.879768	0.968923	0.992529	0.998236	0.999586	0.999903	0.999977	0.999995
		0.335	-0.195093	0.0128556	0.0525721	0.0941053	0.137583	0.183144	0.230944	0.281149	0.333948	0.389546	0.448173	0.510081	0.575555	0.644912	0.718509	0.796745	0.880074	0.96901	0.99255	0.998242	0.999587	0.999903	0.999977	0.999995
		0.336	-0.193837	0.0128923	0.0527163	0.0943521	0.137926	0.183577	0.231458	0.281734	0.334592	0.390234	0.448888	0.510804	0.576261	0.645574	0.719093	0.797213	0.880379	0.969096	0.992571	0.998247	0.999588	0.999903	0.999977	0.999995
		0.337	-0.192583	0.0129291	0.0528607	0.0945992	0.13827	0.184011	0.231972	0.282319	0.335235	0.390922	0.449603	0.511525	0.576967	0.646235	0.719676	0.797679	0.880682	0.969183	0.992593	0.998252	0.999589	0.999904	0.999977	0.999995
		0.338	-0.19133	0.012966	0.0530054	0.0948466	0.138614	0.184444	0.232486	0.282904	0.335879	0.391609	0.450317	0.512246	0.577671	0.646894	0.720258	0.798144	0.880985	0.969269	0.992614	0.998257	0.99959	0.999904	0.999977	0.999995
		0.339	-0.190078	0.0130029	0.0531502	0.0950943	0.138959	0.184878	0.233001	0.283489	0.336522	0.392296	0.45103	0.512966	0.578374	0.647552	0.720838	0.798608	0.881287	0.969355	0.992635	0.998262	0.999591	0.999904	0.999977	0.999995
		0.34	-0.188828	0.0130399	0.0532952	0.0953423	0.139303	0.185312	0.233516	0.284074	0.337165	0.392982	0.451743	0.513685	0.579075	0.648209	0.721417	0.799071	0.881588	0.96944	0.992656	0.998267	0.999593	0.999904	0.999978	0.999995
		0.341	-0.18758	0.013077	0.0534405	0.0955906	0.139649	0.185747	0.234031	0.284659	0.337808	0.393668	0.452455	0.514404	0.579776	0.648864	0.721994	0.799532	0.881888	0.969525	0.992677	0.998272	0.999594	0.999905	0.999978	0.999995
		0.342	-0.186332	0.0131141	0.053586	0.0958392	0.139994	0.186182	0.234546	0.285244	0.33845	0.394354	0.453167	0.515121	0.580476	0.649518	0.722571	0.799992	0.882187	0.96961	0.992698	0.998277	0.999595	0.999905	0.999978	0.999995
		0.343	-0.185086	0.0131513	0.0537317	0.0960881	0.14034	0.186617	0.235061	0.28583	0.339093	0.39504	0.453878	0.515838	0.581174	0.650171	0.723145	0.800451	0.882484	0.969694	0.992719	0.998282	0.999596	0.999905	0.999978	0.999995
		0.344	-0.183842	0.0131885	0.0538776	0.0963373	0.140686	0.187052	0.235577	0.286415	0.339736	0.395725	0.454588	0.516553	0.581871	0.650823	0.723719	0.800908	0.882781	0.969778	0.992739	0.998286	0.999597	0.999905	0.999978	0.999995
		0.345	-0.182598	0.0132258	0.0540237	0.0965868	0.141032	0.187488	0.236093	0.287001	0.340378	0.396409	0.455298	0.517268	0.582568	0.651473	0.724291	0.801364	0.883077	0.969862	0.99276	0.998291	0.999598	0.999906	0.999978	0.999995
		0.346	-0.181357	0.0132632	0.05417	0.0968366	0.141379	0.187924	0.236609	0.287586	0.34102	0.397094	0.456007	0.517982	0.583263	0.652122	0.724861	0.801819	0.883372	0.969946	0.99278	0.998296	0.9996	0.999906	0.999978	0.999995
		0.347	-0.180116	0.0133006	0.0543165	0.0970867	0.141726	0.18836	0.237125	0.288172	0.341662	0.397778	0.456716	0.518695	0.583957	0.65277	0.725431	0.802272	0.883666	0.970029	0.992801	0.998301	0.999601	0.999906	0.999978	0.999995
		0.348	-0.178877	0.0133381	0.0544633	0.0973371	0.142074	0.188797	0.237642	0.288757	0.342305	0.398462	0.457424	0.519408	0.58465	0.653416	0.725999	0.802725	0.883959	0.970112	0.992821	0.998306	0.999602	0.999907	0.999978	0.999995
		0.349	-0.177639	0.0133757	0.0546103	0.0975878	0.142421	0.189234	0.238159	0.289343	0.342947	0.399145	0.458132	0.520119	0.585342	0.654061	0.726565	0.803176	0.884251	0.970194	0.992841	0.998311	0.999603	0.999907	0.999978	0.999995
		0.35	-0.176402	0.0134133	0.0547575	0.0978389	0.14277	0.189671	0.238676	0.289929	0.343589	0.399828	0.458839	0.52083	0.586033	0.654705	0.727131	0.803625	0.884542	0.970276	0.992862	0.998315	0.999604	0.999907	0.999978	0.999995
		0.351	-0.175167	0.013451	0.0549049	0.0980902	0.143118	0.190109	0.239193	0.290515	0.34423	0.400511	0.459545	0.52154	0.586723	0.655348	0.727695	0.804074	0.884832	0.970358	0.992882	0.99832	0.999605	0.999907	0.999978	0.999995
		0.352	-0.173933	0.0134888	0.0550525	0.0983419	0.143467	0.190546	0.239711	0.291101	0.344872	0.401193	0.460251	0.522249	0.587412	0.65599	0.728257	0.804521	0.885122	0.97044	0.992902	0.998325	0.999606	0.999908	0.999978	0.999995
		0.353	-0.1727	0.0135266	0.0552004	0.0985939	0.143816	0.190985	0.240228	0.291687	0.345514	0.401876	0.460956	0.522957	0.5881	0.65663	0.728819	0.804967	0.88541	0.970521	0.992922	0.99833	0.999608	0.999908	0.999978	0.999995
		0.354	-0.171468	0.0135645	0.0553484	0.0988462	0.144166	0.191423	0.240746	0.292273	0.346155	0.402557	0.461661	0.523664	0.588787	0.657269	0.729379	0.805412	0.885697	0.970602	0.992942	0.998334	0.999609	0.999908	0.999978	0.999995
		0.355	-0.170238	0.0136025	0.0554967	0.0990989	0.144515	0.191862	0.241264	0.29286	0.346797	0.403239	0.462365	0.524371	0.589472	0.657907	0.729938	0.805856	0.885984	0.970683	0.992962	0.998339	0.99961	0.999908	0.999978	0.999995
		0.356	-0.169009	0.0136405	0.0556453	0.0993518	0.144866	0.192301	0.241783	0.293446	0.347438	0.40392	0.463068	0.525077	0.590157	0.658544	0.730495	0.806298	0.886269	0.970763	0.992981	0.998344	0.999611	0.999909	0.999979	0.999995
		0.357	-0.167781	0.0136786	0.055794	0.0996051	0.145216	0.192741	0.242302	0.294033	0.348079	0.404601	0.463772	0.525782	0.590841	0.659179	0.731051	0.806739	0.886554	0.970844	0.993001	0.998349	0.999612	0.999909	0.999979	0.999995
		0.358	-0.166554	0.0137167	0.055943	0.0998587	0.145567	0.193181	0.242821	0.294619	0.348721	0.405282	0.464474	0.526486	0.591523	0.659813	0.731606	0.807179	0.886838	0.970923	0.993021	0.998353	0.999613	0.999909	0.999979	0.999995
		0.359	-0.165329	0.013755	0.0560922	0.100113	0.145918	0.193621	0.24334	0.295206	0.349362	0.405962	0.465176	0.527189	0.592205	0.660446	0.73216	0.807618	0.887121	0.971003	0.99304	0.998358	0.999614	0.999909	0.999979	0.999995
		0.36	-0.164105	0.0137933	0.0562417	0.100367	0.14627	0.194061	0.243859	0.295793	0.350003	0.406642	0.465877	0.527892	0.592885	0.661078	0.732713	0.808056	0.887403	0.971082	0.99306	0.998362	0.999615	0.99991	0.999979	0.999995
		0.361	-0.162882	0.0138316	0.0563913	0.100621	0.146622	0.194502	0.244379	0.29638	0.350644	0.407322	0.466578	0.528594	0.593565	0.661709	0.733264	0.808492	0.887684	0.971161	0.993079	0.998367	0.999616	0.99991	0.999979	0.999995
		0.362	-0.16166	0.0138701	0.0565413	0.100876	0.146975	0.194943	0.244899	0.296967	0.351285	0.408001	0.467279	0.529295	0.594244	0.662339	0.733814	0.808927	0.887964	0.97124	0.993098	0.998372	0.999617	0.99991	0.999979	0.999995
		0.363	-0.160439	0.0139086	0.0566914	0.101132	0.147327	0.195385	0.245419	0.297554	0.351925	0.40868	0.467978	0.529995	0.594921	0.662967	0.734363	0.809361	0.888243	0.971318	0.993118	0.998376	0.999618	0.99991	0.999979	0.999995
		0.364	-0.159219	0.0139471	0.0568418	0.101387	0.147681	0.195827	0.245939	0.298141	0.352566	0.409359	0.468678	0.530694	0.595598	0.663594	0.73491	0.809794	0.888522	0.971396	0.993137	0.998381	0.999619	0.999911	0.999979	0.999995
		0.365	-0.158001	0.0139858	0.0569924	0.101643	0.148034	0.196269	0.24646	0.298729	0.353207	0.410038	0.469376	0.531393	0.596274	0.66422	0.735456	0.810226	0.8888	0.971474	0.993156	0.998385	0.999621	0.999911	0.999979	0.999995
		0.366	-0.156783	0.0140245	0.0571432	0.101899	0.148388	0.196712	0.246981	0.299316	0.353848	0.410716	0.470075	0.532091	0.596948	0.664845	0.736001	0.810657	0.889076	0.971552	0.993175	0.99839	0.999622	0.999911	0.999979	0.999995
		0.367	-0.155567	0.0140633	0.0572943	0.102156	0.148742	0.197154	0.247502	0.299904	0.354488	0.411394	0.470772	0.532788	0.597622	0.665469	0.736545	0.811086	0.889352	0.971629	0.993194	0.998394	0.999623	0.999911	0.999979	0.999995
		0.368	-0.154352	0.0141021	0.0574456	0.102413	0.149097	0.197598	0.248024	0.300492	0.355129	0.412072	0.47147	0.533485	0.598294	0.666092	0.737088	0.811515	0.889627	0.971706	0.993213	0.998399	0.999624	0.999912	0.999979	0.999995
		0.369	-0.153138	0.014141	0.0575972	0.10267	0.149452	0.198041	0.248546	0.30108	0.355769	0.412749	0.472166	0.534181	0.598966	0.666713	0.737629	0.811942	0.889901	0.971783	0.993231	0.998403	0.999625	0.999912	0.999979	0.999995
		0.37	-0.151925	0.01418	0.057749	0.102928	0.149807	0.198485	0.249068	0.301668	0.35641	0.413426	0.472862	0.534876	0.599637	0.667333	0.738169	0.812368	0.890175	0.971859	0.99325	0.998408	0.999626	0.999912	0.999979	0.999995
		0.371	-0.150713	0.0142191	0.057901	0.103186	0.150163	0.19893	0.24959	0.302256	0.35705	0.414103	0.473558	0.53557	0.600307	0.667953	0.738708	0.812793	0.890447	0.971936	0.993269	0.998412	0.999627	0.999912	0.999979	0.999995
		0.372	-0.149502	0.0142582	0.0580533	0.103444	0.150519	0.199374	0.250113	0.302845	0.35769	0.41478	0.474253	0.536263	0.600976	0.668571	0.739246	0.813217	0.890719	0.972012	0.993288	0.998416	0.999628	0.999913	0.999979	0.999995
		0.373	-0.148292	0.0142974	0.0582058	0.103703	0.150876	0.199819	0.250635	0.303433	0.358331	0.415456	0.474948	0.536956	0.601643	0.669188	0.739783	0.81364	0.89099	0.972087	0.993306	0.998421	0.999629	0.999913	0.99998	0.999995
		0.374	-0.147083	0.0143367	0.0583586	0.103962	0.151233	0.200265	0.251159	0.304022	0.358971	0.416132	0.475642	0.537648	0.60231	0.669804	0.740318	0.814061	0.89126	0.972163	0.993325	0.998425	0.99963	0.999913	0.99998	0.999995
		0.375	-0.145875	0.0143761	0.0585116	0.104221	0.15159	0.200711	0.251682	0.304611	0.359611	0.416808	0.476336	0.538339	0.602976	0.670419	0.740853	0.814482	0.891529	0.972238	0.993343	0.99843	0.999631	0.999913	0.99998	0.999995
		0.376	-0.144668	0.0144155	0.0586649	0.104481	0.151948	0.201157	0.252206	0.305199	0.360251	0.417484	0.477029	0.53903	0.603641	0.671032	0.741386	0.814901	0.891798	0.972313	0.993361	0.998434	0.999632	0.999914	0.99998	0.999995
		0.377	-0.143463	0.014455	0.0588184	0.104741	0.152306	0.201603	0.25273	0.305789	0.360892	0.418159	0.477722	0.53972	0.604305	0.671645	0.741918	0.81532	0.892065	0.972387	0.99338	0.998438	0.999633	0.999914	0.99998	0.999995
		0.378	-0.142258	0.0144946	0.0589721	0.105001	0.152664	0.20205	0.253254	0.306378	0.361532	0.418834	0.478414	0.540409	0.604969	0.672256	0.742449	0.815737	0.892332	0.972462	0.993398	0.998443	0.999634	0.999914	0.99998	0.999995
		0.379	-0.141054	0.0145342	0.0591262	0.105262	0.153023	0.202498	0.253779	0.306967	0.362172	0.419509	0.479106	0.541097	0.605631	0.672867	0.742978	0.816154	0.892598	0.972536	0.993416	0.998447	0.999635	0.999914	0.99998	0.999995
		0.38	-0.139851	0.0145739	0.0592804	0.105523	0.153383	0.202945	0.254303	0.307557	0.362812	0.420184	0.479797	0.541785	0.606292	0.673476	0.743507	0.816569	0.892863	0.97261	0.993434	0.998451	0.999636	0.999915	0.99998	0.999995
		0.381	-0.138649	0.0146137	0.0594349	0.105785	0.153742	0.203393	0.254829	0.308146	0.363452	0.420858	0.480488	0.542472	0.606953	0.674084	0.744034	0.816983	0.893128	0.972684	0.993452	0.998456	0.999637	0.999915	0.99998	0.999995
		0.382	-0.137448	0.0146536	0.0595897	0.106046	0.154102	0.203842	0.255354	0.308736	0.364092	0.421532	0.481178	0.543158	0.607612	0.674692	0.74456	0.817396	0.893391	0.972757	0.99347	0.99846	0.999638	0.999915	0.99998	0.999995
		0.383	-0.136248	0.0146936	0.0597447	0.106309	0.154463	0.20429	0.25588	0.309326	0.364732	0.422206	0.481868	0.543843	0.608271	0.675298	0.745086	0.817808	0.893654	0.97283	0.993488	0.998464	0.999639	0.999915	0.99998	0.999995
		0.384	-0.135049	0.0147336	0.0599	0.106571	0.154824	0.20474	0.256406	0.309916	0.365372	0.42288	0.482557	0.544528	0.608928	0.675903	0.74561	0.818219	0.893916	0.972903	0.993506	0.998468	0.99964	0.999916	0.99998	0.999995
		0.385	-0.133851	0.0147737	0.0600556	0.106834	0.155185	0.205189	0.256932	0.310507	0.366012	0.423553	0.483246	0.545212	0.609585	0.676507	0.746133	0.818629	0.894178	0.972976	0.993524	0.998472	0.999641	0.999916	0.99998	0.999995
		0.386	-0.132654	0.0148139	0.0602114	0.107098	0.155547	0.205639	0.257459	0.311097	0.366652	0.424226	0.483934	0.545896	0.610241	0.67711	0.746654	0.819038	0.894438	0.973048	0.993541	0.998477	0.999642	0.999916	0.99998	0.999995
		0.387	-0.131458	0.0148541	0.0603674	0.107361	0.155909	0.206089	0.257986	0.311688	0.367291	0.424899	0.484622	0.546579	0.610896	0.677712	0.747175	0.819446	0.894698	0.97312	0.993559	0.998481	0.999643	0.999916	0.99998	0.999995
		0.388	-0.130262	0.0148945	0.0605237	0.107625	0.156272	0.20654	0.258513	0.312279	0.367931	0.425572	0.48531	0.547261	0.61155	0.678313	0.747695	0.819853	0.894957	0.973192	0.993577	0.998485	0.999644	0.999916	0.99998	0.999995
		0.389	-0.129068	0.0149349	0.0606803	0.10789	0.156635	0.206991	0.259041	0.31287	0.368571	0.426245	0.485997	0.547942	0.612203	0.678913	0.748213	0.820259	0.895215	0.973264	0.993594	0.998489	0.999645	0.999917	0.99998	0.999995
		0.39	-0.127874	0.0149753	0.0608372	0.108155	0.156998	0.207443	0.259568	0.313461	0.369211	0.426917	0.486683	0.548623	0.612855	0.679511	0.748731	0.820663	0.895473	0.973335	0.993612	0.998493	0.999646	0.999917	0.99998	0.999995
		0.391	-0.126681	0.0150159	0.0609943	0.10842	0.157362	0.207895	0.260097	0.314052	0.369851	0.427589	0.48737	0.549303	0.613507	0.680109	0.749247	0.821067	0.89573	0.973406	0.993629	0.998497	0.999647	0.999917	0.999981	0.999995
		0.392	-0.125489	0.0150566	0.0611517	0.108685	0.157726	0.208347	0.260625	0.314644	0.370491	0.428261	0.488055	0.549982	0.614157	0.680706	0.749762	0.82147	0.895986	0.973477	0.993646	0.998502	0.999648	0.999917	0.999981	0.999995
		0.393	-0.124298	0.0150973	0.0613093	0.108951	0.158091	0.2088	0.261154	0.315235	0.371131	0.428933	0.488741	0.550661	0.614807	0.681302	0.750276	0.821872	0.896241	0.973548	0.993664	0.998506	0.999649	0.999918	0.999981	0.999995
		0.394	-0.123108	0.0151381	0.0614672	0.109218	0.158456	0.209253	0.261683	0.315827	0.37177	0.429604	0.489425	0.551339	0.615456	0.681897	0.75079	0.822273	0.896496	0.973618	0.993681	0.99851	0.99965	0.999918	0.999981	0.999995
		0.395	-0.121919	0.015179	0.0616254	0.109484	0.158822	0.209706	0.262213	0.316419	0.37241	0.430275	0.49011	0.552016	0.616104	0.68249	0.751302	0.822673	0.89675	0.973689	0.993698	0.998514	0.999651	0.999918	0.999981	0.999995
		0.396	-0.12073	0.0152199	0.0617838	0.109752	0.159188	0.21016	0.262742	0.317012	0.37305	0.430946	0.490794	0.552693	0.616751	0.683083	0.751813	0.823072	0.897003	0.973759	0.993715	0.998518	0.999652	0.999918	0.999981	0.999995
		0.397	-0.119542	0.015261	0.0619426	0.110019	0.159554	0.210615	0.263273	0.317604	0.37369	0.431617	0.491477	0.553369	0.617397	0.683675	0.752323	0.82347	0.897255	0.973828	0.993732	0.998522	0.999653	0.999918	0.999981	0.999996
		0.398	-0.118355	0.0153021	0.0621016	0.110287	0.159921	0.211069	0.263803	0.318197	0.37433	0.432288	0.49216	0.554044	0.618043	0.684266	0.752831	0.823867	0.897507	0.973898	0.993749	0.998526	0.999654	0.999919	0.999981	0.999996
		0.399	-0.117169	0.0153433	0.0622608	0.110555	0.160288	0.211524	0.264334	0.318789	0.37497	0.432958	0.492843	0.554719	0.618687	0.684855	0.753339	0.824263	0.897758	0.973967	0.993766	0.99853	0.999655	0.999919	0.999981	0.999996
		0.4	-0.115984	0.0153846	0.0624204	0.110824	0.160656	0.21198	0.264865	0.319382	0.37561	0.433628	0.493525	0.555393	0.619331	0.685444	0.753846	0.824658	0.898008	0.974037	0.993783	0.998534	0.999656	0.999919	0.999981	0.999996
		0.401	-0.114799	0.015426	0.0625802	0.111093	0.161024	0.212436	0.265396	0.319976	0.37625	0.434298	0.494207	0.556066	0.619974	0.686032	0.754352	0.825052	0.898258	0.974105	0.9938	0.998538	0.999656	0.999919	0.999981	0.999996
		0.402	-0.113616	0.0154674	0.0627403	0.111362	0.161392	0.212892	0.265928	0.320569	0.37689	0.434968	0.494888	0.556739	0.620616	0.686619	0.754857	0.825445	0.898506	0.974174	0.993817	0.998542	0.999657	0.99992	0.999981	0.999996
		0.403	-0.112432	0.015509	0.0629007	0.111632	0.161761	0.213349	0.26646	0.321163	0.37753	0.435638	0.495569	0.557411	0.621257	0.687205	0.75536	0.825837	0.898755	0.974243	0.993833	0.998546	0.999658	0.99992	0.999981	0.999996
		0.404	-0.11125	0.0155506	0.0630613	0.111903	0.162131	0.213807	0.266993	0.321757	0.37817	0.436307	0.49625	0.558083	0.621897	0.68779	0.755863	0.826228	0.899002	0.974311	0.99385	0.99855	0.999659	0.99992	0.999981	0.999996
		0.405	-0.110069	0.0155923	0.0632223	0.112173	0.162501	0.214264	0.267525	0.322351	0.37881	0.436976	0.49693	0.558754	0.622537	0.688374	0.756365	0.826618	0.899249	0.974379	0.993867	0.998554	0.99966	0.99992	0.999981	0.999996
		0.406	-0.108888	0.0156341	0.0633835	0.112444	0.162871	0.214722	0.268059	0.322945	0.37945	0.437645	0.49761	0.559424	0.623175	0.688956	0.756866	0.827008	0.899495	0.974447	0.993883	0.998558	0.999661	0.99992	0.999981	0.999996
		0.407	-0.107708	0.015676	0.063545	0.112716	0.163242	0.215181	0.268592	0.323539	0.38009	0.438314	0.498289	0.560094	0.623813	0.689538	0.757365	0.827396	0.89974	0.974514	0.9939	0.998562	0.999662	0.999921	0.999981	0.999996
		0.408	-0.106528	0.0157179	0.0637068	0.112988	0.163613	0.21564	0.269126	0.324134	0.38073	0.438983	0.498968	0.560763	0.62445	0.69012	0.757864	0.827784	0.899985	0.974581	0.993916	0.998565	0.999663	0.999921	0.999981	0.999996
		0.409	-0.10535	0.01576	0.0638689	0.11326	0.163985	0.216099	0.26966	0.324729	0.38137	0.439652	0.499646	0.561431	0.625087	0.6907	0.758362	0.82817	0.900229	0.974649	0.993932	0.998569	0.999664	0.999921	0.999981	0.999996
		0.41	-0.104172	0.0158021	0.0640312	0.113533	0.164357	0.216559	0.270195	0.325324	0.38201	0.44032	0.500325	0.562099	0.625722	0.691279	0.758858	0.828556	0.900472	0.974716	0.993949	0.998573	0.999665	0.999921	0.999982	0.999996
		0.411	-0.102994	0.0158443	0.0641939	0.113806	0.16473	0.217019	0.270729	0.325919	0.38265	0.440988	0.501002	0.562766	0.626357	0.691857	0.759354	0.828941	0.900715	0.974782	0.993965	0.998577	0.999666	0.999922	0.999982	0.999996
		0.412	-0.101818	0.0158866	0.0643569	0.114079	0.165103	0.21748	0.271265	0.326515	0.38329	0.441656	0.50168	0.563432	0.626991	0.692434	0.759849	0.829324	0.900957	0.974849	0.993981	0.998581	0.999667	0.999922	0.999982	0.999996
		0.413	-0.100642	0.015929	0.0645201	0.114353	0.165477	0.217941	0.2718	0.32711	0.383931	0.442324	0.502356	0.564098	0.627624	0.693011	0.760343	0.829707	0.901198	0.974915	0.993997	0.998585	0.999667	0.999922	0.999982	0.999996
		0.414	-0.0994664	0.0159715	0.0646836	0.114628	0.165851	0.218403	0.272336	0.327706	0.384571	0.442992	0.503033	0.564764	0.628256	0.693586	0.760835	0.830089	0.901439	0.974981	0.994014	0.998589	0.999668	0.999922	0.999982	0.999996
		0.415	-0.0982918	0.016014	0.0648474	0.114902	0.166225	0.218865	0.272873	0.328302	0.385211	0.443659	0.503709	0.565428	0.628887	0.694161	0.761327	0.83047	0.901679	0.975047	0.99403	0.998592	0.999669	0.999922	0.999982	0.999996
		0.416	-0.0971178	0.0160567	0.0650116	0.115178	0.1666	0.219327	0.273409	0.328899	0.385852	0.444326	0.504385	0.566093	0.629518	0.694734	0.761818	0.830851	0.901918	0.975113	0.994046	0.998596	0.99967	0.999923	0.999982	0.999996
		0.417	-0.0959444	0.0160994	0.065176	0.115453	0.166976	0.21979	0.273946	0.329495	0.386492	0.444993	0.50506	0.566756	0.630148	0.695307	0.762308	0.83123	0.902157	0.975178	0.994062	0.9986	0.999671	0.999923	0.999982	0.999996
		0.418	-0.0947717	0.0161423	0.0653407	0.115729	0.167352	0.220254	0.274484	0.330092	0.387132	0.44566	0.505735	0.567419	0.630777	0.695879	0.762797	0.831608	0.902395	0.975244	0.994078	0.998604	0.999672	0.999923	0.999982	0.999996
		0.419	-0.0935996	0.0161852	0.0655057	0.116006	0.167728	0.220718	0.275021	0.330689	0.387773	0.446327	0.50641	0.568081	0.631405	0.69645	0.763285	0.831986	0.902633	0.975309	0.994093	0.998607	0.999673	0.999923	0.999982	0.999996
		0.42	-0.0924281	0.0162282	0.065671	0.116283	0.168105	0.221182	0.27556	0.331287	0.388414	0.446994	0.507084	0.568743	0.632033	0.697019	0.763772	0.832363	0.90287	0.975373	0.994109	0.998611	0.999674	0.999923	0.999982	0.999996
		0.421	-0.0912573	0.0162713	0.0658367	0.11656	0.168482	0.221647	0.276098	0.331884	0.389054	0.447661	0.507758	0.569404	0.63266	0.697589	0.764258	0.832739	0.903106	0.975438	0.994125	0.998615	0.999675	0.999924	0.999982	0.999996
		0.422	-0.090087	0.0163145	0.0660026	0.116838	0.16886	0.222112	0.276637	0.332482	0.389695	0.448327	0.508431	0.570065	0.633286	0.698157	0.764743	0.833114	0.903341	0.975503	0.994141	0.998619	0.999675	0.999924	0.999982	0.999996
		0.423	-0.0889173	0.0163578	0.0661688	0.117116	0.169238	0.222578	0.277176	0.33308	0.390336	0.448993	0.509105	0.570725	0.633911	0.698724	0.765227	0.833488	0.903576	0.975567	0.994156	0.998622	0.999676	0.999924	0.999982	0.999996
		0.424	-0.0877482	0.0164011	0.0663353	0.117395	0.169617	0.223044	0.277716	0.333678	0.390976	0.449659	0.509777	0.571384	0.634536	0.69929	0.765711	0.833861	0.90381	0.975631	0.994172	0.998626	0.999677	0.999924	0.999982	0.999996
		0.425	-0.0865796	0.0164446	0.0665022	0.117674	0.169997	0.22351	0.278256	0.334277	0.391617	0.450325	0.51045	0.572043	0.635159	0.699856	0.766193	0.834233	0.904044	0.975695	0.994188	0.99863	0.999678	0.999924	0.999982	0.999996
		0.426	-0.0854117	0.0164881	0.0666693	0.117953	0.170376	0.223977	0.278796	0.334875	0.392258	0.450991	0.511122	0.572701	0.635782	0.70042	0.766674	0.834605	0.904277	0.975759	0.994203	0.998633	0.999679	0.999925	0.999982	0.999996
		0.427	-0.0842442	0.0165318	0.0668368	0.118233	0.170757	0.224445	0.279337	0.335474	0.392899	0.451657	0.511793	0.573359	0.636404	0.700984	0.767155	0.834976	0.90451	0.975822	0.994219	0.998637	0.99968	0.999925	0.999982	0.999996
		0.428	-0.0830774	0.0165755	0.0670046	0.118514	0.171137	0.224913	0.279878	0.336074	0.39354	0.452322	0.512465	0.574016	0.637026	0.701547	0.767634	0.835346	0.904741	0.975885	0.994234	0.998641	0.999681	0.999925	0.999982	0.999996
		0.429	-0.081911	0.0166194	0.0671726	0.118794	0.171519	0.225382	0.28042	0.336673	0.394181	0.452988	0.513136	0.574673	0.637647	0.702109	0.768113	0.835715	0.904973	0.975949	0.994249	0.998644	0.999682	0.999925	0.999982	0.999996
		0.43	-0.0807452	0.0166633	0.067341	0.119076	0.171901	0.225851	0.280962	0.337273	0.394823	0.453653	0.513806	0.575329	0.638267	0.70267	0.768591	0.836083	0.905203	0.976011	0.994265	0.998648	0.999682	0.999925	0.999982	0.999996
		0.431	-0.0795799	0.0167073	0.0675098	0.119357	0.172283	0.22632	0.281504	0.337873	0.395464	0.454318	0.514477	0.575984	0.638886	0.70323	0.769068	0.83645	0.905433	0.976074	0.99428	0.998652	0.999683	0.999926	0.999983	0.999996
		0.432	-0.0784152	0.0167514	0.0676788	0.11964	0.172666	0.22679	0.282047	0.338473	0.396105	0.454983	0.515146	0.576639	0.639504	0.70379	0.769544	0.836817	0.905663	0.976137	0.994295	0.998655	0.999684	0.999926	0.999983	0.999996
		0.433	-0.0772509	0.0167956	0.0678481	0.119922	0.173049	0.22726	0.28259	0.339074	0.396747	0.455648	0.515816	0.577293	0.640122	0.704348	0.770019	0.837183	0.905891	0.976199	0.99431	0.998659	0.999685	0.999926	0.999983	0.999996
		0.434	-0.0760872	0.01684	0.0680178	0.120205	0.173433	0.227731	0.283134	0.339674	0.397388	0.456312	0.516485	0.577947	0.640739	0.704906	0.770493	0.837548	0.90612	0.976261	0.994326	0.998662	0.999686	0.999926	0.999983	0.999996
		0.435	-0.0749239	0.0168844	0.0681878	0.120489	0.173817	0.228203	0.283678	0.340275	0.39803	0.456977	0.517154	0.5786	0.641356	0.705463	0.770966	0.837912	0.906347	0.976323	0.994341	0.998666	0.999687	0.999926	0.999983	0.999996
		0.436	-0.0737611	0.0169289	0.0683581	0.120773	0.174202	0.228675	0.284222	0.340877	0.398672	0.457641	0.517823	0.579253	0.641971	0.706019	0.771439	0.838275	0.906574	0.976385	0.994356	0.99867	0.999687	0.999927	0.999983	0.999996
		0.437	-0.0725988	0.0169735	0.0685287	0.121057	0.174587	0.229147	0.284767	0.341478	0.399313	0.458306	0.518491	0.579905	0.642586	0.706574	0.77191	0.838637	0.906801	0.976447	0.994371	0.998673	0.999688	0.999927	0.999983	0.999996
		0.438	-0.071437	0.0170182	0.0686997	0.121342	0.174973	0.22962	0.285312	0.34208	0.399955	0.45897	0.519159	0.580557	0.6432	0.707129	0.772381	0.838999	0.907027	0.976508	0.994386	0.998677	0.999689	0.999927	0.999983	0.999996
		0.439	-0.0702756	0.0170629	0.068871	0.121628	0.175359	0.230093	0.285858	0.342682	0.400597	0.459634	0.519826	0.581208	0.643814	0.707682	0.772851	0.83936	0.907252	0.976569	0.994401	0.99868	0.99969	0.999927	0.999983	0.999996
		0.44	-0.0691147	0.0171078	0.0690426	0.121914	0.175746	0.230567	0.286404	0.343285	0.401239	0.460298	0.520493	0.581858	0.644427	0.708235	0.77332	0.83972	0.907476	0.976631	0.994415	0.998684	0.999691	0.999927	0.999983	0.999996
		0.441	-0.0679542	0.0171528	0.0692146	0.1222	0.176134	0.231042	0.28695	0.343887	0.401881	0.460962	0.52116	0.582508	0.645039	0.708787	0.773788	0.840079	0.907701	0.976691	0.99443	0.998687	0.999692	0.999928	0.999983	0.999996
		0.442	-0.0667941	0.0171979	0.0693869	0.122487	0.176522	0.231517	0.287497	0.34449	0.402524	0.461626	0.521827	0.583158	0.64565	0.709338	0.774255	0.840438	0.907924	0.976752	0.994445	0.998691	0.999692	0.999928	0.999983	0.999996
		0.443	-0.0656345	0.0172431	0.0695595	0.122774	0.17691	0.231992	0.288044	0.345093	0.403166	0.462289	0.522493	0.583806	0.646261	0.709888	0.774721	0.840796	0.908147	0.976813	0.99446	0.998694	0.999693	0.999928	0.999983	0.999996
		0.444	-0.0644753	0.0172884	0.0697324	0.123062	0.177299	0.232468	0.288592	0.345697	0.403808	0.462953	0.523159	0.584455	0.646871	0.710437	0.775187	0.841153	0.90837	0.976873	0.994474	0.998698	0.999694	0.999928	0.999983	0.999996
		0.445	-0.0633166	0.0173338	0.0699057	0.12335	0.177689	0.232944	0.28914	0.346301	0.404451	0.463616	0.523825	0.585103	0.64748	0.710986	0.775651	0.841509	0.908591	0.976933	0.994489	0.998701	0.999695	0.999928	0.999983	0.999996
		0.446	-0.0621582	0.0173793	0.0700793	0.123639	0.178079	0.233421	0.289689	0.346905	0.405093	0.46428	0.52449	0.58575	0.648088	0.711534	0.776115	0.841864	0.908813	0.976993	0.994504	0.998705	0.999696	0.999929	0.999983	0.999996
		0.447	-0.0610002	0.0174249	0.0702533	0.123928	0.178469	0.233899	0.290238	0.347509	0.405736	0.464943	0.525155	0.586397	0.648696	0.712081	0.776578	0.842219	0.909033	0.977053	0.994518	0.998708	0.999696	0.999929	0.999983	0.999996
		0.448	-0.0598426	0.0174706	0.0704276	0.124218	0.17886	0.234377	0.290787	0.348114	0.406379	0.465606	0.525819	0.587043	0.649304	0.712627	0.77704	0.842573	0.909254	0.977113	0.994533	0.998711	0.999697	0.999929	0.999983	0.999996
		0.449	-0.0586854	0.0175164	0.0706022	0.124508	0.179252	0.234855	0.291337	0.348719	0.407022	0.466269	0.526484	0.587689	0.64991	0.713172	0.777502	0.842926	0.909473	0.977172	0.994547	0.998715	0.999698	0.999929	0.999983	0.999996
		0.45	-0.0575286	0.0175623	0.0707772	0.124798	0.179644	0.235334	0.291887	0.349324	0.407665	0.466932	0.527148	0.588334	0.650516	0.713717	0.777962	0.843278	0.909692	0.977232	0.994562	0.998718	0.999699	0.999929	0.999983	0.999996
		0.451	-0.0563721	0.0176083	0.0709525	0.12509	0.180037	0.235814	0.292438	0.349929	0.408308	0.467595	0.527811	0.588979	0.651121	0.71426	0.778422	0.84363	0.909911	0.977291	0.994576	0.998722	0.9997	0.99993	0.999983	0.999996
		0.452	-0.055216	0.0176544	0.0711282	0.125381	0.18043	0.236294	0.292989	0.350535	0.408951	0.468258	0.528475	0.589623	0.651725	0.714803	0.778881	0.843981	0.910129	0.97735	0.99459	0.998725	0.999701	0.99993	0.999983	0.999996
		0.453	-0.0540602	0.0177006	0.0713042	0.125673	0.180824	0.236774	0.293541	0.351141	0.409595	0.468921	0.529138	0.590267	0.652329	0.715346	0.779339	0.844331	0.910346	0.977409	0.994605	0.998729	0.999701	0.99993	0.999984	0.999996
		0.454	-0.0529048	0.0177469	0.0714806	0.125966	0.181219	0.237255	0.294093	0.351748	0.410238	0.469583	0.529801	0.59091	0.652932	0.715887	0.779796	0.84468	0.910563	0.977467	0.994619	0.998732	0.999702	0.99993	0.999984	0.999996
		0.455	-0.0517498	0.0177933	0.0716573	0.126259	0.181614	0.237737	0.294645	0.352354	0.410882	0.470246	0.530463	0.591553	0.653535	0.716428	0.780252	0.845029	0.910779	0.977526	0.994633	0.998735	0.999703	0.99993	0.999984	0.999996
		0.456	-0.050595	0.0178399	0.0718344	0.126553	0.182009	0.238219	0.295198	0.352961	0.411526	0.470908	0.531125	0.592195	0.654137	0.716968	0.780708	0.845377	0.910995	0.977584	0.994647	0.998739	0.999704	0.99993	0.999984	0.999996
		0.457	-0.0494406	0.0178865	0.0720119	0.126847	0.182405	0.238702	0.295751	0.353569	0.41217	0.47157	0.531787	0.592837	0.654738	0.717507	0.781162	0.845724	0.911211	0.977642	0.994661	0.998742	0.999704	0.999931	0.999984	0.999996
		0.458	-0.0482865	0.0179332	0.0721896	0.127141	0.182802	0.239185	0.296305	0.354176	0.412814	0.472233	0.532449	0.593479	0.655338	0.718045	0.781616	0.84607	0.911425	0.9777	0.994676	0.998745	0.999705	0.999931	0.999984	0.999996
		0.459	-0.0471327	0.0179801	0.0723678	0.127437	0.183199	0.239669	0.296859	0.354784	0.413458	0.472895	0.53311	0.594119	0.655938	0.718583	0.782069	0.846416	0.91164	0.977758	0.99469	0.998749	0.999706	0.999931	0.999984	0.999996
		0.46	-0.0459792	0.018027	0.0725463	0.127732	0.183597	0.240153	0.297414	0.355392	0.414102	0.473557	0.533771	0.59476	0.656537	0.719119	0.782522	0.846761	0.911853	0.977816	0.994704	0.998752	0.999707	0.999931	0.999984	0.999996
		0.461	-0.044826	0.0180741	0.0727252	0.128028	0.183995	0.240638	0.297969	0.356001	0.414746	0.474219	0.534432	0.5954	0.657136	0.719655	0.782973	0.847105	0.912066	0.977874	0.994718	0.998755	0.999708	0.999931	0.999984	0.999996
		0.462	-0.0436731	0.0181213	0.0729044	0.128325	0.184394	0.241124	0.298525	0.35661	0.415391	0.474881	0.535092	0.596039	0.657734	0.720191	0.783424	0.847449	0.912279	0.977931	0.994732	0.998759	0.999708	0.999932	0.999984	0.999996
		0.463	-0.0425204	0.0181686	0.073084	0.128622	0.184794	0.24161	0.299081	0.357219	0.416036	0.475543	0.535753	0.596678	0.658331	0.720725	0.783874	0.847791	0.912491	0.977988	0.994745	0.998762	0.999709	0.999932	0.999984	0.999996
		0.464	-0.041368	0.018216	0.0732639	0.12892	0.185194	0.242096	0.299637	0.357828	0.41668	0.476205	0.536413	0.597316	0.658927	0.721259	0.784323	0.848134	0.912703	0.978045	0.994759	0.998765	0.99971	0.999932	0.999984	0.999996
		0.465	-0.0402159	0.0182635	0.0734442	0.129218	0.185594	0.242583	0.300194	0.358438	0.417325	0.476866	0.537072	0.597954	0.659523	0.721792	0.784772	0.848475	0.912914	0.978102	0.994773	0.998768	0.999711	0.999932	0.999984	0.999996
		0.466	-0.0390641	0.0183111	0.0736249	0.129517	0.185996	0.243071	0.300752	0.359048	0.41797	0.477528	0.537732	0.598592	0.660119	0.722324	0.785219	0.848816	0.913125	0.978159	0.994787	0.998772	0.999711	0.999932	0.999984	0.999996
		0.467	-0.0379125	0.0183588	0.073806	0.129816	0.186397	0.243559	0.30131	0.359659	0.418616	0.47819	0.538391	0.599229	0.660713	0.722856	0.785666	0.849156	0.913335	0.978215	0.994801	0.998775	0.999712	0.999932	0.999984	0.999996
		0.468	-0.0367611	0.0184066	0.0739874	0.130116	0.1868	0.244048	0.301868	0.36027	0.419261	0.478851	0.539049	0.599865	0.661307	0.723387	0.786112	0.849495	0.913544	0.978272	0.994814	0.998778	0.999713	0.999933	0.999984	0.999996
		0.469	-0.0356099	0.0184546	0.0741692	0.130416	0.187203	0.244537	0.302427	0.360881	0.419907	0.479513	0.539708	0.600501	0.661901	0.723917	0.786558	0.849833	0.913754	0.978328	0.994828	0.998781	0.999714	0.999933	0.999984	0.999996
		0.47	-0.034459	0.0185027	0.0743514	0.130717	0.187606	0.245027	0.302986	0.361492	0.420552	0.480174	0.540366	0.601137	0.662494	0.724446	0.787002	0.850171	0.913962	0.978384	0.994842	0.998785	0.999714	0.999933	0.999984	0.999996
		0.471	-0.0333083	0.0185508	0.074534	0.131018	0.18801	0.245518	0.303546	0.362104	0.421198	0.480836	0.541024	0.601772	0.663086	0.724975	0.787446	0.850508	0.91417	0.97844	0.994855	0.998788	0.999715	0.999933	0.999984	0.999996
		0.472	-0.0321578	0.0185991	0.0747169	0.13132	0.188415	0.246009	0.304107	0.362716	0.421844	0.481497	0.541682	0.602406	0.663677	0.725503	0.787889	0.850845	0.914378	0.978496	0.994869	0.998791	0.999716	0.999933	0.999984	0.999996
		0.473	-0.0310076	0.0186475	0.0749002	0.131623	0.188821	0.2465	0.304667	0.363329	0.42249	0.482158	0.542339	0.603041	0.664268	0.72603	0.788331	0.851181	0.914585	0.978552	0.994882	0.998794	0.999717	0.999934	0.999984	0.999996
		0.474	-0.0298575	0.0186961	0.0750839	0.131926	0.189227	0.246992	0.305229	0.363941	0.423136	0.482819	0.542997	0.603674	0.664859	0.726556	0.788773	0.851516	0.914792	0.978607	0.994896	0.998797	0.999717	0.999934	0.999984	0.999996
		0.475	-0.0287076	0.0187447	0.075268	0.132229	0.189633	0.247485	0.305791	0.364555	0.423783	0.483481	0.543654	0.604308	0.665448	0.727082	0.789214	0.85185	0.914998	0.978662	0.994909	0.998801	0.999718	0.999934	0.999984	0.999996
		0.476	-0.0275578	0.0187935	0.0754525	0.132533	0.19004	0.247979	0.306353	0.365168	0.424429	0.484142	0.54431	0.604941	0.666038	0.727607	0.789654	0.852184	0.915204	0.978718	0.994922	0.998804	0.999719	0.999934	0.999985	0.999996
		0.477	-0.0264083	0.0188423	0.0756373	0.132838	0.190448	0.248472	0.306916	0.365782	0.425076	0.484803	0.544967	0.605573	0.666626	0.728131	0.790093	0.852517	0.915409	0.978773	0.994936	0.998807	0.99972	0.999934	0.999985	0.999996
		0.478	-0.0252589	0.0188913	0.0758226	0.133143	0.190856	0.248967	0.307479	0.366396	0.425723	0.485464	0.545623	0.606205	0.667214	0.728655	0.790532	0.85285	0.915613	0.978828	0.994949	0.99881	0.99972	0.999934	0.999985	0.999996
		0.479	-0.0241097	0.0189404	0.0760082	0.133449	0.191265	0.249462	0.308043	0.367011	0.42637	0.486125	0.546279	0.606836	0.667801	0.729178	0.79097	0.853182	0.915818	0.978882	0.994962	0.998813	0.999721	0.999935	0.999985	0.999996
		0.48	-0.0229606	0.0189896	0.0761942	0.133755	0.191675	0.249958	0.308607	0.367625	0.427017	0.486786	0.546935	0.607468	0.668388	0.7297	0.791407	0.853513	0.916021	0.978937	0.994976	0.998816	0.999722	0.999935	0.999985	0.999996
		0.481	-0.0218117	0.019039	0.0763807	0.134062	0.192085	0.250454	0.309172	0.368241	0.427665	0.487447	0.54759	0.608098	0.668974	0.730221	0.791843	0.853843	0.916225	0.978992	0.994989	0.998819	0.999723	0.999935	0.999985	0.999996
		0.482	-0.0206629	0.0190885	0.0765675	0.134369	0.192496	0.250951	0.309737	0.368856	0.428312	0.488108	0.548245	0.608728	0.66956	0.730742	0.792279	0.854173	0.916428	0.979046	0.995002	0.998823	0.999723	0.999935	0.999985	0.999996
		0.483	-0.0195143	0.019138	0.0767547	0.134677	0.192907	0.251448	0.310303	0.369472	0.42896	0.488769	0.5489	0.609358	0.670144	0.731262	0.792714	0.854502	0.91663	0.9791	0.995015	0.998826	0.999724	0.999935	0.999985	0.999996
		0.484	-0.0183657	0.0191878	0.0769423	0.134986	0.19332	0.251947	0.310869	0.370089	0.429608	0.489429	0.549555	0.609987	0.670729	0.731781	0.793148	0.854831	0.916832	0.979154	0.995028	0.998829	0.999725	0.999935	0.999985	0.999996
		0.485	-0.0172173	0.0192376	0.0771303	0.135295	0.193732	0.252445	0.311436	0.370705	0.430256	0.49009	0.55021	0.610616	0.671313	0.7323	0.793581	0.855158	0.917033	0.979208	0.995041	0.998832	0.999726	0.999936	0.999985	0.999996
		0.486	-0.016069	0.0192875	0.0773188	0.135604	0.194146	0.252945	0.312003	0.371322	0.430904	0.490751	0.550864	0.611245	0.671896	0.732818	0.794014	0.855486	0.917234	0.979262	0.995054	0.998835	0.999726	0.999936	0.999985	0.999996
		0.487	-0.0149208	0.0193376	0.0775076	0.135914	0.19456	0.253445	0.312571	0.37194	0.431553	0.491412	0.551518	0.611873	0.672478	0.733336	0.794446	0.855812	0.917435	0.979315	0.995067	0.998838	0.999727	0.999936	0.999985	0.999996
		0.488	-0.0137727	0.0193878	0.0776968	0.136225	0.194974	0.253945	0.313139	0.372557	0.432201	0.492072	0.552172	0.612501	0.67306	0.733852	0.794878	0.856138	0.917635	0.979369	0.99508	0.998841	0.999728	0.999936	0.999985	0.999996
		0.489	-0.0126247	0.0194381	0.0778864	0.136537	0.195389	0.254446	0.313708	0.373176	0.43285	0.492733	0.552825	0.613128	0.673642	0.734368	0.795308	0.856463	0.917834	0.979422	0.995093	0.998844	0.999728	0.999936	0.999985	0.999996
		0.49	-0.0114767	0.0194886	0.0780765	0.136848	0.195805	0.254948	0.314277	0.373794	0.433499	0.493394	0.553479	0.613755	0.674223	0.734883	0.795738	0.856788	0.918033	0.979475	0.995106	0.998847	0.999729	0.999936	0.999985	0.999996
		0.491	-0.0103288	0.0195391	0.078267	0.137161	0.196222	0.25545	0.314847	0.374413	0.434148	0.494055	0.554132	0.614381	0.674803	0.735398	0.796168	0.857112	0.918232	0.979528	0.995119	0.99885	0.99973	0.999937	0.999985	0.999997
		0.492	-0.00918102	0.0195898	0.0784578	0.137474	0.196639	0.255953	0.315418	0.375032	0.434798	0.494715	0.554785	0.615007	0.675383	0.735912	0.796596	0.857435	0.91843	0.979581	0.995132	0.998853	0.999731	0.999937	0.999985	0.999997
		0.493	-0.00803327	0.0196407	0.0786491	0.137788	0.197057	0.256457	0.315988	0.375652	0.435447	0.495376	0.555437	0.615632	0.675962	0.736425	0.797024	0.857758	0.918628	0.979634	0.995145	0.998856	0.999731	0.999937	0.999985	0.999997
		0.494	-0.00688556	0.0196916	0.0788408	0.138102	0.197475	0.256961	0.31656	0.376272	0.436097	0.496036	0.55609	0.616258	0.67654	0.736938	0.797451	0.85808	0.918825	0.979687	0.995157	0.998859	0.999732	0.999937	0.999985	0.999997
		0.495	-0.0057379	0.0197427	0.079033	0.138417	0.197894	0.257466	0.317132	0.376892	0.436747	0.496697	0.556742	0.616882	0.677118	0.73745	0.797878	0.858402	0.919022	0.979739	0.99517	0.998862	0.999733	0.999937	0.999985	0.999997
		0.496	-0.00459028	0.0197939	0.0792255	0.138732	0.198314	0.257972	0.317704	0.377513	0.437397	0.497358	0.557394	0.617507	0.677696	0.737961	0.798304	0.858723	0.919219	0.979792	0.995183	0.998865	0.999733	0.999937	0.999985	0.999997
		0.497	-0.00344268	0.0198452	0.0794185	0.139048	0.198735	0.258478	0.318278	0.378134	0.438048	0.498018	0.558046	0.618131	0.678273	0.738472	0.798729	0.859043	0.919415	0.979844	0.995195	0.998868	0.999734	0.999938	0.999985	0.999997
		0.498	-0.00229511	0.0198967	0.0796119	0.139365	0.199156	0.258985	0.318851	0.378756	0.438698	0.498679	0.558697	0.618754	0.678849	0.738982	0.799153	0.859363	0.91961	0.979896	0.995208	0.998871	0.999735	0.999938	0.999985	0.999997
		0.499	-0.00114755	0.0199483	0.0798057	0.139682	0.199578	0.259492	0.319425	0.379378	0.439349	0.499339	0.559349	0.619377	0.679425	0.739491	0.799577	0.859682	0.919805	0.979948	0.995221	0.998874	0.999736	0.999938	0.999985	0.999997
		0.5	-6.3733e-17	0.02	0.08	0.14	0.2	0.26	0.32	0.38	0.44	0.5	0.56	0.62	0.68	0.74	0.8	0.86	0.92	0.98	0.995233	0.998877	0.999736	0.999938	0.999985	0.999997
		0.501	0.00114755	0.0200519	0.0801947	0.140318	0.200423	0.260509	0.320575	0.380623	0.440651	0.500661	0.560651	0.620622	0.680575	0.740508	0.800422	0.860318	0.920194	0.980052	0.995246	0.99888	0.999737	0.999938	0.999986	0.999997
		0.502	0.00229511	0.0201038	0.0803898	0.140637	0.200847	0.261018	0.321151	0.381246	0.441303	0.501321	0.561302	0.621244	0.681149	0.741015	0.800844	0.860635	0.920388	0.980103	0.995258	0.998883	0.999738	0.999938	0.999986	0.999997
		0.503	0.00344268	0.020156	0.0805854	0.140957	0.201271	0.261528	0.321727	0.381869	0.441954	0.501982	0.561952	0.621866	0.681722	0.741522	0.801265	0.860952	0.920581	0.980155	0.995271	0.998886	0.999738	0.999939	0.999986	0.999997
		0.504	0.00459028	0.0202082	0.0807814	0.141277	0.201696	0.262039	0.322304	0.382493	0.442606	0.502642	0.562603	0.622487	0.682296	0.742028	0.801686	0.861268	0.920774	0.980206	0.995283	0.998889	0.999739	0.999939	0.999986	0.999997
		0.505	0.0057379	0.0202606	0.0809778	0.141598	0.202122	0.26255	0.322882	0.383118	0.443258	0.503303	0.563253	0.623108	0.682868	0.742534	0.802106	0.861583	0.920967	0.980257	0.995295	0.998892	0.99974	0.999939	0.999986	0.999997
		0.506	0.00688556	0.0203131	0.0811747	0.14192	0.202549	0.263062	0.32346	0.383742	0.44391	0.503964	0.563903	0.623728	0.68344	0.743039	0.802525	0.861898	0.921159	0.980308	0.995308	0.998895	0.99974	0.999939	0.999986	0.999997
		0.507	0.00803327	0.0203658	0.081372	0.142242	0.202976	0.263575	0.324038	0.384368	0.444563	0.504624	0.564553	0.624348	0.684012	0.743543	0.802943	0.862212	0.921351	0.980359	0.99532	0.998898	0.999741	0.999939	0.999986	0.999997
		0.508	0.00918102	0.0204186	0.0815698	0.142565	0.203404	0.264088	0.324617	0.384993	0.445215	0.505285	0.565202	0.624968	0.684582	0.744047	0.803361	0.862526	0.921542	0.98041	0.995332	0.998901	0.999742	0.999939	0.999986	0.999997
		0.509	0.0103288	0.0204715	0.081768	0.142888	0.203832	0.264602	0.325197	0.385619	0.445868	0.505945	0.565852	0.625587	0.685153	0.74455	0.803778	0.862839	0.921733	0.980461	0.995345	0.998904	0.999742	0.99994	0.999986	0.999997
		0.51	0.0114767	0.0205246	0.0819667	0.143212	0.204262	0.265117	0.325777	0.386245	0.446521	0.506606	0.566501	0.626206	0.685723	0.745052	0.804195	0.863152	0.921923	0.980511	0.995357	0.998906	0.999743	0.99994	0.999986	0.999997
		0.511	0.0126247	0.0205778	0.0821658	0.143537	0.204692	0.265632	0.326358	0.386872	0.447175	0.507267	0.56715	0.626824	0.686292	0.745554	0.804611	0.863463	0.922114	0.980562	0.995369	0.998909	0.999744	0.99994	0.999986	0.999997
		0.512	0.0137727	0.0206311	0.0823654	0.143862	0.205122	0.266148	0.32694	0.387499	0.447828	0.507928	0.567799	0.627443	0.686861	0.746055	0.805026	0.863775	0.922303	0.980612	0.995381	0.998912	0.999744	0.99994	0.999986	0.999997
		0.513	0.0149208	0.0206846	0.0825654	0.144188	0.205554	0.266664	0.327522	0.388127	0.448482	0.508588	0.568447	0.62806	0.687429	0.746555	0.80544	0.864086	0.922492	0.980662	0.995393	0.998915	0.999745	0.99994	0.999986	0.999997
		0.514	0.016069	0.0207382	0.0827659	0.144514	0.205986	0.267182	0.328104	0.388755	0.449136	0.509249	0.569096	0.628678	0.687997	0.747055	0.805854	0.864396	0.922681	0.980712	0.995406	0.998918	0.999746	0.99994	0.999986	0.999997
		0.515	0.0172173	0.020792	0.0829668	0.144842	0.206419	0.2677	0.328687	0.389384	0.44979	0.50991	0.569744	0.629295	0.688564	0.747555	0.806268	0.864705	0.92287	0.980762	0.995418	0.998921	0.999746	0.99994	0.999986	0.999997
		0.516	0.0183657	0.0208459	0.0831682	0.145169	0.206852	0.268219	0.329271	0.390013	0.450445	0.510571	0.570392	0.629911	0.689131	0.748053	0.80668	0.865014	0.923058	0.980812	0.99543	0.998924	0.999747	0.999941	0.999986	0.999997
		0.517	0.0195143	0.0209	0.0833701	0.145498	0.207286	0.268738	0.329856	0.390642	0.4511	0.511231	0.57104	0.630528	0.689697	0.748552	0.807093	0.865323	0.923245	0.980862	0.995442	0.998926	0.999748	0.999941	0.999986	0.999997
		0.518	0.0206629	0.0209541	0.0835725	0.145827	0.207721	0.269258	0.33044	0.391272	0.451755	0.511892	0.571688	0.631144	0.690263	0.749049	0.807504	0.865631	0.923433	0.980912	0.995454	0.998929	0.999749	0.999941	0.999986	0.999997
		0.519	0.0218117	0.0210085	0.0837753	0.146157	0.208157	0.269779	0.331026	0.391902	0.45241	0.512553	0.572335	0.631759	0.690828	0.749546	0.807915	0.865938	0.923619	0.980961	0.995466	0.998932	0.999749	0.999941	0.999986	0.999997
		0.52	0.0229606	0.021063	0.0839786	0.146487	0.208593	0.2703	0.331612	0.392532	0.453065	0.513214	0.572983	0.632375	0.691393	0.750042	0.808325	0.866245	0.923806	0.98101	0.995478	0.998935	0.99975	0.999941	0.999986	0.999997
		0.521	0.0241097	0.0211176	0.0841823	0.146818	0.20903	0.270822	0.332199	0.393164	0.453721	0.513875	0.57363	0.632989	0.691957	0.750538	0.808735	0.866551	0.923992	0.98106	0.995489	0.998938	0.99975	0.999941	0.999986	0.999997
		0.522	0.0252589	0.0211724	0.0843866	0.14715	0.209468	0.271345	0.332786	0.393795	0.454377	0.514536	0.574277	0.633604	0.692521	0.751033	0.809144	0.866857	0.924177	0.981109	0.995501	0.998941	0.999751	0.999942	0.999986	0.999997
		0.523	0.0264083	0.0212273	0.0845913	0.147483	0.209907	0.271869	0.333374	0.394427	0.455033	0.515197	0.574924	0.634218	0.693084	0.751528	0.809552	0.867162	0.924363	0.981158	0.995513	0.998943	0.999752	0.999942	0.999986	0.999997
		0.524	0.0275578	0.0212823	0.0847965	0.147816	0.210346	0.272393	0.333962	0.395059	0.45569	0.515858	0.575571	0.634832	0.693647	0.752021	0.80996	0.867467	0.924548	0.981207	0.995525	0.998946	0.999752	0.999942	0.999986	0.999997
		0.525	0.0287076	0.0213375	0.0850021	0.14815	0.210786	0.272918	0.334552	0.395692	0.456346	0.516519	0.576217	0.635445	0.694209	0.752515	0.810367	0.867771	0.924732	0.981255	0.995537	0.998949	0.999753	0.999942	0.999986	0.999997
		0.526	0.0298575	0.0213929	0.0852083	0.148484	0.211227	0.273444	0.335141	0.396326	0.457003	0.517181	0.576864	0.636059	0.694771	0.753008	0.810773	0.868074	0.924916	0.981304	0.995548	0.998952	0.999754	0.999942	0.999986	0.999997
		0.527	0.0310076	0.0214484	0.0854149	0.148819	0.211669	0.27397	0.335732	0.396959	0.457661	0.517842	0.57751	0.636671	0.695333	0.7535	0.811179	0.868377	0.9251	0.981352	0.99556	0.998954	0.999754	0.999942	0.999986	0.999997
		0.528	0.0321578	0.0215041	0.0856221	0.149155	0.212111	0.274497	0.336323	0.397594	0.458318	0.518503	0.578156	0.637284	0.695893	0.753991	0.811585	0.86868	0.925283	0.981401	0.995572	0.998957	0.999755	0.999943	0.999987	0.999997
		0.529	0.0333083	0.0215599	0.0858297	0.149492	0.212554	0.275025	0.336914	0.398228	0.458976	0.519164	0.578802	0.637896	0.696454	0.754482	0.81199	0.868982	0.925466	0.981449	0.995584	0.99896	0.999756	0.999943	0.999987	0.999997
		0.53	0.034459	0.0216159	0.0860378	0.149829	0.212998	0.275554	0.337506	0.398863	0.459634	0.519826	0.579448	0.638508	0.697014	0.754973	0.812394	0.869283	0.925649	0.981497	0.995595	0.998963	0.999756	0.999943	0.999987	0.999997
		0.531	0.0356099	0.021672	0.0862464	0.150167	0.213442	0.276083	0.338099	0.399499	0.460292	0.520487	0.580093	0.639119	0.697573	0.755463	0.812797	0.869584	0.925831	0.981545	0.995607	0.998965	0.999757	0.999943	0.999987	0.999997
		0.532	0.0367611	0.0217282	0.0864556	0.150505	0.213888	0.276613	0.338693	0.400135	0.460951	0.521149	0.580739	0.63973	0.698132	0.755952	0.8132	0.869884	0.926013	0.981593	0.995618	0.998968	0.999758	0.999943	0.999987	0.999997
		0.533	0.0379125	0.0217847	0.0866652	0.150844	0.214334	0.277144	0.339287	0.400771	0.461609	0.52181	0.581384	0.640341	0.69869	0.756441	0.813603	0.870184	0.926194	0.981641	0.99563	0.998971	0.999758	0.999943	0.999987	0.999997
		0.534	0.0390641	0.0218412	0.0868753	0.151184	0.214781	0.277676	0.339881	0.401408	0.462268	0.522472	0.58203	0.640952	0.699248	0.756929	0.814004	0.870483	0.926375	0.981689	0.995641	0.998974	0.999759	0.999943	0.999987	0.999997
		0.535	0.0402159	0.021898	0.0870859	0.151525	0.215228	0.278208	0.340477	0.402046	0.462928	0.523134	0.582675	0.641562	0.699806	0.757417	0.814406	0.870782	0.926556	0.981737	0.995653	0.998976	0.99976	0.999944	0.999987	0.999997
		0.536	0.041368	0.0219549	0.0872971	0.151866	0.215677	0.278741	0.341073	0.402684	0.463587	0.523795	0.58332	0.642172	0.700363	0.757904	0.814806	0.87108	0.926736	0.981784	0.995664	0.998979	0.99976	0.999944	0.999987	0.999997
		0.537	0.0425204	0.0220119	0.0875087	0.152209	0.216126	0.279275	0.341669	0.403322	0.464247	0.524457	0.583964	0.642781	0.700919	0.75839	0.815206	0.871378	0.926916	0.981831	0.995676	0.998982	0.999761	0.999944	0.999987	0.999997
		0.538	0.0436731	0.0220691	0.0877209	0.152551	0.216576	0.279809	0.342266	0.403961	0.464908	0.525119	0.584609	0.64339	0.701475	0.758876	0.815606	0.871675	0.927096	0.981879	0.995687	0.998984	0.999761	0.999944	0.999987	0.999997
		0.539	0.044826	0.0221265	0.0879336	0.152895	0.217027	0.280345	0.342864	0.4046	0.465568	0.525781	0.585254	0.643999	0.702031	0.759362	0.816005	0.871972	0.927275	0.981926	0.995699	0.998987	0.999762	0.999944	0.999987	0.999997
		0.54	0.0459792	0.022184	0.0881468	0.153239	0.217478	0.280881	0.343463	0.40524	0.466229	0.526443	0.585898	0.644608	0.702586	0.759847	0.816403	0.872268	0.927454	0.981973	0.99571	0.99899	0.999763	0.999944	0.999987	0.999997
		0.541	0.0471327	0.0222417	0.0883605	0.153584	0.217931	0.281417	0.344062	0.405881	0.46689	0.527105	0.586542	0.645216	0.703141	0.760331	0.816801	0.872563	0.927632	0.98202	0.995721	0.998993	0.999763	0.999944	0.999987	0.999997
		0.542	0.0482865	0.0222996	0.0885747	0.15393	0.218384	0.281955	0.344662	0.406521	0.467551	0.527767	0.587186	0.645824	0.703695	0.760815	0.817198	0.872859	0.92781	0.982067	0.995733	0.998995	0.999764	0.999945	0.999987	0.999997
		0.543	0.0494406	0.0223576	0.0887895	0.154276	0.218838	0.282493	0.345262	0.407163	0.468213	0.52843	0.58783	0.646431	0.704249	0.761298	0.817595	0.873153	0.927988	0.982114	0.995744	0.998998	0.999765	0.999945	0.999987	0.999997
		0.544	0.050595	0.0224157	0.0890048	0.154623	0.219292	0.283032	0.345863	0.407805	0.468875	0.529092	0.588474	0.647039	0.704802	0.761781	0.817991	0.873447	0.928166	0.98216	0.995755	0.999001	0.999765	0.999945	0.999987	0.999997
		0.545	0.0517498	0.0224741	0.0892206	0.154971	0.219748	0.283572	0.346465	0.408447	0.469537	0.529754	0.589118	0.647646	0.705355	0.762263	0.818386	0.873741	0.928343	0.982207	0.995766	0.999003	0.999766	0.999945	0.999987	0.999997
		0.546	0.0529048	0.0225326	0.089437	0.15532	0.220204	0.284113	0.347068	0.40909	0.470199	0.530417	0.589762	0.648252	0.705907	0.762745	0.818781	0.874034	0.928519	0.982253	0.995778	0.999006	0.999766	0.999945	0.999987	0.999997
		0.547	0.0540602	0.0225913	0.0896539	0.155669	0.220661	0.284654	0.347671	0.409733	0.470862	0.531079	0.590405	0.648859	0.706459	0.763226	0.819176	0.874327	0.928696	0.982299	0.995789	0.999008	0.999767	0.999945	0.999987	0.999997
		0.548	0.055216	0.0226501	0.0898713	0.156019	0.221119	0.285197	0.348275	0.410377	0.471525	0.531742	0.591049	0.649465	0.707011	0.763706	0.81957	0.874619	0.928872	0.982346	0.9958	0.999011	0.999768	0.999945	0.999987	0.999997
		0.549	0.0563721	0.0227091	0.0900893	0.15637	0.221578	0.28574	0.348879	0.411021	0.472189	0.532405	0.591692	0.650071	0.707562	0.764186	0.819963	0.87491	0.929047	0.982392	0.995811	0.999014	0.999768	0.999946	0.999987	0.999997
		0.55	0.0575286	0.0227683	0.0903078	0.156722	0.222038	0.286283	0.349484	0.411666	0.472852	0.533068	0.592335	0.650676	0.708113	0.764666	0.820356	0.875202	0.929223	0.982438	0.995822	0.999016	0.999769	0.999946	0.999987	0.999997
		0.551	0.0586854	0.0228276	0.0905269	0.157074	0.222498	0.286828	0.35009	0.412311	0.473516	0.533731	0.592978	0.651281	0.708663	0.765145	0.820748	0.875492	0.929398	0.982484	0.995833	0.999019	0.99977	0.999946	0.999987	0.999997
		0.552	0.0598426	0.0228871	0.0907465	0.157427	0.22296	0.287373	0.350696	0.412957	0.474181	0.534394	0.593621	0.651886	0.709213	0.765623	0.82114	0.875782	0.929572	0.982529	0.995844	0.999022	0.99977	0.999946	0.999987	0.999997
		0.553	0.0610002	0.0229468	0.0909666	0.157781	0.223422	0.287919	0.351304	0.413603	0.474845	0.535057	0.594264	0.652491	0.709762	0.766101	0.821531	0.876072	0.929747	0.982575	0.995855	0.999024	0.999771	0.999946	0.999987	0.999997
		0.554	0.0621582	0.0230067	0.0911874	0.158136	0.223885	0.288466	0.351912	0.41425	0.47551	0.53572	0.594907	0.653095	0.710311	0.766579	0.821921	0.876361	0.929921	0.982621	0.995866	0.999027	0.999771	0.999946	0.999987	0.999997
		0.555	0.0633166	0.0230667	0.0914087	0.158491	0.224349	0.289014	0.35252	0.414897	0.476175	0.536384	0.595549	0.653699	0.71086	0.767056	0.822311	0.87665	0.930094	0.982666	0.995877	0.999029	0.999772	0.999946	0.999987	0.999997
		0.556	0.0644753	0.0231269	0.0916305	0.158847	0.224813	0.289563	0.353129	0.415545	0.476841	0.537047	0.596192	0.654303	0.711408	0.767532	0.822701	0.876938	0.930268	0.982712	0.995888	0.999032	0.999773	0.999947	0.999987	0.999997
		0.557	0.0656345	0.0231873	0.0918529	0.159204	0.225279	0.290112	0.353739	0.416194	0.477507	0.537711	0.596834	0.654907	0.711956	0.768008	0.82309	0.877226	0.930441	0.982757	0.995899	0.999034	0.999773	0.999947	0.999988	0.999997
		0.558	0.0667941	0.0232478	0.0920759	0.159562	0.225745	0.290662	0.35435	0.416842	0.478173	0.538374	0.597476	0.65551	0.712503	0.768483	0.823478	0.877513	0.930613	0.982802	0.99591	0.999037	0.999774	0.999947	0.999988	0.999997
		0.559	0.0679542	0.0233086	0.0922994	0.159921	0.226212	0.291213	0.354961	0.417492	0.47884	0.539038	0.598119	0.656113	0.71305	0.768958	0.823866	0.8778	0.930785	0.982847	0.995921	0.99904	0.999774	0.999947	0.999988	0.999997
		0.56	0.0691147	0.0233695	0.0925235	0.16028	0.22668	0.291765	0.355573	0.418142	0.479507	0.539702	0.598761	0.656715	0.713596	0.769433	0.824254	0.878086	0.930957	0.982892	0.995932	0.999042	0.999775	0.999947	0.999988	0.999997
		0.561	0.0702756	0.0234306	0.0927482	0.16064	0.227149	0.292318	0.356186	0.418792	0.480174	0.540366	0.599403	0.657318	0.714142	0.769907	0.824641	0.878372	0.931129	0.982937	0.995942	0.999045	0.999776	0.999947	0.999988	0.999997
		0.562	0.071437	0.0234918	0.0929735	0.161001	0.227619	0.292871	0.3568	0.419443	0.480841	0.54103	0.600045	0.65792	0.714688	0.77038	0.825027	0.878658	0.9313	0.982982	0.995953	0.999047	0.999776	0.999947	0.999988	0.999997
		0.563	0.0725988	0.0235533	0.0931993	0.161363	0.22809	0.293426	0.357414	0.420095	0.481509	0.541694	0.600687	0.658522	0.715233	0.770853	0.825413	0.878943	0.931471	0.983027	0.995964	0.99905	0.999777	0.999948	0.999988	0.999997
		0.564	0.0737611	0.0236149	0.0934258	0.161725	0.228561	0.293981	0.358029	0.420747	0.482177	0.542359	0.601328	0.659123	0.715778	0.771325	0.825798	0.879227	0.931642	0.983071	0.995975	0.999052	0.999777	0.999948	0.999988	0.999997
		0.565	0.0749239	0.0236767	0.0936528	0.162088	0.229034	0.294537	0.358644	0.4214	0.482846	0.543023	0.60197	0.659725	0.716322	0.771797	0.826183	0.879511	0.931812	0.983116	0.995985	0.999055	0.999778	0.999948	0.999988	0.999997
		0.566	0.0760872	0.0237387	0.0938804	0.162452	0.229507	0.295094	0.359261	0.422053	0.483515	0.543688	0.602612	0.660326	0.716866	0.772269	0.826567	0.879795	0.931982	0.98316	0.995996	0.999057	0.999779	0.999948	0.999988	0.999997
		0.567	0.0772509	0.0238009	0.0941086	0.162817	0.229981	0.295652	0.359878	0.422707	0.484184	0.544352	0.603253	0.660926	0.71741	0.77274	0.826951	0.880078	0.932152	0.983204	0.996007	0.99906	0.999779	0.999948	0.999988	0.999997
		0.568	0.0784152	0.0238633	0.0943374	0.163183	0.230456	0.29621	0.360496	0.423361	0.484854	0.545017	0.603895	0.661527	0.717953	0.77321	0.827334	0.88036	0.932321	0.983249	0.996017	0.999062	0.99978	0.999948	0.999988	0.999997
		0.569	0.0795799	0.0239258	0.0945668	0.16355	0.230932	0.29677	0.361114	0.424016	0.485523	0.545682	0.604536	0.662127	0.718496	0.77368	0.827717	0.880643	0.93249	0.983293	0.996028	0.999065	0.99978	0.999948	0.999988	0.999997
		0.57	0.0807452	0.0239886	0.0947968	0.163917	0.231409	0.29733	0.361733	0.424671	0.486194	0.546347	0.605177	0.662727	0.719038	0.774149	0.828099	0.880924	0.932659	0.983337	0.996039	0.999067	0.999781	0.999949	0.999988	0.999997
		0.571	0.081911	0.0240515	0.0950274	0.164285	0.231887	0.297891	0.362353	0.425327	0.486864	0.547012	0.605819	0.663327	0.71958	0.774618	0.828481	0.881206	0.932827	0.983381	0.996049	0.99907	0.999782	0.999949	0.999988	0.999997
		0.572	0.0830774	0.0241146	0.0952586	0.164654	0.232366	0.298453	0.362974	0.425984	0.487535	0.547678	0.60646	0.663926	0.720122	0.775087	0.828863	0.881486	0.932995	0.983424	0.99606	0.999072	0.999782	0.999949	0.999988	0.999997
		0.573	0.0842442	0.0241779	0.0954904	0.165024	0.232845	0.299016	0.363596	0.426641	0.488207	0.548343	0.607101	0.664526	0.720663	0.775555	0.829243	0.881767	0.933163	0.983468	0.99607	0.999075	0.999783	0.999949	0.999988	0.999997
		0.574	0.0854117	0.0242414	0.0957228	0.165395	0.233326	0.29958	0.364218	0.427299	0.488878	0.549009	0.607742	0.665125	0.721204	0.776023	0.829624	0.882047	0.933331	0.983512	0.996081	0.999077	0.999783	0.999949	0.999988	0.999997
		0.575	0.0865796	0.0243051	0.0959558	0.165767	0.233807	0.300144	0.364841	0.427957	0.48955	0.549675	0.608383	0.665723	0.721744	0.77649	0.830003	0.882326	0.933498	0.983555	0.996091	0.99908	0.999784	0.999949	0.999988	0.999997
		0.576	0.0877482	0.024369	0.0961895	0.166139	0.234289	0.30071	0.365464	0.428616	0.490223	0.550341	0.609024	0.666322	0.722284	0.776956	0.830383	0.882605	0.933665	0.983599	0.996102	0.999082	0.999784	0.999949	0.999988	0.999997
		0.577	0.0889173	0.0244331	0.0964238	0.166512	0.234773	0.301276	0.366089	0.429275	0.490895	0.551007	0.609664	0.66692	0.722824	0.777422	0.830762	0.882884	0.933831	0.983642	0.996112	0.999085	0.999785	0.99995	0.999988	0.999997
		0.578	0.090087	0.0244974	0.0966587	0.166886	0.235257	0.301843	0.366714	0.429935	0.491569	0.551673	0.610305	0.667518	0.723363	0.777888	0.83114	0.883162	0.933997	0.983686	0.996123	0.999087	0.999786	0.99995	0.999988	0.999997
		0.579	0.0912573	0.0245618	0.0968943	0.167261	0.235742	0.302411	0.36734	0.430596	0.492242	0.552339	0.610946	0.668116	0.723902	0.778353	0.831518	0.88344	0.934163	0.983729	0.996133	0.99909	0.999786	0.99995	0.999988	0.999997
		0.58	0.0924281	0.0246265	0.0971304	0.167637	0.236228	0.302981	0.367967	0.431257	0.492916	0.553006	0.611586	0.668713	0.72444	0.778818	0.831895	0.883717	0.934329	0.983772	0.996143	0.999092	0.999787	0.99995	0.999988	0.999997
		0.581	0.0935996	0.0246914	0.0973672	0.168014	0.236715	0.30355	0.368595	0.431919	0.49359	0.553673	0.612227	0.669311	0.724979	0.779282	0.832272	0.883994	0.934494	0.983815	0.996154	0.999095	0.999787	0.99995	0.999988	0.999997
		0.582	0.0947717	0.0247565	0.0976047	0.168392	0.237203	0.304121	0.369223	0.432581	0.494265	0.55434	0.612868	0.669908	0.725516	0.779746	0.832648	0.884271	0.934659	0.983858	0.996164	0.999097	0.999788	0.99995	0.999988	0.999997
		0.583	0.0959444	0.0248217	0.0978428	0.16877	0.237692	0.304693	0.369852	0.433244	0.49494	0.555007	0.613508	0.670505	0.726054	0.78021	0.833024	0.884547	0.934824	0.983901	0.996174	0.9991	0.999789	0.99995	0.999988	0.999997
		0.584	0.0971178	0.0248872	0.0980815	0.169149	0.238182	0.305266	0.370482	0.433907	0.495615	0.555674	0.614148	0.671101	0.726591	0.780673	0.8334	0.884822	0.934988	0.983943	0.996185	0.999102	0.999789	0.99995	0.999988	0.999997
		0.585	0.0982918	0.0249529	0.0983209	0.16953	0.238673	0.305839	0.371113	0.434572	0.496291	0.556341	0.614789	0.671698	0.727127	0.781135	0.833775	0.885098	0.935153	0.983986	0.996195	0.999104	0.99979	0.999951	0.999988	0.999997
		0.586	0.0994664	0.0250188	0.098561	0.169911	0.239165	0.306414	0.371744	0.435236	0.496967	0.557008	0.615429	0.672294	0.727664	0.781597	0.834149	0.885372	0.935316	0.984029	0.996205	0.999107	0.99979	0.999951	0.999988	0.999997
		0.587	0.100642	0.0250849	0.0988017	0.170293	0.239657	0.306989	0.372376	0.435902	0.497644	0.557676	0.616069	0.67289	0.7282	0.782059	0.834523	0.885647	0.93548	0.984071	0.996215	0.999109	0.999791	0.999951	0.999988	0.999997
		0.588	0.101818	0.0251512	0.099043	0.170676	0.240151	0.307566	0.373009	0.436568	0.49832	0.558344	0.61671	0.673485	0.728735	0.78252	0.834897	0.885921	0.935643	0.984113	0.996226	0.999112	0.999791	0.999951	0.999989	0.999997
		0.589	0.102994	0.0252177	0.099285	0.171059	0.240646	0.308143	0.373643	0.437234	0.498998	0.559012	0.61735	0.674081	0.729271	0.782981	0.83527	0.886194	0.935806	0.984156	0.996236	0.999114	0.999792	0.999951	0.999989	0.999997
		0.59	0.104172	0.0252844	0.0995277	0.171444	0.241142	0.308721	0.374278	0.437901	0.499675	0.55968	0.61799	0.674676	0.729805	0.783441	0.835643	0.886467	0.935969	0.984198	0.996246	0.999116	0.999792	0.999951	0.999989	0.999997
		0.591	0.10535	0.0253514	0.0997711	0.17183	0.241638	0.3093	0.374913	0.438569	0.500354	0.560348	0.61863	0.675271	0.73034	0.783901	0.836015	0.88674	0.936131	0.98424	0.996256	0.999119	0.999793	0.999951	0.999989	0.999997
		0.592	0.106528	0.0254185	0.100015	0.172216	0.242136	0.30988	0.37555	0.439237	0.501032	0.561017	0.61927	0.675866	0.730874	0.78436	0.836387	0.887012	0.936293	0.984282	0.996266	0.999121	0.999794	0.999952	0.999989	0.999997
		0.593	0.107708	0.0254859	0.10026	0.172604	0.242635	0.310462	0.376187	0.439906	0.501711	0.561686	0.61991	0.676461	0.731408	0.784819	0.836758	0.887284	0.936455	0.984324	0.996276	0.999124	0.999794	0.999952	0.999989	0.999997
		0.594	0.108888	0.0255535	0.100505	0.172992	0.243134	0.311044	0.376825	0.440576	0.50239	0.562355	0.62055	0.677055	0.731941	0.785278	0.837129	0.887556	0.936616	0.984366	0.996286	0.999126	0.999795	0.999952	0.999989	0.999997
		0.595	0.110069	0.0256212	0.100751	0.173382	0.243635	0.311626	0.377463	0.441246	0.50307	0.563024	0.62119	0.677649	0.732475	0.785736	0.837499	0.887827	0.936778	0.984408	0.996296	0.999128	0.999795	0.999952	0.999989	0.999997
		0.596	0.11125	0.0256893	0.100998	0.173772	0.244137	0.31221	0.378103	0.441917	0.50375	0.563693	0.62183	0.678243	0.733007	0.786193	0.837869	0.888097	0.936939	0.984449	0.996306	0.999131	0.999796	0.999952	0.999989	0.999997
		0.597	0.112432	0.0257575	0.101245	0.174163	0.24464	0.312795	0.378743	0.442589	0.504431	0.564362	0.62247	0.678837	0.73354	0.786651	0.838239	0.888368	0.937099	0.984491	0.996316	0.999133	0.999796	0.999952	0.999989	0.999997
		0.598	0.113616	0.0258259	0.101494	0.174555	0.245143	0.313381	0.379384	0.443261	0.505112	0.565032	0.62311	0.679431	0.734072	0.787108	0.838608	0.888638	0.93726	0.984533	0.996326	0.999135	0.999797	0.999952	0.999989	0.999997
		0.599	0.114799	0.0258946	0.101742	0.174948	0.245648	0.313968	0.380026	0.443934	0.505793	0.565702	0.62375	0.680024	0.734604	0.787564	0.838976	0.888907	0.93742	0.984574	0.996336	0.999138	0.999798	0.999952	0.999989	0.999997
		0.6	0.115984	0.0259635	0.101992	0.175342	0.246154	0.314556	0.380669	0.444607	0.506475	0.566372	0.62439	0.680618	0.735135	0.78802	0.839344	0.889176	0.93758	0.984615	0.996346	0.99914	0.999798	0.999953	0.999989	0.999997
		0.601	0.117169	0.0260326	0.102242	0.175737	0.246661	0.315145	0.381313	0.445281	0.507157	0.567042	0.62503	0.681211	0.735666	0.788476	0.839712	0.889445	0.937739	0.984657	0.996356	0.999142	0.999799	0.999953	0.999989	0.999997
		0.602	0.118355	0.0261019	0.102493	0.176133	0.247169	0.315734	0.381957	0.445956	0.50784	0.567712	0.62567	0.681803	0.736197	0.788931	0.840079	0.889713	0.937898	0.984698	0.996366	0.999145	0.999799	0.999953	0.999989	0.999997
		0.603	0.119542	0.0261715	0.102745	0.17653	0.247677	0.316325	0.382603	0.446631	0.508523	0.568383	0.62631	0.682396	0.736727	0.789385	0.840446	0.889981	0.938057	0.984739	0.996376	0.999147	0.9998	0.999953	0.999989	0.999997
		0.604	0.12073	0.0262413	0.102997	0.176928	0.248187	0.316917	0.383249	0.447307	0.509206	0.569054	0.62695	0.682988	0.737258	0.78984	0.840812	0.890248	0.938216	0.98478	0.996386	0.999149	0.9998	0.999953	0.999989	0.999997
		0.605	0.121919	0.0263113	0.10325	0.177327	0.248698	0.31751	0.383896	0.447984	0.50989	0.569725	0.62759	0.683581	0.737787	0.790294	0.841178	0.890516	0.938375	0.984821	0.996396	0.999152	0.999801	0.999953	0.999989	0.999997
		0.606	0.123108	0.0263816	0.103504	0.177727	0.24921	0.318103	0.384544	0.448661	0.510575	0.570396	0.62823	0.684173	0.738317	0.790747	0.841544	0.890782	0.938533	0.984862	0.996406	0.999154	0.999801	0.999953	0.999989	0.999997
		0.607	0.124298	0.0264521	0.103759	0.178128	0.249724	0.318698	0.385193	0.449339	0.511259	0.571067	0.628869	0.684765	0.738846	0.7912	0.841909	0.891049	0.938691	0.984903	0.996415	0.999156	0.999802	0.999953	0.999989	0.999997
		0.608	0.125489	0.0265228	0.104014	0.17853	0.250238	0.319294	0.385843	0.450018	0.511945	0.571739	0.629509	0.685356	0.739375	0.791653	0.842274	0.891315	0.938848	0.984943	0.996425	0.999159	0.999802	0.999954	0.999989	0.999997
		0.609	0.126681	0.0265937	0.10427	0.178933	0.250753	0.319891	0.386493	0.450697	0.51263	0.572411	0.630149	0.685948	0.739903	0.792105	0.842638	0.89158	0.939006	0.984984	0.996435	0.999161	0.999803	0.999954	0.999989	0.999997
		0.61	0.127874	0.0266649	0.104527	0.179337	0.251269	0.320489	0.387145	0.451377	0.513317	0.573083	0.630789	0.686539	0.740432	0.792557	0.843002	0.891845	0.939163	0.985025	0.996445	0.999163	0.999804	0.999954	0.999989	0.999997
		0.611	0.129068	0.0267363	0.104785	0.179741	0.251787	0.321087	0.387797	0.452058	0.514003	0.573755	0.631429	0.68713	0.740959	0.793009	0.843365	0.89211	0.93932	0.985065	0.996454	0.999166	0.999804	0.999954	0.999989	0.999997
		0.612	0.130262	0.026808	0.105043	0.180147	0.252305	0.321687	0.38845	0.452739	0.51469	0.574428	0.632069	0.687721	0.741487	0.79346	0.843728	0.892375	0.939476	0.985106	0.996464	0.999168	0.999805	0.999954	0.999989	0.999997
		0.613	0.131458	0.0268799	0.105302	0.180554	0.252825	0.322288	0.389104	0.453421	0.515378	0.575101	0.632709	0.688312	0.742014	0.793911	0.844091	0.892639	0.939633	0.985146	0.996474	0.99917	0.999805	0.999954	0.999989	0.999997
		0.614	0.132654	0.0269521	0.105562	0.180962	0.253346	0.32289	0.389759	0.454104	0.516066	0.575774	0.633348	0.688903	0.742541	0.794361	0.844453	0.892902	0.939789	0.985186	0.996483	0.999172	0.999806	0.999954	0.999989	0.999997
		0.615	0.133851	0.0270245	0.105822	0.181371	0.253867	0.323493	0.390415	0.454788	0.516754	0.576447	0.633988	0.689493	0.743068	0.794811	0.844815	0.893166	0.939944	0.985226	0.996493	0.999175	0.999806	0.999955	0.999989	0.999997
		0.616	0.135049	0.0270971	0.106084	0.181781	0.25439	0.324097	0.391072	0.455472	0.517443	0.57712	0.634628	0.690084	0.743594	0.79526	0.845176	0.893429	0.9401	0.985266	0.996503	0.999177	0.999807	0.999955	0.999989	0.999998
		0.617	0.136248	0.02717	0.106346	0.182192	0.254914	0.324702	0.391729	0.456157	0.518132	0.577794	0.635268	0.690674	0.74412	0.79571	0.845537	0.893691	0.940255	0.985306	0.996512	0.999179	0.999807	0.999955	0.999989	0.999998
		0.618	0.137448	0.0272431	0.106609	0.182604	0.25544	0.325308	0.392388	0.456842	0.518822	0.578468	0.635908	0.691264	0.744646	0.796158	0.845898	0.893954	0.94041	0.985346	0.996522	0.999182	0.999808	0.999955	0.999989	0.999998
		0.619	0.138649	0.0273165	0.106872	0.183017	0.255966	0.325916	0.393047	0.457528	0.519512	0.579142	0.636548	0.691854	0.745171	0.796607	0.846258	0.894215	0.940565	0.985386	0.996531	0.999184	0.999808	0.999955	0.999989	0.999998
		0.62	0.139851	0.0273901	0.107137	0.183431	0.256493	0.326524	0.393708	0.458215	0.520203	0.579816	0.637188	0.692443	0.745697	0.797055	0.846617	0.894477	0.94072	0.985426	0.996541	0.999186	0.999809	0.999955	0.999989	0.999998
		0.621	0.141054	0.027464	0.107402	0.183846	0.257022	0.327133	0.394369	0.458903	0.520894	0.580491	0.637828	0.693033	0.746221	0.797502	0.846977	0.894738	0.940874	0.985466	0.996551	0.999188	0.999809	0.999955	0.999989	0.999998
		0.622	0.142258	0.0275381	0.107668	0.184263	0.257551	0.327744	0.395031	0.459591	0.521586	0.581166	0.638468	0.693622	0.746746	0.79795	0.847336	0.894999	0.941028	0.985505	0.99656	0.999191	0.99981	0.999955	0.99999	0.999998
		0.623	0.143463	0.0276125	0.107935	0.18468	0.258082	0.328355	0.395695	0.46028	0.522278	0.581841	0.639108	0.694211	0.74727	0.798397	0.847694	0.895259	0.941182	0.985545	0.99657	0.999193	0.99981	0.999956	0.99999	0.999998
		0.624	0.144668	0.0276872	0.108202	0.185099	0.258614	0.328968	0.396359	0.46097	0.522971	0.582516	0.639749	0.694801	0.747794	0.798843	0.848052	0.895519	0.941335	0.985585	0.996579	0.999195	0.999811	0.999956	0.99999	0.999998
		0.625	0.145875	0.0277621	0.108471	0.185518	0.259147	0.329581	0.397024	0.461661	0.523664	0.583192	0.640389	0.695389	0.748318	0.799289	0.84841	0.895779	0.941488	0.985624	0.996588	0.999197	0.999811	0.999956	0.99999	0.999998
		0.626	0.147083	0.0278372	0.10874	0.185939	0.259682	0.330196	0.39769	0.462352	0.524358	0.583868	0.641029	0.695978	0.748841	0.799735	0.848767	0.896038	0.941641	0.985663	0.996598	0.999199	0.999812	0.999956	0.99999	0.999998
		0.627	0.148292	0.0279126	0.10901	0.18636	0.260217	0.330812	0.398357	0.463044	0.525052	0.584544	0.641669	0.696567	0.749365	0.800181	0.849124	0.896297	0.941794	0.985703	0.996607	0.999202	0.999813	0.999956	0.99999	0.999998
		0.628	0.149502	0.0279883	0.109281	0.186783	0.260754	0.331429	0.399024	0.463737	0.525747	0.58522	0.64231	0.697155	0.749887	0.800626	0.849481	0.896556	0.941947	0.985742	0.996617	0.999204	0.999813	0.999956	0.99999	0.999998
		0.629	0.150713	0.0280643	0.109553	0.187207	0.261292	0.332047	0.399693	0.46443	0.526442	0.585897	0.64295	0.697744	0.75041	0.80107	0.849837	0.896814	0.942099	0.985781	0.996626	0.999206	0.999814	0.999956	0.99999	0.999998
		0.63	0.151925	0.0281405	0.109825	0.187632	0.261831	0.332667	0.400363	0.465124	0.527138	0.586574	0.64359	0.698332	0.750932	0.801515	0.850193	0.897072	0.942251	0.98582	0.996636	0.999208	0.999814	0.999956	0.99999	0.999998
		0.631	0.153138	0.028217	0.110099	0.188058	0.262371	0.333287	0.401034	0.465819	0.527834	0.587251	0.644231	0.69892	0.751454	0.801959	0.850548	0.89733	0.942403	0.985859	0.996645	0.999211	0.999815	0.999956	0.99999	0.999998
		0.632	0.154352	0.0282938	0.110373	0.188485	0.262912	0.333908	0.401706	0.466515	0.52853	0.587928	0.644871	0.699508	0.751976	0.802402	0.850903	0.897587	0.942554	0.985898	0.996654	0.999213	0.999815	0.999957	0.99999	0.999998
		0.633	0.155567	0.0283708	0.110648	0.188914	0.263455	0.334531	0.402378	0.467212	0.529228	0.588606	0.645512	0.700096	0.752498	0.802846	0.851258	0.897844	0.942706	0.985937	0.996664	0.999215	0.999816	0.999957	0.99999	0.999998
		0.634	0.156783	0.0284481	0.110924	0.189343	0.263999	0.335155	0.403052	0.467909	0.529925	0.589284	0.646152	0.700684	0.753019	0.803288	0.851612	0.898101	0.942857	0.985976	0.996673	0.999217	0.999816	0.999957	0.99999	0.999998
		0.635	0.158001	0.0285257	0.1112	0.189774	0.264544	0.33578	0.403726	0.468607	0.530624	0.589962	0.646793	0.701271	0.75354	0.803731	0.851966	0.898357	0.943008	0.986014	0.996682	0.999219	0.999817	0.999957	0.99999	0.999998
		0.636	0.159219	0.0286035	0.111478	0.190206	0.26509	0.336406	0.404402	0.469306	0.531322	0.590641	0.647434	0.701859	0.754061	0.804173	0.852319	0.898613	0.943158	0.986053	0.996691	0.999222	0.999817	0.999957	0.99999	0.999998
		0.637	0.160439	0.0286817	0.111757	0.190639	0.265637	0.337033	0.405079	0.470005	0.532022	0.59132	0.648075	0.702446	0.754581	0.804615	0.852673	0.898868	0.943309	0.986091	0.996701	0.999224	0.999818	0.999957	0.99999	0.999998
		0.638	0.16166	0.0287601	0.112036	0.191073	0.266186	0.337661	0.405756	0.470705	0.532721	0.591999	0.648715	0.703033	0.755101	0.805057	0.853025	0.899124	0.943459	0.98613	0.99671	0.999226	0.999818	0.999957	0.99999	0.999998
		0.639	0.162882	0.0288388	0.112316	0.191508	0.266736	0.338291	0.406435	0.471406	0.533422	0.592678	0.649356	0.70362	0.755621	0.805498	0.853378	0.899379	0.943609	0.986168	0.996719	0.999228	0.999819	0.999957	0.99999	0.999998
		0.64	0.164105	0.0289178	0.112597	0.191944	0.267287	0.338922	0.407115	0.472108	0.534123	0.593358	0.649997	0.704207	0.756141	0.805939	0.85373	0.899633	0.943758	0.986207	0.996728	0.99923	0.999819	0.999958	0.99999	0.999998
		0.641	0.165329	0.028997	0.112879	0.192382	0.26784	0.339554	0.407795	0.472811	0.534824	0.594038	0.650638	0.704794	0.75666	0.806379	0.854082	0.899887	0.943908	0.986245	0.996737	0.999232	0.99982	0.999958	0.99999	0.999998
		0.642	0.166554	0.0290766	0.113162	0.192821	0.268394	0.340187	0.408477	0.473514	0.535526	0.594718	0.651279	0.705381	0.757179	0.806819	0.854433	0.900141	0.944057	0.986283	0.996747	0.999235	0.99982	0.999958	0.99999	0.999998
		0.643	0.167781	0.0291564	0.113446	0.193261	0.268949	0.340821	0.409159	0.474218	0.536228	0.595399	0.651921	0.705967	0.757698	0.807259	0.854784	0.900395	0.944206	0.986321	0.996756	0.999237	0.999821	0.999958	0.99999	0.999998
		0.644	0.169009	0.0292366	0.113731	0.193702	0.269505	0.341456	0.409843	0.474923	0.536932	0.59608	0.652562	0.706554	0.758217	0.807699	0.855134	0.900648	0.944355	0.98636	0.996765	0.999239	0.999821	0.999958	0.99999	0.999998
		0.645	0.170238	0.029317	0.114016	0.194144	0.270062	0.342093	0.410528	0.475629	0.537635	0.596761	0.653203	0.70714	0.758736	0.808138	0.855485	0.900901	0.944503	0.986398	0.996774	0.999241	0.999822	0.999958	0.99999	0.999998
		0.646	0.171468	0.0293977	0.114303	0.194588	0.270621	0.342731	0.411213	0.476336	0.538339	0.597443	0.653845	0.707727	0.759254	0.808577	0.855834	0.901154	0.944652	0.986435	0.996783	0.999243	0.999822	0.999958	0.99999	0.999998
		0.647	0.1727	0.0294787	0.11459	0.195033	0.271181	0.34337	0.4119	0.477043	0.539044	0.598124	0.654486	0.708313	0.759772	0.809015	0.856184	0.901406	0.9448	0.986473	0.996792	0.999245	0.999823	0.999958	0.99999	0.999998
		0.648	0.173933	0.0295601	0.114878	0.195479	0.271743	0.34401	0.412588	0.477751	0.539749	0.598807	0.655128	0.708899	0.760289	0.809454	0.856533	0.901658	0.944947	0.986511	0.996801	0.999247	0.999823	0.999959	0.99999	0.999998
		0.649	0.175167	0.0296417	0.115168	0.195926	0.272305	0.344652	0.413277	0.47846	0.540455	0.599489	0.65577	0.709485	0.760807	0.809891	0.856882	0.90191	0.945095	0.986549	0.99681	0.99925	0.999824	0.999959	0.99999	0.999998
		0.65	0.176402	0.0297236	0.115458	0.196375	0.272869	0.345295	0.413967	0.47917	0.541161	0.600172	0.656411	0.710071	0.761324	0.810329	0.85723	0.902161	0.945243	0.986587	0.996819	0.999252	0.999824	0.999959	0.99999	0.999998
		0.651	0.177639	0.0298058	0.115749	0.196824	0.273435	0.345939	0.414658	0.479881	0.541868	0.600855	0.657053	0.710657	0.761841	0.810766	0.857579	0.902412	0.94539	0.986624	0.996828	0.999254	0.999825	0.999959	0.99999	0.999998
		0.652	0.178877	0.0298884	0.116041	0.197275	0.274001	0.346584	0.41535	0.480592	0.542576	0.601538	0.657695	0.711243	0.762358	0.811203	0.857926	0.902663	0.945537	0.986662	0.996837	0.999256	0.999825	0.999959	0.99999	0.999998
		0.653	0.180116	0.0299712	0.116334	0.197728	0.274569	0.34723	0.416043	0.481305	0.543284	0.602222	0.658338	0.711828	0.762875	0.81164	0.858274	0.902913	0.945683	0.986699	0.996846	0.999258	0.999826	0.999959	0.99999	0.999998
		0.654	0.181357	0.0300544	0.116628	0.198181	0.275139	0.347878	0.416737	0.482018	0.543993	0.602906	0.65898	0.712414	0.763391	0.812076	0.858621	0.903163	0.94583	0.986737	0.996855	0.99926	0.999826	0.999959	0.99999	0.999998
		0.655	0.182598	0.0301379	0.116923	0.198636	0.275709	0.348527	0.417432	0.482732	0.544702	0.603591	0.659622	0.712999	0.763907	0.812512	0.858968	0.903413	0.945976	0.986774	0.996864	0.999262	0.999827	0.999959	0.99999	0.999998
		0.656	0.183842	0.0302216	0.117219	0.199092	0.276281	0.349177	0.418129	0.483447	0.545412	0.604275	0.660264	0.713585	0.764423	0.812948	0.859314	0.903663	0.946122	0.986811	0.996873	0.999264	0.999827	0.999959	0.99999	0.999998
		0.657	0.185086	0.0303057	0.117516	0.199549	0.276855	0.349829	0.418826	0.484162	0.546122	0.60496	0.660907	0.71417	0.764939	0.813383	0.85966	0.903912	0.946268	0.986849	0.996882	0.999266	0.999828	0.99996	0.999991	0.999998
		0.658	0.186332	0.0303902	0.117813	0.200008	0.277429	0.350482	0.419524	0.484879	0.546833	0.605646	0.66155	0.714756	0.765454	0.813818	0.860006	0.904161	0.946414	0.986886	0.996891	0.999269	0.999828	0.99996	0.999991	0.999998
		0.659	0.18758	0.0304749	0.118112	0.200468	0.278006	0.351136	0.420224	0.485596	0.547545	0.606332	0.662192	0.715341	0.765969	0.814253	0.860351	0.904409	0.946559	0.986923	0.9969	0.999271	0.999829	0.99996	0.999991	0.999998
		0.66	0.188828	0.03056	0.118412	0.200929	0.278583	0.351791	0.420925	0.486315	0.548257	0.607018	0.662835	0.715926	0.766484	0.814688	0.860697	0.904658	0.946705	0.98696	0.996909	0.999273	0.999829	0.99996	0.999991	0.999998
		0.661	0.190078	0.0306454	0.118713	0.201392	0.279162	0.352448	0.421626	0.487034	0.54897	0.607704	0.663478	0.716511	0.766999	0.815122	0.861041	0.904906	0.94685	0.986997	0.996918	0.999275	0.99983	0.99996	0.999991	0.999998
		0.662	0.19133	0.0307311	0.119015	0.201856	0.279742	0.353106	0.422329	0.487754	0.549683	0.608391	0.664121	0.717096	0.767514	0.815556	0.861386	0.905153	0.946995	0.987034	0.996926	0.999277	0.99983	0.99996	0.999991	0.999998
		0.663	0.192583	0.0308172	0.119318	0.202321	0.280324	0.353765	0.423033	0.488475	0.550397	0.609078	0.664765	0.717681	0.768028	0.815989	0.86173	0.905401	0.947139	0.987071	0.996935	0.999279	0.999831	0.99996	0.999991	0.999998
		0.664	0.193837	0.0309035	0.119621	0.202787	0.280907	0.354426	0.423739	0.489196	0.551112	0.609766	0.665408	0.718266	0.768542	0.816423	0.862074	0.905648	0.947284	0.987108	0.996944	0.999281	0.999831	0.99996	0.999991	0.999998
		0.665	0.195093	0.0309903	0.119926	0.203255	0.281491	0.355088	0.424445	0.489919	0.551827	0.610454	0.666052	0.718851	0.769056	0.816856	0.862417	0.905895	0.947428	0.987144	0.996953	0.999283	0.999832	0.99996	0.999991	0.999998
		0.666	0.196351	0.0310773	0.120232	0.203725	0.282077	0.355751	0.425152	0.490643	0.552543	0.611142	0.666695	0.719435	0.76957	0.817288	0.86276	0.906141	0.947572	0.987181	0.996962	0.999285	0.999832	0.999961	0.999991	0.999998
		0.667	0.197609	0.0311647	0.120539	0.204195	0.282665	0.356416	0.425861	0.491367	0.55326	0.61183	0.667339	0.72002	0.770084	0.817721	0.863103	0.906387	0.947716	0.987218	0.99697	0.999287	0.999833	0.999961	0.999991	0.999998
		0.668	0.19887	0.0312525	0.120847	0.204667	0.283254	0.357082	0.426571	0.492092	0.553977	0.612519	0.667983	0.720605	0.770597	0.818153	0.863446	0.906633	0.947859	0.987254	0.996979	0.999289	0.999833	0.999961	0.999991	0.999998
		0.669	0.200132	0.0313406	0.121156	0.205141	0.283844	0.357749	0.427281	0.492818	0.554695	0.613209	0.668627	0.721189	0.77111	0.818585	0.863788	0.906879	0.948003	0.987291	0.996988	0.999291	0.999834	0.999961	0.999991	0.999998
		0.67	0.201395	0.031429	0.121466	0.205615	0.284436	0.358417	0.427993	0.493546	0.555413	0.613898	0.669271	0.721774	0.771623	0.819016	0.86413	0.907124	0.948146	0.987327	0.996997	0.999294	0.999834	0.999961	0.999991	0.999998
		0.671	0.20266	0.0315178	0.121777	0.206091	0.285029	0.359088	0.428707	0.494274	0.556132	0.614589	0.669916	0.722358	0.772136	0.819448	0.864471	0.90737	0.948289	0.987364	0.997005	0.999296	0.999835	0.999961	0.999991	0.999998
		0.672	0.203926	0.0316069	0.12209	0.206569	0.285623	0.359759	0.429421	0.495003	0.556852	0.615279	0.67056	0.722943	0.772649	0.819879	0.864813	0.907614	0.948432	0.9874	0.997014	0.999298	0.999835	0.999961	0.999991	0.999998
		0.673	0.205194	0.0316964	0.122403	0.207048	0.286219	0.360432	0.430137	0.495732	0.557572	0.61597	0.671205	0.723527	0.773161	0.82031	0.865154	0.907859	0.948574	0.987436	0.997023	0.9993	0.999836	0.999961	0.999991	0.999998
		0.674	0.206464	0.0317862	0.122717	0.207528	0.286817	0.361106	0.430853	0.496463	0.558293	0.616661	0.67185	0.724112	0.773674	0.82074	0.865494	0.908103	0.948717	0.987472	0.997031	0.999302	0.999836	0.999962	0.999991	0.999998
		0.675	0.207735	0.0318764	0.123033	0.20801	0.287416	0.361781	0.431571	0.497195	0.559015	0.617353	0.672495	0.724696	0.774186	0.82117	0.865835	0.908347	0.948859	0.987509	0.99704	0.999304	0.999837	0.999962	0.999991	0.999998
		0.676	0.209008	0.031967	0.123349	0.208493	0.288017	0.362458	0.43229	0.497928	0.559737	0.618045	0.67314	0.72528	0.774698	0.8216	0.866175	0.908591	0.949001	0.987545	0.997049	0.999306	0.999837	0.999962	0.999991	0.999998
		0.677	0.210282	0.0320579	0.123667	0.208978	0.288619	0.363137	0.433011	0.498661	0.56046	0.618738	0.673785	0.725865	0.77521	0.82203	0.866515	0.908834	0.949143	0.987581	0.997057	0.999308	0.999837	0.999962	0.999991	0.999998
		0.678	0.211558	0.0321492	0.123986	0.209464	0.289223	0.363817	0.433732	0.499396	0.561184	0.61943	0.674431	0.726449	0.775721	0.822459	0.866854	0.909077	0.949285	0.987617	0.997066	0.99931	0.999838	0.999962	0.999991	0.999998
		0.679	0.212836	0.0322409	0.124306	0.209952	0.289828	0.364498	0.434455	0.500131	0.561909	0.620124	0.675076	0.727033	0.776233	0.822889	0.867193	0.90932	0.949426	0.987653	0.997075	0.999312	0.999838	0.999962	0.999991	0.999998
		0.68	0.214116	0.032333	0.124627	0.210441	0.290434	0.36518	0.435179	0.500868	0.562634	0.620817	0.675722	0.727617	0.776744	0.823318	0.867532	0.909563	0.949567	0.987689	0.997083	0.999314	0.999839	0.999962	0.999991	0.999998
		0.681	0.215397	0.0324254	0.124949	0.210931	0.291043	0.365864	0.435904	0.501605	0.563359	0.621512	0.676368	0.728202	0.777255	0.823746	0.867871	0.909805	0.949708	0.987724	0.997092	0.999316	0.999839	0.999962	0.999991	0.999998
		0.682	0.216679	0.0325182	0.125272	0.211423	0.291652	0.36655	0.43663	0.502344	0.564086	0.622206	0.677014	0.728786	0.777766	0.824175	0.868209	0.910047	0.949849	0.98776	0.9971	0.999318	0.99984	0.999962	0.999991	0.999998
		0.683	0.217964	0.0326113	0.125597	0.211917	0.292264	0.367237	0.437358	0.503083	0.564813	0.622901	0.677661	0.72937	0.778277	0.824603	0.868547	0.910289	0.94999	0.987796	0.997109	0.99932	0.99984	0.999963	0.999991	0.999998
		0.684	0.21925	0.0327049	0.125922	0.212412	0.292877	0.367925	0.438087	0.503823	0.565541	0.623596	0.678307	0.729954	0.778787	0.825031	0.868885	0.910531	0.95013	0.987832	0.997117	0.999322	0.999841	0.999963	0.999991	0.999998
		0.685	0.220538	0.0327988	0.126249	0.212908	0.293491	0.368615	0.438817	0.504564	0.566269	0.624292	0.678954	0.730538	0.779298	0.825458	0.869222	0.910772	0.950271	0.987867	0.997126	0.999324	0.999841	0.999963	0.999991	0.999998
		0.686	0.221827	0.0328932	0.126577	0.213406	0.294107	0.369307	0.439548	0.505307	0.566998	0.624988	0.679601	0.731122	0.779808	0.825886	0.86956	0.911013	0.950411	0.987903	0.997134	0.999326	0.999842	0.999963	0.999991	0.999998
		0.687	0.223119	0.0329879	0.126906	0.213906	0.294725	0.37	0.440281	0.50605	0.567728	0.625685	0.680248	0.731706	0.780318	0.826313	0.869897	0.911254	0.950551	0.987938	0.997143	0.999328	0.999842	0.999963	0.999991	0.999998
		0.688	0.224412	0.033083	0.127236	0.214407	0.295344	0.370694	0.441015	0.506794	0.568459	0.626382	0.680895	0.732291	0.780828	0.82674	0.870233	0.911494	0.950691	0.987974	0.997151	0.99933	0.999843	0.999963	0.999991	0.999998
		0.689	0.225707	0.0331785	0.127568	0.21491	0.295965	0.37139	0.44175	0.50754	0.56919	0.62708	0.681543	0.732875	0.781338	0.827167	0.870569	0.911734	0.95083	0.988009	0.99716	0.999332	0.999843	0.999963	0.999991	0.999998
		0.69	0.227003	0.0332744	0.1279	0.215414	0.296588	0.372087	0.442486	0.508286	0.569922	0.627778	0.682191	0.733459	0.781848	0.827593	0.870906	0.911974	0.95097	0.988044	0.997168	0.999334	0.999844	0.999963	0.999991	0.999998
		0.691	0.228302	0.0333707	0.128234	0.21592	0.297212	0.372786	0.443224	0.509033	0.570655	0.628476	0.682838	0.734043	0.782357	0.828019	0.871241	0.912214	0.951109	0.98808	0.997177	0.999336	0.999844	0.999963	0.999991	0.999998
		0.692	0.229602	0.0334675	0.128569	0.216427	0.297838	0.373486	0.443963	0.509781	0.571388	0.629175	0.683487	0.734627	0.782867	0.828445	0.871577	0.912454	0.951248	0.988115	0.997185	0.999338	0.999845	0.999964	0.999991	0.999998
		0.693	0.230905	0.0335646	0.128906	0.216936	0.298465	0.374188	0.444704	0.510531	0.572122	0.629874	0.684135	0.735211	0.783376	0.828871	0.871912	0.912693	0.951387	0.98815	0.997193	0.99934	0.999845	0.999964	0.999991	0.999998
		0.694	0.232209	0.0336621	0.129243	0.217447	0.299094	0.374892	0.445445	0.511281	0.572857	0.630574	0.684783	0.735796	0.783885	0.829296	0.872247	0.912932	0.951525	0.988185	0.997202	0.999342	0.999845	0.999964	0.999991	0.999998
		0.695	0.233515	0.0337601	0.129582	0.217959	0.299725	0.375597	0.446188	0.512033	0.573593	0.631274	0.685432	0.73638	0.784394	0.829722	0.872582	0.913171	0.951664	0.98822	0.99721	0.999344	0.999846	0.999964	0.999992	0.999998
		0.696	0.234823	0.0338585	0.129922	0.218472	0.300358	0.376303	0.446933	0.512785	0.574329	0.631975	0.686081	0.736964	0.784903	0.830147	0.872916	0.913409	0.951802	0.988255	0.997219	0.999346	0.999846	0.999964	0.999992	0.999998
		0.697	0.236133	0.0339573	0.130263	0.218988	0.300992	0.377011	0.447678	0.513539	0.575067	0.632676	0.68673	0.737548	0.785412	0.830572	0.873251	0.913647	0.95194	0.98829	0.997227	0.999348	0.999847	0.999964	0.999992	0.999998
		0.698	0.237444	0.0340565	0.130606	0.219505	0.301628	0.377721	0.448425	0.514293	0.575805	0.633378	0.68738	0.738132	0.78592	0.830996	0.873584	0.913885	0.952078	0.988325	0.997235	0.99935	0.999847	0.999964	0.999992	0.999998
		0.699	0.238758	0.0341562	0.13095	0.220024	0.302265	0.378432	0.449173	0.515049	0.576543	0.63408	0.68803	0.738717	0.786429	0.831421	0.873918	0.914123	0.952216	0.98836	0.997244	0.999352	0.999848	0.999964	0.999992	0.999998
		0.7	0.240074	0.0342562	0.131295	0.220544	0.302905	0.379145	0.449923	0.515805	0.577283	0.634783	0.688679	0.739301	0.786937	0.831845	0.874252	0.914361	0.952354	0.988395	0.997252	0.999354	0.999848	0.999964	0.999992	0.999998
		0.701	0.241392	0.0343568	0.131642	0.221066	0.303546	0.37986	0.450674	0.516563	0.578023	0.635486	0.68933	0.739885	0.787446	0.832269	0.874585	0.914598	0.952491	0.988429	0.99726	0.999356	0.999849	0.999964	0.999992	0.999998
		0.702	0.242711	0.0344577	0.131989	0.22159	0.304189	0.380576	0.451427	0.517322	0.578764	0.63619	0.68998	0.74047	0.787954	0.832693	0.874918	0.914835	0.952629	0.988464	0.997268	0.999358	0.999849	0.999965	0.999992	0.999998
		0.703	0.244033	0.0345591	0.132338	0.222115	0.304833	0.381293	0.45218	0.518082	0.579506	0.636894	0.690631	0.741054	0.788462	0.833116	0.87525	0.915072	0.952766	0.988499	0.997277	0.99936	0.99985	0.999965	0.999992	0.999998
		0.704	0.245357	0.034661	0.132689	0.222642	0.305479	0.382013	0.452936	0.518843	0.580248	0.637598	0.691281	0.741639	0.78897	0.83354	0.875583	0.915308	0.952903	0.988533	0.997285	0.999361	0.99985	0.999965	0.999992	0.999998
		0.705	0.246683	0.0347632	0.13304	0.223171	0.306127	0.382734	0.453692	0.519605	0.580992	0.638303	0.691933	0.742223	0.789478	0.833963	0.875915	0.915545	0.95304	0.988568	0.997293	0.999363	0.999851	0.999965	0.999992	0.999998
		0.706	0.24801	0.034866	0.133393	0.223701	0.306777	0.383456	0.45445	0.520368	0.581736	0.639009	0.692584	0.742808	0.789985	0.834386	0.876247	0.915781	0.953176	0.988602	0.997302	0.999365	0.999851	0.999965	0.999992	0.999998
		0.707	0.24934	0.0349692	0.133748	0.224234	0.307429	0.384181	0.455209	0.521132	0.582481	0.639715	0.693236	0.743392	0.790493	0.834808	0.876579	0.916017	0.953313	0.988637	0.99731	0.999367	0.999851	0.999965	0.999992	0.999998
		0.708	0.250673	0.0350728	0.134104	0.224768	0.308082	0.384907	0.45597	0.521898	0.583227	0.640422	0.693887	0.743977	0.791	0.835231	0.87691	0.916252	0.953449	0.988671	0.997318	0.999369	0.999852	0.999965	0.999992	0.999998
		0.709	0.252007	0.035177	0.134461	0.225303	0.308738	0.385634	0.456732	0.522664	0.583973	0.641129	0.69454	0.744562	0.791508	0.835653	0.877241	0.916488	0.953585	0.988706	0.997326	0.999371	0.999852	0.999965	0.999992	0.999998
		0.71	0.253343	0.0352815	0.134819	0.225841	0.309395	0.386363	0.457496	0.523432	0.58472	0.641836	0.695192	0.745147	0.792015	0.836075	0.877572	0.916723	0.953721	0.98874	0.997334	0.999373	0.999853	0.999965	0.999992	0.999998
		0.711	0.254682	0.0353866	0.135179	0.22638	0.310054	0.387094	0.458261	0.524201	0.585469	0.642545	0.695845	0.745731	0.792522	0.836497	0.877903	0.916958	0.953857	0.988774	0.997343	0.999375	0.999853	0.999966	0.999992	0.999998
		0.712	0.256022	0.0354921	0.13554	0.226921	0.310714	0.387827	0.459027	0.52497	0.586218	0.643253	0.696498	0.746316	0.79303	0.836919	0.878234	0.917193	0.953993	0.988808	0.997351	0.999377	0.999854	0.999966	0.999992	0.999998
		0.713	0.257365	0.0355981	0.135903	0.227464	0.311377	0.388561	0.459795	0.525741	0.586967	0.643963	0.697151	0.746901	0.793537	0.837341	0.878564	0.917427	0.954128	0.988843	0.997359	0.999379	0.999854	0.999966	0.999992	0.999998
		0.714	0.25871	0.0357046	0.136267	0.228009	0.312042	0.389297	0.460565	0.526514	0.587718	0.644672	0.697804	0.747486	0.794044	0.837762	0.878894	0.917662	0.954264	0.988877	0.997367	0.999381	0.999855	0.999966	0.999992	0.999998
		0.715	0.260058	0.0358116	0.136633	0.228556	0.312708	0.390035	0.461336	0.527287	0.58847	0.645383	0.698458	0.748071	0.794551	0.838183	0.879224	0.917896	0.954399	0.988911	0.997375	0.999383	0.999855	0.999966	0.999992	0.999998
		0.716	0.261407	0.035919	0.137	0.229104	0.313376	0.390775	0.462108	0.528062	0.589222	0.646094	0.699112	0.748657	0.795057	0.838604	0.879553	0.91813	0.954534	0.988945	0.997383	0.999385	0.999856	0.999966	0.999992	0.999998
		0.717	0.262759	0.036027	0.137368	0.229654	0.314046	0.391516	0.462882	0.528837	0.589975	0.646805	0.699767	0.749242	0.795564	0.839025	0.879883	0.918363	0.954669	0.988979	0.997391	0.999387	0.999856	0.999966	0.999992	0.999998
		0.718	0.264113	0.0361354	0.137738	0.230206	0.314719	0.392259	0.463657	0.529614	0.590729	0.647517	0.700421	0.749827	0.796071	0.839446	0.880212	0.918597	0.954804	0.989013	0.997399	0.999388	0.999856	0.999966	0.999992	0.999998
		0.719	0.26547	0.0362444	0.13811	0.23076	0.315393	0.393004	0.464434	0.530392	0.591484	0.64823	0.701076	0.750413	0.796577	0.839867	0.880541	0.91883	0.954938	0.989047	0.997408	0.99939	0.999857	0.999966	0.999992	0.999998
		0.72	0.266829	0.0363538	0.138482	0.231316	0.316068	0.393751	0.465212	0.531171	0.59224	0.648943	0.701732	0.750998	0.797084	0.840287	0.880869	0.919063	0.955073	0.98908	0.997416	0.999392	0.999857	0.999967	0.999992	0.999998
		0.721	0.26819	0.0364638	0.138857	0.231874	0.316746	0.394499	0.465992	0.531952	0.592997	0.649657	0.702387	0.751584	0.79759	0.840707	0.881198	0.919296	0.955207	0.989114	0.997424	0.999394	0.999858	0.999967	0.999992	0.999998
		0.722	0.269553	0.0365743	0.139233	0.232434	0.317426	0.395249	0.466773	0.532733	0.593754	0.650371	0.703043	0.75217	0.798097	0.841127	0.881526	0.919529	0.955341	0.989148	0.997432	0.999396	0.999858	0.999967	0.999992	0.999998
		0.723	0.270919	0.0366852	0.13961	0.232995	0.318108	0.396001	0.467556	0.533516	0.594513	0.651086	0.703699	0.752756	0.798603	0.841547	0.881854	0.919761	0.955475	0.989182	0.99744	0.999398	0.999859	0.999967	0.999992	0.999998
		0.724	0.272288	0.0367968	0.139989	0.233559	0.318792	0.396755	0.468341	0.5343	0.595272	0.651801	0.704356	0.753341	0.799109	0.841967	0.882182	0.919993	0.955609	0.989215	0.997448	0.9994	0.999859	0.999967	0.999992	0.999998
		0.725	0.273658	0.0369088	0.140369	0.234124	0.319478	0.397511	0.469127	0.535086	0.596032	0.652517	0.705013	0.753928	0.799616	0.842386	0.88251	0.920225	0.955743	0.989249	0.997456	0.999402	0.99986	0.999967	0.999992	0.999998
		0.726	0.275032	0.0370213	0.140751	0.234692	0.320166	0.398269	0.469914	0.535872	0.596793	0.653234	0.70567	0.754514	0.800122	0.842806	0.882837	0.920457	0.955876	0.989283	0.997464	0.999404	0.99986	0.999967	0.999992	0.999998
		0.727	0.276407	0.0371344	0.141135	0.235261	0.320856	0.399028	0.470704	0.53666	0.597555	0.653951	0.706327	0.7551	0.800628	0.843225	0.883165	0.920689	0.95601	0.989316	0.997472	0.999406	0.99986	0.999967	0.999992	0.999998
		0.728	0.277786	0.0372481	0.14152	0.235833	0.321547	0.399789	0.471494	0.537449	0.598318	0.654669	0.706985	0.755686	0.801134	0.843644	0.883492	0.92092	0.956143	0.98935	0.99748	0.999407	0.999861	0.999967	0.999992	0.999998
		0.729	0.279166	0.0373623	0.141907	0.236406	0.322241	0.400552	0.472287	0.538239	0.599082	0.655387	0.707643	0.756273	0.80164	0.844063	0.883819	0.921151	0.956276	0.989383	0.997488	0.999409	0.999861	0.999967	0.999992	0.999998
		0.73	0.28055	0.037477	0.142295	0.236981	0.322938	0.401317	0.473081	0.539031	0.599847	0.656106	0.708302	0.756859	0.802146	0.844482	0.884145	0.921382	0.956409	0.989416	0.997496	0.999411	0.999862	0.999968	0.999992	0.999998
		0.731	0.281936	0.0375923	0.142685	0.237559	0.323636	0.402084	0.473876	0.539824	0.600613	0.656826	0.708961	0.757446	0.802652	0.8449	0.884472	0.921613	0.956542	0.98945	0.997504	0.999413	0.999862	0.999968	0.999992	0.999998
		0.732	0.283324	0.0377081	0.143076	0.238139	0.324336	0.402853	0.474673	0.540618	0.601379	0.657546	0.70962	0.758033	0.803158	0.845319	0.884798	0.921844	0.956675	0.989483	0.997512	0.999415	0.999863	0.999968	0.999992	0.999998
		0.733	0.284715	0.0378245	0.14347	0.23872	0.325038	0.403624	0.475472	0.541413	0.602147	0.658267	0.71028	0.75862	0.803664	0.845737	0.885124	0.922074	0.956807	0.989516	0.99752	0.999417	0.999863	0.999968	0.999992	0.999998
		0.734	0.286109	0.0379415	0.143864	0.239304	0.325743	0.404397	0.476272	0.54221	0.602915	0.658989	0.71094	0.759207	0.80417	0.846155	0.88545	0.922305	0.95694	0.98955	0.997528	0.999419	0.999863	0.999968	0.999992	0.999998
		0.735	0.287505	0.038059	0.144261	0.23989	0.326449	0.405171	0.477074	0.543008	0.603685	0.659711	0.7116	0.759795	0.804676	0.846573	0.885776	0.922535	0.957072	0.989583	0.997535	0.999421	0.999864	0.999968	0.999993	0.999998
		0.736	0.288904	0.0381771	0.144659	0.240477	0.327158	0.405948	0.477878	0.543807	0.604455	0.660433	0.712261	0.760382	0.805181	0.846991	0.886101	0.922765	0.957204	0.989616	0.997543	0.999422	0.999864	0.999968	0.999993	0.999998
		0.737	0.290306	0.0382958	0.145059	0.241068	0.327869	0.406727	0.478684	0.544608	0.605227	0.661157	0.712922	0.76097	0.805687	0.847409	0.886427	0.922994	0.957336	0.989649	0.997551	0.999424	0.999865	0.999968	0.999993	0.999998
		0.738	0.29171	0.0384151	0.14546	0.24166	0.328582	0.407507	0.479491	0.545409	0.605999	0.661881	0.713583	0.761557	0.806193	0.847827	0.886752	0.923224	0.957468	0.989682	0.997559	0.999426	0.999865	0.999968	0.999993	0.999998
		0.739	0.293118	0.038535	0.145864	0.242254	0.329297	0.40829	0.480299	0.546213	0.606773	0.662606	0.714245	0.762145	0.806699	0.848244	0.887077	0.923453	0.9576	0.989715	0.997567	0.999428	0.999866	0.999968	0.999993	0.999998
		0.74	0.294528	0.0386554	0.146269	0.24285	0.330015	0.409074	0.48111	0.547017	0.607547	0.663331	0.714907	0.762733	0.807204	0.848662	0.887402	0.923682	0.957731	0.989748	0.997575	0.99943	0.999866	0.999969	0.999993	0.999998
		0.741	0.29594	0.0387765	0.146675	0.243449	0.330734	0.409861	0.481922	0.547823	0.608322	0.664057	0.71557	0.763321	0.80771	0.849079	0.887726	0.923911	0.957863	0.989781	0.997583	0.999432	0.999867	0.999969	0.999993	0.999998
		0.742	0.297356	0.0388982	0.147084	0.24405	0.331456	0.41065	0.482736	0.548631	0.609099	0.664784	0.716233	0.76391	0.808216	0.849496	0.888051	0.92414	0.957994	0.989814	0.997591	0.999433	0.999867	0.999969	0.999993	0.999998
		0.743	0.298775	0.0390205	0.147494	0.244653	0.33218	0.41144	0.483551	0.549439	0.609876	0.665512	0.716896	0.764498	0.808722	0.849913	0.888375	0.924369	0.958125	0.989847	0.997598	0.999435	0.999867	0.999969	0.999993	0.999998
		0.744	0.300196	0.0391434	0.147906	0.245258	0.332907	0.412233	0.484369	0.550249	0.610655	0.66624	0.71756	0.765087	0.809227	0.85033	0.888699	0.924597	0.958257	0.98988	0.997606	0.999437	0.999868	0.999969	0.999993	0.999998
		0.745	0.30162	0.0392669	0.14832	0.245866	0.333635	0.413028	0.485188	0.551061	0.611434	0.666969	0.718224	0.765676	0.809733	0.850747	0.889023	0.924826	0.958388	0.989913	0.997614	0.999439	0.999868	0.999969	0.999993	0.999998
		0.746	0.303047	0.0393911	0.148735	0.246476	0.334366	0.413825	0.486009	0.551874	0.612214	0.667698	0.718888	0.766265	0.810239	0.851164	0.889347	0.925054	0.958518	0.989945	0.997622	0.999441	0.999869	0.999969	0.999993	0.999998
		0.747	0.304477	0.0395159	0.149153	0.247088	0.3351	0.414624	0.486831	0.552688	0.612996	0.668428	0.719553	0.766854	0.810745	0.851581	0.88967	0.925282	0.958649	0.989978	0.99763	0.999443	0.999869	0.999969	0.999993	0.999998
		0.748	0.30591	0.0396413	0.149572	0.247702	0.335835	0.415425	0.487656	0.553504	0.613778	0.669159	0.720219	0.767444	0.811251	0.851997	0.889994	0.92551	0.95878	0.990011	0.997638	0.999445	0.99987	0.999969	0.999993	0.999998
		0.749	0.307347	0.0397674	0.149993	0.248319	0.336573	0.416228	0.488482	0.554321	0.614562	0.669891	0.720885	0.768033	0.811756	0.852414	0.890317	0.925737	0.95891	0.990043	0.997645	0.999446	0.99987	0.999969	0.999993	0.999998
		0.75	0.308786	0.0398941	0.150416	0.248938	0.337314	0.417034	0.48931	0.555139	0.615347	0.670623	0.721551	0.768623	0.812262	0.85283	0.89064	0.925965	0.959041	0.990076	0.997653	0.999448	0.99987	0.99997	0.999993	0.999998
		0.751	0.310228	0.0400215	0.150841	0.249559	0.338056	0.417841	0.49014	0.555959	0.616132	0.671356	0.722218	0.769213	0.812768	0.853247	0.890963	0.926192	0.959171	0.990109	0.997661	0.99945	0.999871	0.99997	0.999993	0.999998
		0.752	0.311673	0.0401495	0.151268	0.250183	0.338801	0.418651	0.490972	0.55678	0.616919	0.67209	0.722885	0.769804	0.813274	0.853663	0.891286	0.926419	0.959301	0.990141	0.997669	0.999452	0.999871	0.99997	0.999993	0.999998
		0.753	0.313122	0.0402783	0.151696	0.250809	0.339549	0.419463	0.491805	0.557603	0.617707	0.672825	0.723552	0.770394	0.81378	0.854079	0.891609	0.926646	0.959431	0.990174	0.997676	0.999454	0.999872	0.99997	0.999993	0.999998
		0.754	0.314573	0.0404077	0.152127	0.251438	0.340299	0.420277	0.49264	0.558428	0.618496	0.67356	0.72422	0.770985	0.814286	0.854495	0.891932	0.926873	0.959561	0.990206	0.997684	0.999456	0.999872	0.99997	0.999993	0.999998
		0.755	0.316028	0.0405377	0.152559	0.252069	0.341051	0.421093	0.493478	0.559253	0.619286	0.674296	0.724889	0.771576	0.814792	0.854911	0.892254	0.9271	0.959691	0.990239	0.997692	0.999457	0.999873	0.99997	0.999993	0.999998
		0.756	0.317486	0.0406685	0.152994	0.252702	0.341806	0.421912	0.494317	0.560081	0.620077	0.675033	0.725558	0.772167	0.815298	0.855327	0.892576	0.927326	0.95982	0.990271	0.9977	0.999459	0.999873	0.99997	0.999993	0.999998
		0.757	0.318947	0.0408	0.15343	0.253338	0.342563	0.422732	0.495158	0.560909	0.620869	0.675771	0.726227	0.772758	0.815804	0.855743	0.892899	0.927553	0.95995	0.990303	0.997707	0.999461	0.999873	0.99997	0.999993	0.999998
		0.758	0.320411	0.0409321	0.153869	0.253976	0.343323	0.423555	0.496001	0.56174	0.621663	0.676509	0.726897	0.77335	0.81631	0.856158	0.893221	0.927779	0.960079	0.990336	0.997715	0.999463	0.999874	0.99997	0.999993	0.999998
		0.759	0.321879	0.041065	0.154309	0.254617	0.344085	0.424381	0.496845	0.562572	0.622457	0.677248	0.727567	0.773941	0.816816	0.856574	0.893542	0.928005	0.960209	0.990368	0.997723	0.999465	0.999874	0.99997	0.999993	0.999998
		0.76	0.32335	0.0411986	0.154752	0.255261	0.34485	0.425208	0.497692	0.563405	0.623253	0.677988	0.728238	0.774533	0.817323	0.85699	0.893864	0.928231	0.960338	0.9904	0.99773	0.999466	0.999875	0.999971	0.999993	0.999998
		0.761	0.324824	0.0413329	0.155197	0.255906	0.345618	0.426038	0.498541	0.56424	0.62405	0.678729	0.72891	0.775126	0.817829	0.857405	0.894186	0.928457	0.960467	0.990432	0.997738	0.999468	0.999875	0.999971	0.999993	0.999998
		0.762	0.326302	0.0414679	0.155643	0.256555	0.346388	0.426871	0.499392	0.565076	0.624848	0.67947	0.729581	0.775718	0.818335	0.857821	0.894507	0.928683	0.960596	0.990465	0.997746	0.99947	0.999876	0.999971	0.999993	0.999998
		0.763	0.327783	0.0416037	0.156092	0.257206	0.34716	0.427705	0.500244	0.565914	0.625647	0.680212	0.730254	0.776311	0.818842	0.858236	0.894829	0.928908	0.960725	0.990497	0.997753	0.999472	0.999876	0.999971	0.999993	0.999998
		0.764	0.329268	0.0417402	0.156543	0.25786	0.347935	0.428542	0.501099	0.566754	0.626447	0.680956	0.730927	0.776904	0.819348	0.858652	0.89515	0.929134	0.960854	0.990529	0.997761	0.999474	0.999876	0.999971	0.999993	0.999998
		0.765	0.330756	0.0418775	0.156996	0.258516	0.348713	0.429381	0.501955	0.567595	0.627248	0.681699	0.7316	0.777497	0.819855	0.859067	0.895471	0.929359	0.960982	0.990561	0.997769	0.999475	0.999877	0.999971	0.999993	0.999998
		0.766	0.332247	0.0420155	0.157451	0.259175	0.349493	0.430223	0.502814	0.568437	0.628051	0.682444	0.732274	0.778091	0.820362	0.859482	0.895792	0.929584	0.961111	0.990593	0.997776	0.999477	0.999877	0.999971	0.999993	0.999998
		0.767	0.333742	0.0421543	0.157908	0.259836	0.350276	0.431067	0.503674	0.569282	0.628855	0.68319	0.732948	0.778685	0.820868	0.859897	0.896113	0.929809	0.961239	0.990625	0.997784	0.999479	0.999878	0.999971	0.999993	0.999998
		0.768	0.335241	0.0422938	0.158367	0.2605	0.351062	0.431914	0.504537	0.570128	0.62966	0.683936	0.733623	0.779279	0.821375	0.860313	0.896434	0.930034	0.961368	0.990657	0.997791	0.999481	0.999878	0.999971	0.999993	0.999998
		0.769	0.336743	0.0424342	0.158829	0.261167	0.35185	0.432762	0.505402	0.570975	0.630466	0.684683	0.734298	0.779873	0.821882	0.860728	0.896755	0.930259	0.961496	0.990689	0.997799	0.999483	0.999879	0.999971	0.999993	0.999998
		0.77	0.338249	0.0425753	0.159293	0.261837	0.352642	0.433614	0.506268	0.571824	0.631274	0.685431	0.734974	0.780468	0.822389	0.861143	0.897075	0.930483	0.961624	0.990721	0.997807	0.999484	0.999879	0.999972	0.999993	0.999998
		0.771	0.339758	0.0427172	0.159759	0.262509	0.353436	0.434468	0.507137	0.572675	0.632082	0.68618	0.735651	0.781063	0.822896	0.861558	0.897396	0.930708	0.961752	0.990753	0.997814	0.999486	0.999879	0.999972	0.999993	0.999998
		0.772	0.341272	0.0428599	0.160227	0.263184	0.354232	0.435324	0.508008	0.573528	0.632892	0.68693	0.736328	0.781658	0.823403	0.861973	0.897716	0.930932	0.96188	0.990785	0.997822	0.999488	0.99988	0.999972	0.999993	0.999998
		0.773	0.342789	0.0430034	0.160698	0.263862	0.355032	0.436183	0.508881	0.574382	0.633703	0.687681	0.737005	0.782254	0.823911	0.862388	0.898036	0.931156	0.962008	0.990816	0.997829	0.99949	0.99988	0.999972	0.999993	0.999998
		0.774	0.344309	0.0431477	0.16117	0.264543	0.355834	0.437044	0.509756	0.575238	0.634516	0.688433	0.737684	0.782849	0.824418	0.862803	0.898357	0.931381	0.962136	0.990848	0.997837	0.999492	0.999881	0.999972	0.999993	0.999998
		0.775	0.345834	0.0432929	0.161646	0.265226	0.356639	0.437908	0.510633	0.576095	0.63533	0.689185	0.738362	0.783446	0.824926	0.863218	0.898677	0.931605	0.962263	0.99088	0.997845	0.999493	0.999881	0.999972	0.999993	0.999998
		0.776	0.347362	0.0434389	0.162123	0.265913	0.357447	0.438774	0.511513	0.576954	0.636145	0.689938	0.739042	0.784042	0.825433	0.863633	0.898997	0.931828	0.962391	0.990912	0.997852	0.999495	0.999881	0.999972	0.999993	0.999998
		0.777	0.348895	0.0435857	0.162603	0.266602	0.358258	0.439643	0.512394	0.577815	0.636961	0.690693	0.739721	0.784639	0.825941	0.864048	0.899317	0.932052	0.962519	0.990944	0.99786	0.999497	0.999882	0.999972	0.999993	0.999998
		0.778	0.350431	0.0437334	0.163085	0.267294	0.359071	0.440515	0.513278	0.578678	0.637778	0.691448	0.740402	0.785236	0.826449	0.864463	0.899636	0.932276	0.962646	0.990975	0.997867	0.999499	0.999882	0.999972	0.999994	0.999998
		0.779	0.351971	0.043882	0.16357	0.267989	0.359888	0.441389	0.514164	0.579542	0.638597	0.692204	0.741083	0.785833	0.826957	0.864878	0.899956	0.932499	0.962773	0.991007	0.997875	0.9995	0.999883	0.999972	0.999994	0.999998
		0.78	0.353515	0.0440314	0.164057	0.268688	0.360707	0.442266	0.515052	0.580408	0.639417	0.692961	0.741765	0.786431	0.827465	0.865293	0.900276	0.932723	0.9629	0.991039	0.997882	0.999502	0.999883	0.999973	0.999994	0.999998
		0.781	0.355063	0.0441817	0.164546	0.269389	0.36153	0.443146	0.515942	0.581276	0.640239	0.693719	0.742447	0.787029	0.827974	0.865708	0.900595	0.932946	0.963028	0.99107	0.99789	0.999504	0.999884	0.999973	0.999994	0.999998
		0.782	0.356615	0.0443329	0.165038	0.270093	0.362355	0.444028	0.516835	0.582146	0.641062	0.694478	0.74313	0.787628	0.828482	0.866123	0.900915	0.93317	0.963155	0.991102	0.997897	0.999506	0.999884	0.999973	0.999994	0.999998
		0.783	0.358172	0.044485	0.165533	0.2708	0.363183	0.444913	0.51773	0.583017	0.641886	0.695238	0.743813	0.788227	0.828991	0.866538	0.901234	0.933393	0.963282	0.991133	0.997905	0.999507	0.999884	0.999973	0.999994	0.999999
		0.784	0.359732	0.0446379	0.166029	0.27151	0.364015	0.4458	0.518627	0.583891	0.642711	0.695998	0.744497	0.788826	0.8295	0.866953	0.901554	0.933616	0.963408	0.991165	0.997912	0.999509	0.999885	0.999973	0.999994	0.999999
		0.785	0.361297	0.0447918	0.166529	0.272223	0.364849	0.446691	0.519526	0.584766	0.643538	0.69676	0.745182	0.789425	0.830009	0.867368	0.901873	0.933839	0.963535	0.991196	0.99792	0.999511	0.999885	0.999973	0.999994	0.999999
		0.786	0.362866	0.0449467	0.167031	0.272939	0.365687	0.447584	0.520428	0.585643	0.644367	0.697523	0.745867	0.790025	0.830518	0.867783	0.902192	0.934061	0.963662	0.991228	0.997927	0.999513	0.999886	0.999973	0.999994	0.999999
		0.787	0.364439	0.0451024	0.167536	0.273659	0.366528	0.448479	0.521332	0.586522	0.645196	0.698287	0.746553	0.790626	0.831027	0.868198	0.902511	0.934284	0.963789	0.991259	0.997935	0.999515	0.999886	0.999973	0.999994	0.999999
		0.788	0.366017	0.0452591	0.168043	0.274381	0.367371	0.449378	0.522238	0.587402	0.646027	0.699051	0.74724	0.791226	0.831537	0.868613	0.902831	0.934507	0.963915	0.991291	0.997942	0.999516	0.999886	0.999973	0.999994	0.999999
		0.789	0.367599	0.0454168	0.168553	0.275107	0.368218	0.450279	0.523147	0.588285	0.64686	0.699817	0.747927	0.791827	0.832046	0.869028	0.90315	0.934729	0.964042	0.991322	0.99795	0.999518	0.999887	0.999973	0.999994	0.999999
		0.79	0.369185	0.0455754	0.169065	0.275836	0.369069	0.451184	0.524058	0.589169	0.647694	0.700584	0.748615	0.792429	0.832556	0.869444	0.903469	0.934952	0.964168	0.991353	0.997957	0.99952	0.999887	0.999974	0.999994	0.999999
		0.791	0.370776	0.045735	0.16958	0.276568	0.369922	0.452091	0.524972	0.590055	0.648529	0.701352	0.749304	0.793031	0.833066	0.869859	0.903788	0.935174	0.964294	0.991385	0.997965	0.999522	0.999888	0.999974	0.999994	0.999999
		0.792	0.372371	0.0458956	0.170098	0.277304	0.370778	0.453001	0.525888	0.590943	0.649366	0.70212	0.749993	0.793633	0.833576	0.870274	0.904107	0.935397	0.964421	0.991416	0.997972	0.999523	0.999888	0.999974	0.999994	0.999999
		0.793	0.37397	0.0460571	0.170619	0.278043	0.371638	0.453914	0.526806	0.591834	0.650204	0.70289	0.750684	0.794235	0.834087	0.870689	0.904425	0.935619	0.964547	0.991447	0.99798	0.999525	0.999888	0.999974	0.999994	0.999999
		0.794	0.375575	0.0462197	0.171142	0.278785	0.372501	0.45483	0.527727	0.592726	0.651044	0.703661	0.751374	0.794838	0.834597	0.871105	0.904744	0.935841	0.964673	0.991479	0.997987	0.999527	0.999889	0.999974	0.999994	0.999999
		0.795	0.377184	0.0463833	0.171668	0.27953	0.373368	0.455748	0.52865	0.59362	0.651885	0.704433	0.752066	0.795442	0.835108	0.87152	0.905063	0.936063	0.964799	0.99151	0.997994	0.999529	0.999889	0.999974	0.999994	0.999999
		0.796	0.378797	0.0465479	0.172197	0.280279	0.374237	0.45667	0.529576	0.594516	0.652728	0.705206	0.752758	0.796046	0.835619	0.871936	0.905382	0.936285	0.964925	0.991541	0.998002	0.99953	0.99989	0.999974	0.999994	0.999999
		0.797	0.380416	0.0467136	0.172729	0.281032	0.37511	0.457595	0.530504	0.595414	0.653572	0.70598	0.753451	0.79665	0.83613	0.872351	0.905701	0.936507	0.965051	0.991572	0.998009	0.999532	0.99989	0.999974	0.999994	0.999999
		0.798	0.382039	0.0468803	0.173264	0.281787	0.375987	0.458523	0.531435	0.596314	0.654418	0.706755	0.754144	0.797255	0.836642	0.872767	0.906019	0.936729	0.965177	0.991603	0.998017	0.999534	0.999891	0.999974	0.999994	0.999999
		0.799	0.383667	0.0470481	0.173801	0.282547	0.376867	0.459453	0.532368	0.597216	0.655265	0.707532	0.754839	0.79786	0.837153	0.873182	0.906338	0.936951	0.965302	0.991635	0.998024	0.999536	0.999891	0.999974	0.999994	0.999999
		0.8	0.3853	0.0472169	0.174342	0.283309	0.37775	0.460387	0.533304	0.59812	0.656114	0.708309	0.755534	0.798466	0.837665	0.873598	0.906657	0.937173	0.965428	0.991666	0.998031	0.999537	0.999891	0.999975	0.999994	0.999999
		0.801	0.386937	0.0473868	0.174885	0.284076	0.378637	0.461324	0.534242	0.599026	0.656964	0.709087	0.75623	0.799072	0.838177	0.874014	0.906975	0.937394	0.965554	0.991697	0.998039	0.999539	0.999892	0.999975	0.999994	0.999999
		0.802	0.38858	0.0475579	0.175432	0.284846	0.379527	0.462264	0.535183	0.599934	0.657816	0.709867	0.756926	0.799679	0.83869	0.87443	0.907294	0.937616	0.965679	0.991728	0.998046	0.999541	0.999892	0.999975	0.999994	0.999999
		0.803	0.390228	0.04773	0.175981	0.285619	0.380421	0.463208	0.536127	0.600844	0.658669	0.710648	0.757624	0.800286	0.839202	0.874846	0.907613	0.937837	0.965805	0.991759	0.998054	0.999543	0.999893	0.999975	0.999994	0.999999
		0.804	0.39188	0.0479033	0.176534	0.286396	0.381318	0.464154	0.537073	0.601757	0.659525	0.71143	0.758322	0.800893	0.839715	0.875262	0.907931	0.938059	0.96593	0.99179	0.998061	0.999544	0.999893	0.999975	0.999994	0.999999
		0.805	0.393538	0.0480777	0.17709	0.287177	0.382219	0.465104	0.538022	0.602671	0.660381	0.712213	0.759021	0.801501	0.840228	0.875678	0.90825	0.93828	0.966056	0.991821	0.998068	0.999546	0.999893	0.999975	0.999994	0.999999
		0.806	0.395201	0.0482533	0.177648	0.287962	0.383124	0.466056	0.538974	0.603588	0.66124	0.712997	0.75972	0.80211	0.840742	0.876094	0.908568	0.938502	0.966181	0.991852	0.998076	0.999548	0.999894	0.999975	0.999994	0.999999
		0.807	0.39687	0.04843	0.17821	0.28875	0.384032	0.467012	0.539928	0.604506	0.662099	0.713782	0.760421	0.802719	0.841255	0.876511	0.908887	0.938723	0.966306	0.991883	0.998083	0.999549	0.999894	0.999975	0.999994	0.999999
		0.808	0.398543	0.0486079	0.178775	0.289542	0.384944	0.467972	0.540886	0.605427	0.662961	0.714569	0.761122	0.803328	0.841769	0.876927	0.909206	0.938944	0.966432	0.991914	0.99809	0.999551	0.999895	0.999975	0.999994	0.999999
		0.809	0.400222	0.048787	0.179344	0.290338	0.38586	0.468934	0.541845	0.606351	0.663824	0.715357	0.761824	0.803938	0.842283	0.877344	0.909524	0.939166	0.966557	0.991945	0.998098	0.999553	0.999895	0.999975	0.999994	0.999999
		0.81	0.401907	0.0489673	0.179915	0.291137	0.386779	0.4699	0.542808	0.607276	0.664689	0.716146	0.762527	0.804549	0.842798	0.877761	0.909843	0.939387	0.966682	0.991976	0.998105	0.999555	0.999895	0.999975	0.999994	0.999999
		0.811	0.403596	0.0491488	0.18049	0.291941	0.387703	0.47087	0.543773	0.608203	0.665556	0.716936	0.763231	0.80516	0.843313	0.878177	0.910162	0.939608	0.966807	0.992007	0.998112	0.999556	0.999896	0.999976	0.999994	0.999999
		0.812	0.405292	0.0493315	0.181068	0.292749	0.38863	0.471842	0.544742	0.609133	0.666424	0.717728	0.763936	0.805772	0.843828	0.878594	0.91048	0.939829	0.966932	0.992038	0.99812	0.999558	0.999896	0.999976	0.999994	0.999999
		0.813	0.406993	0.0495155	0.181649	0.29356	0.389561	0.472818	0.545713	0.610065	0.667294	0.718521	0.764641	0.806384	0.844343	0.879012	0.910799	0.94005	0.967057	0.992069	0.998127	0.99956	0.999897	0.999976	0.999994	0.999999
		0.814	0.408699	0.0497008	0.182234	0.294376	0.390495	0.473798	0.546687	0.611	0.668166	0.719315	0.765348	0.806997	0.844859	0.879429	0.911118	0.940271	0.967182	0.992099	0.998134	0.999562	0.999897	0.999976	0.999994	0.999999
		0.815	0.410411	0.0498873	0.182823	0.295195	0.391434	0.474781	0.547664	0.611936	0.66904	0.72011	0.766055	0.80761	0.845375	0.879846	0.911436	0.940492	0.967307	0.99213	0.998142	0.999563	0.999897	0.999976	0.999994	0.999999
		0.816	0.412129	0.0500752	0.183414	0.296019	0.392377	0.475768	0.548643	0.612875	0.669915	0.720907	0.766763	0.808224	0.845892	0.880264	0.911755	0.940713	0.967432	0.992161	0.998149	0.999565	0.999898	0.999976	0.999994	0.999999
		0.817	0.413853	0.0502643	0.18401	0.296847	0.393324	0.476758	0.549626	0.613817	0.670792	0.721704	0.767472	0.808838	0.846408	0.880682	0.912074	0.940934	0.967557	0.992192	0.998156	0.999567	0.999898	0.999976	0.999994	0.999999
		0.818	0.415583	0.0504548	0.184608	0.297679	0.394274	0.477751	0.550612	0.61476	0.671671	0.722504	0.768182	0.809453	0.846925	0.881099	0.912393	0.941155	0.967681	0.992223	0.998164	0.999568	0.999899	0.999976	0.999994	0.999999
		0.819	0.417318	0.0506466	0.185211	0.298515	0.395229	0.478748	0.5516	0.615706	0.672552	0.723304	0.768893	0.810069	0.847443	0.881517	0.912712	0.941376	0.967806	0.992253	0.998171	0.99957	0.999899	0.999976	0.999994	0.999999
		0.82	0.41906	0.0508398	0.185817	0.299356	0.396188	0.479749	0.552592	0.616655	0.673434	0.724106	0.769605	0.810685	0.84796	0.881936	0.913031	0.941597	0.967931	0.992284	0.998178	0.999572	0.999899	0.999976	0.999994	0.999999
		0.821	0.420808	0.0510343	0.186426	0.3002	0.397151	0.480754	0.553587	0.617606	0.674319	0.724909	0.770318	0.811302	0.848479	0.882354	0.91335	0.941818	0.968056	0.992315	0.998186	0.999574	0.9999	0.999977	0.999994	0.999999
		0.822	0.422562	0.0512302	0.187039	0.301049	0.398119	0.481762	0.554585	0.618559	0.675205	0.725714	0.771032	0.81192	0.848997	0.882773	0.913669	0.942039	0.96818	0.992346	0.998193	0.999575	0.9999	0.999977	0.999995	0.999999
		0.823	0.424322	0.0514276	0.187657	0.301903	0.39909	0.482774	0.555586	0.619515	0.676093	0.72652	0.771746	0.812538	0.849516	0.883191	0.913988	0.94226	0.968305	0.992376	0.9982	0.999577	0.999901	0.999977	0.999995	0.999999
		0.824	0.426088	0.0516264	0.188277	0.302761	0.400066	0.48379	0.55659	0.620473	0.676983	0.727327	0.772462	0.813157	0.850035	0.88361	0.914307	0.942481	0.968429	0.992407	0.998208	0.999579	0.999901	0.999977	0.999995	0.999999
		0.825	0.427861	0.0518266	0.188902	0.303623	0.401046	0.484809	0.557597	0.621434	0.677875	0.728136	0.773179	0.813776	0.850555	0.88403	0.914627	0.942702	0.968554	0.992438	0.998215	0.99958	0.999902	0.999977	0.999995	0.999999
		0.826	0.42964	0.0520283	0.18953	0.30449	0.402031	0.485832	0.558607	0.622397	0.678769	0.728946	0.773896	0.814396	0.851075	0.884449	0.914946	0.942922	0.968679	0.992469	0.998222	0.999582	0.999902	0.999977	0.999995	0.999999
		0.827	0.431426	0.0522315	0.190163	0.305362	0.40302	0.48686	0.559621	0.623363	0.679665	0.729758	0.774615	0.815017	0.851595	0.884868	0.915265	0.943143	0.968803	0.992499	0.998229	0.999584	0.999902	0.999977	0.999995	0.999999
		0.828	0.433218	0.0524361	0.190799	0.306238	0.404013	0.487891	0.560638	0.624331	0.680563	0.730571	0.775335	0.815638	0.852116	0.885288	0.915585	0.943364	0.968928	0.99253	0.998237	0.999586	0.999903	0.999977	0.999995	0.999999
		0.829	0.435017	0.0526423	0.19144	0.307118	0.405011	0.488926	0.561658	0.625302	0.681463	0.731386	0.776056	0.81626	0.852637	0.885708	0.915904	0.943585	0.969052	0.992561	0.998244	0.999587	0.999903	0.999977	0.999995	0.999999
		0.83	0.436823	0.0528501	0.192084	0.308004	0.406013	0.489965	0.562681	0.626276	0.682365	0.732202	0.776777	0.816883	0.853159	0.886128	0.916224	0.943806	0.969176	0.992591	0.998251	0.999589	0.999904	0.999977	0.999995	0.999999
		0.831	0.438636	0.0530594	0.192733	0.308894	0.40702	0.491008	0.563708	0.627252	0.683269	0.733019	0.7775	0.817506	0.853681	0.886549	0.916544	0.944027	0.969301	0.992622	0.998259	0.999591	0.999904	0.999977	0.999995	0.999999
		0.832	0.440455	0.0532703	0.193385	0.309789	0.408031	0.492055	0.564738	0.628231	0.684174	0.733838	0.778224	0.818131	0.854203	0.88697	0.916864	0.944248	0.969425	0.992652	0.998266	0.999592	0.999904	0.999978	0.999995	0.999999
		0.833	0.442281	0.0534828	0.194042	0.310689	0.409048	0.493106	0.565771	0.629213	0.685082	0.734659	0.778949	0.818756	0.854726	0.887391	0.917184	0.944469	0.96955	0.992683	0.998273	0.999594	0.999905	0.999978	0.999995	0.999999
		0.834	0.444115	0.0536969	0.194703	0.311594	0.410069	0.494161	0.566808	0.630197	0.685993	0.735481	0.779675	0.819381	0.85525	0.887812	0.917504	0.94469	0.969674	0.992714	0.99828	0.999596	0.999905	0.999978	0.999995	0.999999
		0.835	0.445956	0.0539127	0.195369	0.312504	0.411094	0.495221	0.567849	0.631185	0.686905	0.736305	0.780402	0.820008	0.855774	0.888233	0.917824	0.944911	0.969799	0.992744	0.998288	0.999598	0.999906	0.999978	0.999995	0.999999
		0.836	0.447803	0.0541301	0.196038	0.313419	0.412125	0.496284	0.568892	0.632175	0.687819	0.73713	0.781131	0.820635	0.856298	0.888655	0.918145	0.945132	0.969923	0.992775	0.998295	0.999599	0.999906	0.999978	0.999995	0.999999
		0.837	0.449659	0.0543492	0.196712	0.314339	0.41316	0.497352	0.56994	0.633167	0.688736	0.737957	0.78186	0.821263	0.856823	0.889077	0.918465	0.945353	0.970047	0.992805	0.998302	0.999601	0.999906	0.999978	0.999995	0.999999
		0.838	0.451521	0.0545701	0.197391	0.315264	0.4142	0.498424	0.570991	0.634163	0.689654	0.738786	0.782591	0.821891	0.857348	0.889499	0.918786	0.945574	0.970172	0.992836	0.998309	0.999603	0.999907	0.999978	0.999995	0.999999
		0.839	0.453391	0.0547927	0.198074	0.316194	0.415246	0.499501	0.572045	0.635161	0.690575	0.739616	0.783323	0.822521	0.857874	0.889922	0.919106	0.945795	0.970296	0.992866	0.998317	0.999604	0.999907	0.999978	0.999995	0.999999
		0.84	0.455269	0.055017	0.198762	0.31713	0.416296	0.500582	0.573103	0.636163	0.691498	0.740448	0.784055	0.823151	0.8584	0.890344	0.919427	0.946017	0.97042	0.992897	0.998324	0.999606	0.999908	0.999978	0.999995	0.999999
		0.841	0.457155	0.0552432	0.199454	0.318071	0.417351	0.501667	0.574165	0.637167	0.692424	0.741281	0.78479	0.823782	0.858927	0.890768	0.919748	0.946238	0.970545	0.992928	0.998331	0.999608	0.999908	0.999978	0.999995	0.999999
		0.842	0.459048	0.0554711	0.200151	0.319017	0.418412	0.502757	0.575231	0.638174	0.693351	0.742116	0.785525	0.824414	0.859455	0.891191	0.920069	0.946459	0.970669	0.992958	0.998338	0.99961	0.999908	0.999978	0.999995	0.999999
		0.843	0.460949	0.0557009	0.200853	0.319969	0.419477	0.503851	0.5763	0.639184	0.694281	0.742953	0.786262	0.825047	0.859983	0.891615	0.920391	0.946681	0.970793	0.992989	0.998346	0.999611	0.999909	0.999979	0.999995	0.999999
		0.844	0.462858	0.0559326	0.201559	0.320926	0.420548	0.50495	0.577373	0.640198	0.695214	0.743792	0.786999	0.825681	0.860511	0.892039	0.920712	0.946902	0.970918	0.993019	0.998353	0.999613	0.999909	0.999979	0.999995	0.999999
		0.845	0.464775	0.0561661	0.202271	0.321889	0.421624	0.506054	0.57845	0.641214	0.696148	0.744632	0.787738	0.826315	0.86104	0.892463	0.921034	0.947124	0.971042	0.99305	0.99836	0.999615	0.99991	0.999979	0.999995	0.999999
		0.846	0.4667	0.0564016	0.202987	0.322857	0.422706	0.507162	0.57953	0.642233	0.697085	0.745474	0.788479	0.82695	0.86157	0.892888	0.921356	0.947345	0.971167	0.99308	0.998367	0.999616	0.99991	0.999979	0.999995	0.999999
		0.847	0.468634	0.056639	0.203708	0.323831	0.423792	0.508275	0.580615	0.643255	0.698024	0.746318	0.78922	0.827587	0.8621	0.893313	0.921678	0.947567	0.971291	0.993111	0.998375	0.999618	0.99991	0.999979	0.999995	0.999999
		0.848	0.470576	0.0568784	0.204435	0.324811	0.424885	0.509392	0.581703	0.644281	0.698966	0.747164	0.789963	0.828224	0.862631	0.893739	0.922	0.947789	0.971415	0.993141	0.998382	0.99962	0.999911	0.999979	0.999995	0.999999
		0.849	0.472527	0.0571199	0.205166	0.325797	0.425983	0.510515	0.582796	0.64531	0.69991	0.748011	0.790707	0.828862	0.863162	0.894164	0.922322	0.94801	0.97154	0.993172	0.998389	0.999621	0.999911	0.999979	0.999995	0.999999
		0.85	0.474486	0.0573633	0.205903	0.326789	0.427086	0.511642	0.583892	0.646341	0.700857	0.74886	0.791453	0.829501	0.863694	0.89459	0.922645	0.948232	0.971664	0.993202	0.998396	0.999623	0.999912	0.999979	0.999995	0.999999
		0.851	0.476454	0.0576088	0.206644	0.327786	0.428195	0.512774	0.584993	0.647376	0.701806	0.749712	0.7922	0.830141	0.864227	0.895017	0.922968	0.948454	0.971789	0.993233	0.998404	0.999625	0.999912	0.999979	0.999995	0.999999
		0.852	0.47843	0.0578564	0.207392	0.32879	0.42931	0.513911	0.586097	0.648415	0.702758	0.750565	0.792948	0.830781	0.86476	0.895444	0.923291	0.948676	0.971913	0.993263	0.998411	0.999627	0.999912	0.999979	0.999995	0.999999
		0.853	0.480416	0.0581061	0.208144	0.3298	0.43043	0.515053	0.587206	0.649456	0.703712	0.75142	0.793698	0.831423	0.865294	0.895871	0.923614	0.948899	0.972038	0.993294	0.998418	0.999628	0.999913	0.99998	0.999995	0.999999
		0.854	0.482411	0.058358	0.208902	0.330816	0.431557	0.5162	0.588319	0.650501	0.704669	0.752277	0.794449	0.832066	0.865828	0.896299	0.923937	0.949121	0.972163	0.993324	0.998425	0.99963	0.999913	0.99998	0.999995	0.999999
		0.855	0.484415	0.0586121	0.209666	0.331838	0.432689	0.517352	0.589436	0.65155	0.705628	0.753136	0.795201	0.83271	0.866363	0.896727	0.924261	0.949343	0.972287	0.993355	0.998432	0.999632	0.999914	0.99998	0.999995	0.999999
		0.856	0.486428	0.0588684	0.210435	0.332867	0.433827	0.51851	0.590557	0.652601	0.70659	0.753997	0.795955	0.833355	0.866899	0.897155	0.924585	0.949566	0.972412	0.993386	0.99844	0.999633	0.999914	0.99998	0.999995	0.999999
		0.857	0.488451	0.059127	0.21121	0.333902	0.434972	0.519673	0.591683	0.653657	0.707555	0.754859	0.796711	0.834	0.867435	0.897584	0.924909	0.949788	0.972536	0.993416	0.998447	0.999635	0.999914	0.99998	0.999995	0.999999
		0.858	0.490483	0.0593879	0.211991	0.334943	0.436122	0.520841	0.592813	0.654715	0.708522	0.755724	0.797468	0.834647	0.867973	0.898014	0.925233	0.950011	0.972661	0.993447	0.998454	0.999637	0.999915	0.99998	0.999995	0.999999
		0.859	0.492525	0.0596511	0.212777	0.335992	0.437279	0.522014	0.593948	0.655777	0.709492	0.756591	0.798226	0.835295	0.868511	0.898444	0.925558	0.950234	0.972786	0.993477	0.998461	0.999638	0.999915	0.99998	0.999995	0.999999
		0.86	0.494577	0.0599166	0.21357	0.337046	0.438442	0.523193	0.595087	0.656843	0.710465	0.75746	0.798986	0.835944	0.869049	0.898874	0.925883	0.950457	0.972911	0.993508	0.998469	0.99964	0.999916	0.99998	0.999995	0.999999
		0.861	0.496639	0.0601846	0.214368	0.338108	0.439611	0.524377	0.59623	0.657912	0.711441	0.758331	0.799747	0.836594	0.869589	0.899305	0.926208	0.95068	0.973036	0.993538	0.998476	0.999642	0.999916	0.99998	0.999995	0.999999
		0.862	0.498711	0.060455	0.215173	0.339177	0.440787	0.525567	0.597378	0.658985	0.712419	0.759205	0.80051	0.837245	0.870129	0.899736	0.926533	0.950903	0.97316	0.993569	0.998483	0.999644	0.999916	0.99998	0.999995	0.999999
		0.863	0.500793	0.0607279	0.215984	0.340252	0.441969	0.526762	0.598531	0.660062	0.7134	0.76008	0.801275	0.837898	0.870669	0.900168	0.926859	0.951126	0.973285	0.993599	0.99849	0.999645	0.999917	0.99998	0.999995	0.999999
		0.864	0.502886	0.0610034	0.216801	0.341335	0.443158	0.527963	0.599688	0.661142	0.714385	0.760958	0.802041	0.838551	0.871211	0.9006	0.927185	0.95135	0.97341	0.99363	0.998498	0.999647	0.999917	0.999981	0.999995	0.999999
		0.865	0.504989	0.0612814	0.217624	0.342424	0.444353	0.52917	0.60085	0.662227	0.715372	0.761838	0.802809	0.839206	0.871753	0.901032	0.927511	0.951574	0.973535	0.993661	0.998505	0.999649	0.999918	0.999981	0.999995	0.999999
		0.866	0.507103	0.061562	0.218454	0.343521	0.445555	0.530382	0.602017	0.663314	0.716362	0.76272	0.803578	0.839861	0.872297	0.901466	0.927838	0.951797	0.973661	0.993691	0.998512	0.99965	0.999918	0.999981	0.999995	0.999999
		0.867	0.509228	0.0618452	0.21929	0.344625	0.446764	0.531601	0.603189	0.664406	0.717355	0.763604	0.804349	0.840518	0.872841	0.901899	0.928165	0.952021	0.973786	0.993722	0.998519	0.999652	0.999918	0.999981	0.999996	0.999999
		0.868	0.511364	0.0621312	0.220133	0.345737	0.44798	0.532825	0.604365	0.665502	0.718351	0.764491	0.805122	0.841176	0.873386	0.902334	0.928492	0.952245	0.973911	0.993752	0.998527	0.999654	0.999919	0.999981	0.999996	0.999999
		0.869	0.513511	0.0624199	0.220983	0.346856	0.449203	0.534056	0.605547	0.666601	0.71935	0.765379	0.805897	0.841836	0.873931	0.902768	0.92882	0.95247	0.974036	0.993783	0.998534	0.999656	0.999919	0.999981	0.999996	0.999999
		0.87	0.515669	0.0627114	0.22184	0.347983	0.450433	0.535292	0.606733	0.667705	0.720352	0.766271	0.806673	0.842496	0.874478	0.903204	0.929147	0.952694	0.974162	0.993814	0.998541	0.999657	0.99992	0.999981	0.999996	0.999999
		0.871	0.517839	0.0630057	0.222704	0.349117	0.45167	0.536535	0.607925	0.668813	0.721358	0.767164	0.807451	0.843158	0.875025	0.90364	0.929476	0.952919	0.974287	0.993844	0.998548	0.999659	0.99992	0.999981	0.999996	0.999999
		0.872	0.520021	0.0633029	0.223575	0.35026	0.452914	0.537784	0.609121	0.669924	0.722366	0.76806	0.808231	0.843821	0.875573	0.904076	0.929804	0.953144	0.974413	0.993875	0.998556	0.999661	0.99992	0.999981	0.999996	0.999999
		0.873	0.522214	0.063603	0.224453	0.35141	0.454166	0.539039	0.610323	0.67104	0.723378	0.768959	0.809012	0.844486	0.876123	0.904513	0.930133	0.953369	0.974538	0.993906	0.998563	0.999662	0.999921	0.999981	0.999996	0.999999
		0.874	0.52442	0.0639062	0.225338	0.352568	0.455425	0.5403	0.61153	0.67216	0.724393	0.76986	0.809796	0.845152	0.876673	0.904951	0.930462	0.953594	0.974664	0.993936	0.99857	0.999664	0.999921	0.999981	0.999996	0.999999
		0.875	0.526637	0.0642123	0.22623	0.353735	0.456692	0.541568	0.612743	0.673285	0.725411	0.770763	0.810581	0.845819	0.877224	0.905389	0.930792	0.95382	0.97479	0.993967	0.998578	0.999666	0.999922	0.999982	0.999996	0.999999
		0.876	0.528868	0.0645216	0.227131	0.35491	0.457966	0.542843	0.61396	0.674413	0.726433	0.77167	0.811368	0.846487	0.877776	0.905828	0.931122	0.954045	0.974916	0.993998	0.998585	0.999667	0.999922	0.999982	0.999996	0.999999
		0.877	0.53111	0.064834	0.228038	0.356093	0.459249	0.544124	0.615184	0.675546	0.727458	0.772578	0.812157	0.847157	0.878329	0.906268	0.931453	0.954271	0.975042	0.994028	0.998592	0.999669	0.999922	0.999982	0.999996	0.999999
		0.878	0.533366	0.0651496	0.228954	0.357285	0.460539	0.545412	0.616413	0.676684	0.728487	0.773489	0.812948	0.847828	0.878883	0.906708	0.931784	0.954497	0.975168	0.994059	0.998599	0.999671	0.999923	0.999982	0.999996	0.999999
		0.879	0.535635	0.0654685	0.229878	0.358485	0.461837	0.546707	0.617647	0.677825	0.729519	0.774403	0.813741	0.848501	0.879438	0.907149	0.932115	0.954724	0.975294	0.99409	0.998607	0.999673	0.999923	0.999982	0.999996	0.999999
		0.88	0.537916	0.0657907	0.230809	0.359694	0.463143	0.548009	0.618887	0.678972	0.730554	0.77532	0.814536	0.849175	0.879994	0.907591	0.932447	0.95495	0.97542	0.994121	0.998614	0.999674	0.999924	0.999982	0.999996	0.999999
		0.881	0.540212	0.0661163	0.231749	0.360912	0.464457	0.549318	0.620133	0.680123	0.731593	0.776239	0.815333	0.849851	0.880551	0.908033	0.932779	0.955177	0.975547	0.994151	0.998621	0.999676	0.999924	0.999982	0.999996	0.999999
		0.882	0.542521	0.0664453	0.232697	0.36214	0.46578	0.550634	0.621384	0.681278	0.732636	0.777161	0.816133	0.850528	0.881109	0.908476	0.933111	0.955404	0.975673	0.994182	0.998629	0.999678	0.999924	0.999982	0.999996	0.999999
		0.883	0.544844	0.0667779	0.233653	0.363376	0.467111	0.551957	0.622642	0.682438	0.733682	0.778086	0.816934	0.851207	0.881668	0.90892	0.933444	0.955631	0.9758	0.994213	0.998636	0.99968	0.999925	0.999982	0.999996	0.999999
		0.884	0.547181	0.067114	0.234618	0.364622	0.468451	0.553287	0.623905	0.683603	0.734733	0.779014	0.817737	0.851887	0.882228	0.909364	0.933778	0.955859	0.975927	0.994244	0.998643	0.999681	0.999925	0.999982	0.999996	0.999999
		0.885	0.549532	0.0674538	0.235592	0.365877	0.469799	0.554625	0.625175	0.684773	0.735786	0.779945	0.818543	0.852569	0.88279	0.90981	0.934112	0.956087	0.976053	0.994275	0.99865	0.999683	0.999926	0.999983	0.999996	0.999999
		0.886	0.551898	0.0677973	0.236574	0.367142	0.471156	0.55597	0.626451	0.685948	0.736844	0.780878	0.819351	0.853252	0.883352	0.910256	0.934446	0.956315	0.97618	0.994306	0.998658	0.999685	0.999926	0.999983	0.999996	0.999999
		0.887	0.554279	0.0681445	0.237565	0.368416	0.472523	0.557323	0.627733	0.687128	0.737906	0.781815	0.820161	0.853937	0.883916	0.910702	0.934781	0.956543	0.976308	0.994337	0.998665	0.999686	0.999926	0.999983	0.999996	0.999999
		0.888	0.556674	0.0684957	0.238566	0.369701	0.473898	0.558684	0.629021	0.688313	0.738971	0.782754	0.820973	0.854624	0.884481	0.91115	0.935117	0.956772	0.976435	0.994368	0.998672	0.999688	0.999927	0.999983	0.999996	0.999999
		0.889	0.559086	0.0688508	0.239576	0.370996	0.475282	0.560052	0.630315	0.689502	0.740041	0.783697	0.821787	0.855312	0.885047	0.911599	0.935453	0.957001	0.976562	0.994399	0.99868	0.99969	0.999927	0.999983	0.999996	0.999999
		0.89	0.561512	0.0692099	0.240596	0.372301	0.476676	0.561429	0.631617	0.690697	0.741114	0.784643	0.822604	0.856003	0.885614	0.912048	0.93579	0.957231	0.97669	0.99443	0.998687	0.999692	0.999928	0.999983	0.999996	0.999999
		0.891	0.563955	0.0695731	0.241625	0.373616	0.478079	0.562813	0.632924	0.691898	0.742192	0.785592	0.823424	0.856695	0.886182	0.912498	0.936127	0.95746	0.976817	0.994461	0.998694	0.999693	0.999928	0.999983	0.999996	0.999999
		0.892	0.566414	0.0699405	0.242664	0.374942	0.479492	0.564205	0.634239	0.693103	0.743274	0.786544	0.824245	0.857388	0.886752	0.912949	0.936464	0.95769	0.976945	0.994492	0.998702	0.999695	0.999928	0.999983	0.999996	0.999999
		0.893	0.568889	0.0703121	0.243713	0.376279	0.480915	0.565606	0.63556	0.694314	0.74436	0.787499	0.825069	0.858084	0.887323	0.913401	0.936803	0.957921	0.977073	0.994523	0.998709	0.999697	0.999929	0.999983	0.999996	0.999999
		0.894	0.571381	0.0706881	0.244772	0.377626	0.482347	0.567016	0.636888	0.695531	0.74545	0.788458	0.825896	0.858781	0.887896	0.913854	0.937142	0.958151	0.977202	0.994554	0.998717	0.999698	0.999929	0.999983	0.999996	0.999999
		0.895	0.57389	0.0710686	0.245841	0.378985	0.48379	0.568433	0.638223	0.696753	0.746545	0.78942	0.826725	0.85948	0.88847	0.914307	0.937481	0.958382	0.97733	0.994586	0.998724	0.9997	0.99993	0.999983	0.999996	0.999999
		0.896	0.576417	0.0714536	0.246922	0.380355	0.485243	0.56986	0.639565	0.697981	0.747644	0.790385	0.827557	0.860181	0.889045	0.914762	0.937821	0.958614	0.977458	0.994617	0.998731	0.999702	0.99993	0.999984	0.999996	0.999999
		0.897	0.578961	0.0718433	0.248013	0.381737	0.486706	0.571295	0.640914	0.699214	0.748748	0.791354	0.828391	0.860884	0.889621	0.915218	0.938162	0.958845	0.977587	0.994648	0.998739	0.999704	0.99993	0.999984	0.999996	0.999999
		0.898	0.581523	0.0722376	0.249114	0.38313	0.48818	0.57274	0.642271	0.700453	0.749856	0.792326	0.829228	0.861589	0.890199	0.915674	0.938503	0.959078	0.977716	0.994679	0.998746	0.999705	0.999931	0.999984	0.999996	0.999999
		0.899	0.584103	0.0726369	0.250227	0.384535	0.489665	0.574193	0.643635	0.701699	0.750969	0.793302	0.830068	0.862296	0.890779	0.916132	0.938845	0.95931	0.977845	0.994711	0.998754	0.999707	0.999931	0.999984	0.999996	0.999999
		0.9	0.586703	0.073041	0.251352	0.385953	0.49116	0.575656	0.645006	0.70295	0.752086	0.794282	0.830911	0.863006	0.89136	0.916591	0.939188	0.959543	0.977974	0.994742	0.998761	0.999709	0.999932	0.999984	0.999996	0.999999
		0.901	0.589321	0.0734503	0.252488	0.387382	0.492667	0.577128	0.646386	0.704207	0.753209	0.795265	0.831756	0.863717	0.891942	0.91705	0.939531	0.959777	0.978104	0.994774	0.998768	0.999711	0.999932	0.999984	0.999996	0.999999
		0.902	0.591958	0.0738647	0.253636	0.388825	0.494185	0.578609	0.647773	0.705471	0.754336	0.796252	0.832604	0.86443	0.892526	0.917511	0.939875	0.96001	0.978234	0.994805	0.998776	0.999712	0.999932	0.999984	0.999996	0.999999
		0.903	0.594616	0.0742843	0.254796	0.39028	0.495715	0.5801	0.649167	0.70674	0.755468	0.797243	0.833455	0.865146	0.893111	0.917973	0.94022	0.960245	0.978364	0.994837	0.998783	0.999714	0.999933	0.999984	0.999996	0.999999
		0.904	0.597293	0.0747094	0.255969	0.391748	0.497256	0.581601	0.65057	0.708017	0.756605	0.798238	0.834309	0.865863	0.893699	0.918436	0.940566	0.960479	0.978494	0.994868	0.998791	0.999716	0.999933	0.999984	0.999996	0.999999
		0.905	0.599992	0.07514	0.257154	0.393229	0.498809	0.583112	0.651981	0.709299	0.757747	0.799237	0.835166	0.866583	0.894287	0.9189	0.940912	0.960714	0.978624	0.9949	0.998798	0.999718	0.999934	0.999984	0.999996	0.999999
		0.906	0.602711	0.0755763	0.258351	0.394724	0.500375	0.584634	0.653401	0.710589	0.758895	0.80024	0.836026	0.867305	0.894878	0.919366	0.941259	0.96095	0.978755	0.994931	0.998806	0.999719	0.999934	0.999985	0.999996	0.999999
		0.907	0.605451	0.0760184	0.259562	0.396233	0.501952	0.586165	0.654828	0.711885	0.760048	0.801246	0.83689	0.86803	0.89547	0.919832	0.941607	0.961186	0.978885	0.994963	0.998813	0.999721	0.999935	0.999985	0.999996	0.999999
		0.908	0.608214	0.0764664	0.260787	0.397756	0.503542	0.587707	0.656265	0.713188	0.761206	0.802258	0.837756	0.868757	0.896064	0.9203	0.941956	0.961423	0.979016	0.994995	0.998821	0.999723	0.999935	0.999985	0.999996	0.999999
		0.909	0.610999	0.0769204	0.262025	0.399293	0.505145	0.58926	0.65771	0.714497	0.762369	0.803273	0.838626	0.869486	0.89666	0.920769	0.942306	0.96166	0.979148	0.995027	0.998828	0.999725	0.999935	0.999985	0.999996	0.999999
		0.91	0.613806	0.0773807	0.263277	0.400844	0.506761	0.590824	0.659164	0.715814	0.763539	0.804292	0.839499	0.870218	0.897257	0.92124	0.942656	0.961898	0.979279	0.995059	0.998836	0.999727	0.999936	0.999985	0.999996	0.999999
		0.911	0.616637	0.0778474	0.264543	0.402411	0.50839	0.592399	0.660627	0.717138	0.764714	0.805316	0.840375	0.870953	0.897856	0.921711	0.943007	0.962136	0.979411	0.995091	0.998843	0.999728	0.999936	0.999985	0.999996	0.999999
		0.912	0.619492	0.0783205	0.265824	0.403992	0.510033	0.593985	0.662099	0.71847	0.765894	0.806345	0.841255	0.87169	0.898458	0.922184	0.94336	0.962375	0.979543	0.995123	0.998851	0.99973	0.999937	0.999985	0.999997	0.999999
		0.913	0.622371	0.0788004	0.26712	0.40559	0.51169	0.595583	0.66358	0.719809	0.767081	0.807378	0.842138	0.872429	0.899061	0.922659	0.943713	0.962614	0.979676	0.995155	0.998859	0.999732	0.999937	0.999985	0.999997	0.999999
		0.914	0.625275	0.0792871	0.268431	0.407203	0.51336	0.597192	0.665071	0.721155	0.768273	0.808416	0.843025	0.873171	0.899666	0.923134	0.944067	0.962854	0.979808	0.995187	0.998866	0.999734	0.999937	0.999985	0.999997	0.999999
		0.915	0.628204	0.0797809	0.269757	0.408832	0.515045	0.598814	0.666572	0.72251	0.769472	0.809458	0.843915	0.873917	0.900273	0.923612	0.944422	0.963094	0.979941	0.995219	0.998874	0.999735	0.999938	0.999985	0.999997	0.999999
		0.916	0.631159	0.0802819	0.2711	0.410477	0.516744	0.600447	0.668082	0.723872	0.770676	0.810505	0.84481	0.874664	0.900882	0.92409	0.944778	0.963335	0.980075	0.995251	0.998881	0.999737	0.999938	0.999986	0.999997	0.999999
		0.917	0.63414	0.0807903	0.272459	0.41214	0.518459	0.602093	0.669603	0.725242	0.771888	0.811557	0.845708	0.875415	0.901494	0.924571	0.945135	0.963577	0.980208	0.995284	0.998889	0.999739	0.999939	0.999986	0.999997	0.999999
		0.918	0.637149	0.0813062	0.273834	0.413819	0.520188	0.603752	0.671134	0.72662	0.773105	0.812615	0.846609	0.876169	0.902107	0.925052	0.945493	0.963819	0.980342	0.995316	0.998897	0.999741	0.999939	0.999986	0.999997	0.999999
		0.919	0.640186	0.08183	0.275226	0.415516	0.521933	0.605423	0.672675	0.728007	0.774329	0.813677	0.847515	0.876925	0.902723	0.925536	0.945853	0.964062	0.980477	0.995348	0.998904	0.999743	0.99994	0.999986	0.999997	0.999999
		0.92	0.643251	0.0823619	0.276637	0.417231	0.523694	0.607108	0.674227	0.729402	0.77556	0.814745	0.848425	0.877685	0.903341	0.92602	0.946213	0.964306	0.980611	0.995381	0.998912	0.999744	0.99994	0.999986	0.999997	0.999999
		0.921	0.646345	0.0829019	0.278064	0.418964	0.52547	0.608806	0.67579	0.730806	0.776798	0.815818	0.849339	0.878448	0.903961	0.926507	0.946574	0.964551	0.980746	0.995414	0.99892	0.999746	0.99994	0.999986	0.999997	0.999999
		0.922	0.649469	0.0834504	0.279511	0.420716	0.527264	0.610518	0.677364	0.732219	0.778042	0.816896	0.850257	0.879214	0.904584	0.926995	0.946937	0.964796	0.980882	0.995446	0.998928	0.999748	0.999941	0.999986	0.999997	0.999999
		0.923	0.652623	0.0840077	0.280976	0.422488	0.529074	0.612243	0.67895	0.73364	0.779294	0.81798	0.85118	0.879983	0.905209	0.927485	0.947301	0.965042	0.981017	0.995479	0.998935	0.99975	0.999941	0.999986	0.999997	0.999999
		0.924	0.655809	0.0845739	0.28246	0.424278	0.530901	0.613983	0.680546	0.735071	0.780553	0.819069	0.852106	0.880756	0.905837	0.927977	0.947666	0.965288	0.981154	0.995512	0.998943	0.999752	0.999942	0.999986	0.999997	0.999999
		0.925	0.659027	0.0851493	0.283964	0.426089	0.532746	0.615738	0.682155	0.736512	0.78182	0.820165	0.853038	0.881531	0.906467	0.928471	0.948032	0.965536	0.98129	0.995545	0.998951	0.999754	0.999942	0.999986	0.999997	0.999999
		0.926	0.662277	0.0857341	0.285489	0.427921	0.534609	0.617507	0.683776	0.737962	0.783094	0.821266	0.853974	0.882311	0.907099	0.928966	0.9484	0.965784	0.981427	0.995578	0.998959	0.999755	0.999943	0.999987	0.999997	0.999999
		0.927	0.665562	0.0863288	0.287034	0.429773	0.53649	0.619292	0.685409	0.739422	0.784376	0.822374	0.854914	0.883094	0.907735	0.929464	0.948768	0.966033	0.981564	0.995611	0.998967	0.999757	0.999943	0.999987	0.999997	0.999999
		0.928	0.668881	0.0869335	0.2886	0.431647	0.53839	0.621092	0.687054	0.740891	0.785665	0.823487	0.855859	0.883881	0.908373	0.929963	0.949139	0.966283	0.981702	0.995645	0.998974	0.999759	0.999943	0.999987	0.999997	0.999999
		0.929	0.672236	0.0875486	0.290189	0.433543	0.540309	0.622908	0.688713	0.742372	0.786963	0.824607	0.85681	0.884671	0.909014	0.930465	0.94951	0.966533	0.98184	0.995678	0.998982	0.999761	0.999944	0.999987	0.999997	0.999999
		0.93	0.675627	0.0881744	0.2918	0.435461	0.542247	0.624741	0.690384	0.743862	0.788269	0.825734	0.857765	0.885465	0.909657	0.930968	0.949883	0.966785	0.981979	0.995711	0.99899	0.999763	0.999944	0.999987	0.999997	0.999999
		0.931	0.679055	0.0888111	0.293434	0.437403	0.544206	0.62659	0.692069	0.745363	0.789584	0.826867	0.858725	0.886264	0.910304	0.931474	0.950258	0.967038	0.982118	0.995745	0.998998	0.999765	0.999945	0.999987	0.999997	0.999999
		0.932	0.682522	0.0894593	0.295092	0.439369	0.546186	0.628456	0.693768	0.746876	0.790907	0.828007	0.859691	0.887066	0.910954	0.931982	0.950634	0.967291	0.982258	0.995779	0.999006	0.999767	0.999945	0.999987	0.999997	0.999999
		0.933	0.686029	0.0901192	0.296774	0.441359	0.548186	0.630339	0.695481	0.748399	0.79224	0.829154	0.860662	0.887872	0.911607	0.932492	0.951011	0.967546	0.982398	0.995813	0.999014	0.999768	0.999946	0.999987	0.999997	0.999999
		0.934	0.689576	0.0907912	0.298482	0.443373	0.550209	0.63224	0.697208	0.749934	0.793581	0.830307	0.861639	0.888683	0.912263	0.933004	0.95139	0.967801	0.982539	0.995846	0.999022	0.99977	0.999946	0.999987	0.999997	0.999999
		0.935	0.693166	0.0914758	0.300215	0.445414	0.552253	0.63416	0.69895	0.751481	0.794931	0.831469	0.862621	0.889498	0.912922	0.933519	0.951771	0.968058	0.98268	0.99588	0.99903	0.999772	0.999947	0.999987	0.999997	0.999999
		0.936	0.696798	0.0921732	0.301975	0.447481	0.55432	0.636098	0.700707	0.753039	0.796291	0.832638	0.863609	0.890317	0.913584	0.934036	0.952154	0.968315	0.982822	0.995915	0.999038	0.999774	0.999947	0.999988	0.999997	0.999999
		0.937	0.700475	0.0928841	0.303763	0.449575	0.556411	0.638055	0.702479	0.75461	0.797661	0.833814	0.864604	0.891141	0.914251	0.934556	0.952538	0.968574	0.982964	0.995949	0.999046	0.999776	0.999947	0.999988	0.999997	0.999999
		0.938	0.704197	0.0936088	0.305578	0.451697	0.558525	0.640033	0.704267	0.756194	0.799041	0.834998	0.865604	0.89197	0.91492	0.935078	0.952924	0.968834	0.983107	0.995983	0.999054	0.999778	0.999948	0.999988	0.999997	0.999999
		0.939	0.707967	0.0943479	0.307423	0.453848	0.560665	0.64203	0.706072	0.757791	0.800431	0.836191	0.866611	0.892803	0.915593	0.935603	0.953312	0.969095	0.983251	0.996018	0.999063	0.99978	0.999948	0.999988	0.999997	0.999999
		0.94	0.711785	0.0951018	0.309299	0.456028	0.562829	0.644048	0.707893	0.759401	0.801832	0.837392	0.867624	0.893642	0.91627	0.936131	0.953701	0.969357	0.983395	0.996053	0.999071	0.999782	0.999949	0.999988	0.999997	0.999999
		0.941	0.715654	0.0958712	0.311205	0.458238	0.56502	0.646087	0.709732	0.761025	0.803244	0.838601	0.868643	0.894486	0.916951	0.936661	0.954093	0.969621	0.98354	0.996088	0.999079	0.999784	0.999949	0.999988	0.999997	0.999999
		0.942	0.719574	0.0966565	0.313143	0.46048	0.567237	0.648149	0.711588	0.762662	0.804666	0.839819	0.86967	0.895335	0.917636	0.937195	0.954487	0.969885	0.983685	0.996123	0.999087	0.999786	0.99995	0.999988	0.999997	0.999999
		0.943	0.723548	0.0974583	0.315114	0.462754	0.569482	0.650233	0.713462	0.764315	0.8061	0.841046	0.870703	0.896189	0.918325	0.937731	0.954883	0.970152	0.983831	0.996158	0.999096	0.999788	0.99995	0.999988	0.999997	0.999999
		0.944	0.727577	0.0982774	0.31712	0.465061	0.571755	0.65234	0.715355	0.765982	0.807546	0.842282	0.871744	0.897049	0.919018	0.93827	0.955281	0.970419	0.983978	0.996193	0.999104	0.99979	0.999951	0.999988	0.999997	0.999999
		0.945	0.731663	0.0991144	0.319161	0.467403	0.574057	0.65447	0.717267	0.767664	0.809004	0.843528	0.872793	0.897915	0.919716	0.938813	0.955681	0.970688	0.984126	0.996229	0.999112	0.999792	0.999951	0.999989	0.999997	0.999999
		0.946	0.735808	0.0999699	0.321239	0.46978	0.576389	0.656626	0.719199	0.769362	0.810475	0.844784	0.873849	0.898786	0.920418	0.939359	0.956084	0.970958	0.984274	0.996264	0.999121	0.999794	0.999952	0.999989	0.999997	0.999999
		0.947	0.740015	0.100845	0.323354	0.472193	0.578752	0.658806	0.72115	0.771076	0.811958	0.84605	0.874912	0.899664	0.921124	0.939909	0.956488	0.97123	0.984424	0.9963	0.999129	0.999795	0.999952	0.999989	0.999997	0.999999
		0.948	0.744285	0.10174	0.325509	0.474644	0.581147	0.661013	0.723123	0.772807	0.813455	0.847326	0.875984	0.900548	0.921835	0.940462	0.956896	0.971504	0.984574	0.996336	0.999138	0.999797	0.999952	0.999989	0.999997	0.999999
		0.949	0.748621	0.102656	0.327705	0.477134	0.583575	0.663246	0.725118	0.774555	0.814965	0.848613	0.877065	0.901438	0.922552	0.941018	0.957306	0.971779	0.984724	0.996373	0.999146	0.9998	0.999953	0.999989	0.999997	0.999999
		0.95	0.753025	0.103594	0.329943	0.479664	0.586038	0.665507	0.727134	0.776321	0.816489	0.849911	0.878154	0.902336	0.923273	0.941578	0.957718	0.972056	0.984876	0.996409	0.999155	0.999802	0.999953	0.999989	0.999997	0.999999
		0.951	0.757499	0.104554	0.332225	0.482237	0.588535	0.667797	0.729174	0.778105	0.818028	0.851221	0.879252	0.90324	0.924	0.942143	0.958133	0.972334	0.985029	0.996446	0.999164	0.999804	0.999954	0.999989	0.999997	0.999999
		0.952	0.762048	0.105539	0.334552	0.484852	0.591069	0.670116	0.731237	0.779908	0.819582	0.852542	0.88036	0.904151	0.924732	0.942711	0.958552	0.972614	0.985183	0.996483	0.999172	0.999806	0.999954	0.999989	0.999997	0.999999
		0.953	0.766672	0.106548	0.336927	0.487512	0.59364	0.672466	0.733325	0.781731	0.821151	0.853876	0.881477	0.90507	0.92547	0.943283	0.958973	0.972897	0.985337	0.99652	0.999181	0.999808	0.999955	0.999989	0.999998	0.999999
		0.954	0.771377	0.107584	0.339351	0.490219	0.59625	0.674847	0.735438	0.783573	0.822736	0.855222	0.882604	0.905997	0.926214	0.94386	0.959397	0.973181	0.985493	0.996557	0.99919	0.99981	0.999955	0.99999	0.999998	0.999999
		0.955	0.776164	0.108647	0.341827	0.492974	0.598901	0.677261	0.737577	0.785437	0.824338	0.856582	0.883741	0.906932	0.926964	0.944441	0.959824	0.973467	0.98565	0.996595	0.999199	0.999812	0.999956	0.99999	0.999998	0.999999
		0.956	0.781038	0.109739	0.344356	0.495779	0.601594	0.679709	0.739743	0.787322	0.825957	0.857955	0.884889	0.907874	0.92772	0.945027	0.960254	0.973755	0.985808	0.996633	0.999208	0.999814	0.999956	0.99999	0.999998	0.999999
		0.957	0.786001	0.11086	0.346941	0.498636	0.60433	0.682193	0.741938	0.789229	0.827594	0.859342	0.886048	0.908826	0.928482	0.945618	0.960688	0.974046	0.985967	0.996671	0.999217	0.999816	0.999957	0.99999	0.999998	0.999999
		0.958	0.791059	0.112013	0.349585	0.501548	0.607112	0.684712	0.744161	0.79116	0.82925	0.860744	0.887219	0.909786	0.929252	0.946214	0.961126	0.974339	0.986127	0.996709	0.999226	0.999818	0.999957	0.99999	0.999998	0.999999
		0.959	0.796216	0.1132	0.352289	0.504516	0.60994	0.68727	0.746415	0.793115	0.830924	0.862161	0.888402	0.910756	0.930028	0.946815	0.961567	0.974634	0.986288	0.996748	0.999235	0.99982	0.999958	0.99999	0.999998	0.999999
		0.96	0.801475	0.114421	0.355057	0.507543	0.612817	0.689867	0.7487	0.795095	0.832619	0.863594	0.889597	0.911736	0.930812	0.947421	0.962012	0.974931	0.986451	0.996787	0.999244	0.999822	0.999958	0.99999	0.999998	0.999999
		0.961	0.806843	0.115679	0.357893	0.510632	0.615746	0.692505	0.751019	0.797101	0.834334	0.865043	0.890805	0.912725	0.931604	0.948034	0.962461	0.975232	0.986615	0.996826	0.999253	0.999825	0.999959	0.99999	0.999998	0.999999
		0.962	0.812323	0.116977	0.360798	0.513785	0.618727	0.695185	0.753371	0.799135	0.836071	0.86651	0.892026	0.913725	0.932404	0.948652	0.962914	0.975535	0.986781	0.996866	0.999263	0.999827	0.999959	0.99999	0.999998	0.999999
		0.963	0.817923	0.118315	0.363777	0.517005	0.621764	0.697911	0.755759	0.801196	0.837831	0.867994	0.893262	0.914736	0.933212	0.949276	0.963372	0.975841	0.986948	0.996906	0.999272	0.999829	0.99996	0.999991	0.999998	0.999999
		0.964	0.823648	0.119697	0.366833	0.520296	0.624859	0.700683	0.758184	0.803288	0.839614	0.869497	0.894512	0.915759	0.934029	0.949907	0.963834	0.976149	0.987117	0.996946	0.999282	0.999831	0.99996	0.999991	0.999998	0.999999
		0.965	0.829504	0.121125	0.369971	0.523661	0.628015	0.703503	0.760647	0.80541	0.841421	0.87102	0.895778	0.916793	0.934855	0.950545	0.964302	0.976461	0.987287	0.996987	0.999291	0.999834	0.999961	0.999991	0.999998	0.999999
		0.966	0.8355	0.122603	0.373194	0.527103	0.631234	0.706375	0.763152	0.807564	0.843255	0.872563	0.89706	0.91784	0.935691	0.95119	0.964774	0.976777	0.987459	0.997028	0.999301	0.999836	0.999961	0.999991	0.999998	1
		0.967	0.841642	0.124132	0.376509	0.530627	0.63452	0.709299	0.765699	0.809753	0.845115	0.874127	0.898358	0.9189	0.936537	0.951842	0.965251	0.977095	0.987633	0.99707	0.999311	0.999838	0.999962	0.999991	0.999998	1
		0.968	0.84794	0.125717	0.379919	0.534237	0.637876	0.71228	0.76829	0.811977	0.847004	0.875714	0.899675	0.919975	0.937393	0.952503	0.965734	0.977418	0.987809	0.997112	0.999321	0.99984	0.999963	0.999991	0.999998	1
		0.969	0.854402	0.127362	0.38343	0.537938	0.641307	0.71532	0.770929	0.814238	0.848922	0.877324	0.90101	0.921063	0.938261	0.953171	0.966223	0.977744	0.987987	0.997154	0.999331	0.999843	0.999963	0.999991	0.999998	1
		0.97	0.861039	0.12907	0.38705	0.541734	0.644814	0.718422	0.773616	0.816538	0.850872	0.87896	0.902365	0.922167	0.93914	0.953849	0.966719	0.978074	0.988167	0.997197	0.999341	0.999845	0.999964	0.999991	0.999998	1
		0.971	0.867863	0.130847	0.390784	0.545632	0.648404	0.721589	0.776356	0.81888	0.852854	0.880621	0.90374	0.923287	0.940032	0.954536	0.96722	0.978408	0.988349	0.997241	0.999351	0.999848	0.999964	0.999992	0.999998	1
		0.972	0.874884	0.132696	0.39464	0.549637	0.652082	0.724826	0.779151	0.821266	0.854872	0.882311	0.905137	0.924425	0.940937	0.955232	0.967729	0.978747	0.988534	0.997285	0.999362	0.99985	0.999965	0.999992	0.999998	1
		0.973	0.882118	0.134625	0.398626	0.553757	0.655851	0.728136	0.782004	0.823698	0.856926	0.884029	0.906558	0.92558	0.941856	0.955939	0.968245	0.979091	0.988721	0.99733	0.999372	0.999853	0.999965	0.999992	0.999998	1
		0.974	0.889579	0.136639	0.402751	0.557998	0.659718	0.731523	0.784918	0.826179	0.859019	0.885779	0.908003	0.926755	0.942789	0.956657	0.968769	0.97944	0.988911	0.997375	0.999383	0.999855	0.999966	0.999992	0.999998	1
		0.975	0.897284	0.138746	0.407026	0.562369	0.663689	0.734993	0.787898	0.828712	0.861154	0.887562	0.909474	0.92795	0.943739	0.957387	0.969302	0.979794	0.989104	0.997421	0.999394	0.999858	0.999967	0.999992	0.999998	1
		0.976	0.905252	0.140953	0.411461	0.566879	0.667772	0.738551	0.790948	0.8313	0.863334	0.88938	0.910974	0.929167	0.944705	0.958129	0.969843	0.980154	0.9893	0.997468	0.999405	0.99986	0.999967	0.999992	0.999998	1
		0.977	0.913504	0.143269	0.41607	0.571538	0.671974	0.742203	0.794072	0.833948	0.86556	0.891235	0.912503	0.930408	0.945689	0.958885	0.970394	0.98052	0.989499	0.997516	0.999416	0.999863	0.999968	0.999992	0.999998	1
		0.978	0.922064	0.145705	0.420867	0.576358	0.676304	0.745956	0.797276	0.83666	0.867837	0.893131	0.914064	0.931673	0.946693	0.959655	0.970955	0.980893	0.989702	0.997564	0.999427	0.999866	0.999968	0.999993	0.999998	1
		0.979	0.930959	0.148273	0.425867	0.581351	0.680771	0.749818	0.800567	0.839439	0.870168	0.89507	0.915659	0.932965	0.947717	0.96044	0.971527	0.981273	0.989909	0.997613	0.999439	0.999868	0.999969	0.999993	0.999998	1
		0.98	0.940219	0.150986	0.431088	0.586532	0.685387	0.753797	0.803949	0.842293	0.872559	0.897056	0.917291	0.934287	0.948763	0.961243	0.972111	0.981661	0.99012	0.997663	0.999451	0.999871	0.99997	0.999993	0.999998	1
		0.981	0.949882	0.153861	0.436553	0.591916	0.690165	0.757903	0.807432	0.845226	0.875012	0.899093	0.918963	0.93564	0.949834	0.962063	0.972708	0.982057	0.990335	0.997715	0.999463	0.999874	0.99997	0.999993	0.999998	1
		0.982	0.959987	0.156914	0.442284	0.597525	0.695118	0.762146	0.811024	0.848245	0.877535	0.901184	0.920679	0.937027	0.950931	0.962903	0.973319	0.982463	0.990555	0.997767	0.999475	0.999877	0.999971	0.999993	0.999998	1
		0.983	0.970582	0.160169	0.448311	0.603378	0.700264	0.766541	0.814735	0.851359	0.880133	0.903336	0.922443	0.938451	0.952057	0.963765	0.973945	0.982878	0.990781	0.997821	0.999488	0.99988	0.999972	0.999993	0.999998	1
		0.984	0.981725	0.16365	0.454664	0.609501	0.705621	0.771101	0.818577	0.854577	0.882813	0.905553	0.924259	0.939916	0.953215	0.96465	0.974588	0.983305	0.991012	0.997876	0.999501	0.999883	0.999972	0.999994	0.999998	1
		0.985	0.993481	0.167389	0.461384	0.615924	0.711213	0.775844	0.822562	0.857909	0.885585	0.907843	0.926132	0.941427	0.954407	0.965562	0.97525	0.983743	0.99125	0.997933	0.999514	0.999886	0.999973	0.999994	0.999999	1
		0.986	1.00593	0.171423	0.468516	0.622683	0.717065	0.78079	0.826708	0.861368	0.888458	0.910213	0.928069	0.942988	0.955639	0.966502	0.975933	0.984196	0.991495	0.997991	0.999528	0.999889	0.999974	0.999994	0.999999	1
		0.987	1.01917	0.175797	0.476115	0.62982	0.72321	0.785964	0.831033	0.864969	0.891444	0.912674	0.930079	0.944605	0.956914	0.967476	0.976639	0.984663	0.991749	0.998051	0.999542	0.999892	0.999975	0.999994	0.999999	1
		0.988	1.03333	0.180569	0.48425	0.637386	0.729686	0.791395	0.83556	0.86873	0.894558	0.915237	0.932169	0.946286	0.958238	0.968486	0.977371	0.985147	0.992011	0.998114	0.999557	0.999896	0.999976	0.999994	0.999999	1
		0.989	1.04855	0.185812	0.493005	0.645444	0.736542	0.797121	0.840318	0.872675	0.897817	0.917916	0.934351	0.94804	0.959617	0.969538	0.978133	0.985651	0.992284	0.998178	0.999572	0.999899	0.999976	0.999994	0.999999	1
		0.99	1.06502	0.191618	0.502486	0.654075	0.743835	0.803185	0.845341	0.87683	0.901245	0.920729	0.936639	0.949876	0.961062	0.970638	0.97893	0.986178	0.992569	0.998246	0.999588	0.999903	0.999977	0.999995	0.999999	1
		0.991	1.083	0.198113	0.512833	0.663381	0.751643	0.809647	0.850676	0.881231	0.904868	0.923698	0.939052	0.951811	0.962582	0.971795	0.979767	0.986731	0.992868	0.998317	0.999605	0.999907	0.999978	0.999995	0.999999	1
		0.992	1.10282	0.205464	0.524227	0.673496	0.760065	0.816582	0.856382	0.885926	0.908725	0.926853	0.941612	0.953862	0.964191	0.97302	0.980652	0.987316	0.993184	0.998392	0.999622	0.999911	0.999979	0.999995	0.999999	1
		0.993	1.12495	0.213908	0.53692	0.684603	0.769236	0.824093	0.862537	0.890976	0.912865	0.930234	0.944352	0.956054	0.96591	0.974326	0.981596	0.987938	0.993521	0.998472	0.999641	0.999916	0.99998	0.999995	0.999999	1
		0.994	1.15008	0.223797	0.551269	0.696959	0.779345	0.832323	0.869254	0.89647	0.917358	0.933897	0.947315	0.958421	0.967764	0.975734	0.982612	0.988609	0.993883	0.998558	0.999661	0.99992	0.999981	0.999996	0.999999	1
		0.995	1.17923	0.235675	0.567813	0.710947	0.790673	0.841484	0.876696	0.902537	0.922307	0.937922	0.950567	0.961016	0.969794	0.977274	0.983723	0.98934	0.994278	0.998651	0.999683	0.999926	0.999983	0.999996	0.999999	1
		0.996	1.21413	0.250458	0.587418	0.727179	0.803664	0.851912	0.885124	0.909381	0.927874	0.94244	0.95421	0.963917	0.972062	0.978992	0.984961	0.990155	0.994717	0.998755	0.999708	0.999931	0.999984	0.999996	0.999999	1
		0.997	1.25795	0.269871	0.611636	0.746731	0.819098	0.864194	0.894991	0.917359	0.934342	0.947675	0.958421	0.967267	0.974675	0.98097	0.986384	0.991092	0.995222	0.998874	0.999736	0.999938	0.999985	0.999997	0.999999	1
		0.998	1.31764	0.297791	0.64374	0.771833	0.838578	0.879533	0.907225	0.927199	0.942286	0.954086	0.963566	0.97135	0.977855	0.983373	0.988112	0.992227	0.995833	0.999019	0.99977	0.999946	0.999987	0.999997	0.999999	1
		0.999	1.41473	0.346539	0.693213	0.808802	0.866601	0.901283	0.924405	0.940921	0.953308	0.962943	0.970651	0.976957	0.982212	0.986659	0.990471	0.993774	0.996665	0.999215	0.999816	0.999957	0.99999	0.999998	0.999999	1
		0.9999	1.70259	0.507134	0.814272	0.891395	0.926496	0.946566	0.959557	0.968654	0.975378	0.980552	0.984655	0.98799	0.990753	0.99308	0.995066	0.996782	0.998278	0.999595	0.999905	0.999978	0.999995	0.999999	1	1

## Sheet: mixed
	0.02	0.0204082													0.08	0.0869565													0.14	0.162791													0.2	0.25
Model Parameters		Ag1	Ag2	Ag3	Ag2'	Ag3'	Ab2'Order	Ab3'order	Ab1	Ab2	Ab3	E1	E2	E3	Overall E	Ag1	Ag2	Ag3	Ag2'	Ag3'	Ab2'Order	Ab3'order	Ab1	Ab2	Ab3	E1	E2	E3	Overall E	Ag1	Ag2	Ag3	Ag2'	Ag3'	Ab2'Order	Ab3'order	Ab1	Ab2	Ab3	E1	E2	E3	Overall E	Ag1	Ag2	Ag3	Ag2'	Ag3'	Ab2'Order
					0	0													0	0													0	0
a1=	1	0.001	0.610012	0.631137	0.663864	0.683192	0.539	0.545	-1.41473	0.044826	0.0517498	0.000784756	0.0221265	0	0.0228939	0.001	0.515092	0.301221	0.54089	0.345205	0.395	0.239	-1.41473	-0.121919	-0.324824	0.00333521	0.0616254	0	0.0647551	0.001	0.120287	0.961157	0.202201	0.971569	0.075	0.836	-1.41473	-0.659027	0.447803	0.00622571	0.0344644	0	0.0404756	0.001	0.37349	0.673408	0.430936	0.70535	0.294
b1=	1	0.002	0.714767	0.855096	0.787846	0.916242	0.654	0.781	-1.31764	0.181357	0.355063	0.000981153	0.0300544	0	0.031006	0.002	0.10118	0.437719	0.138768	0.446689	0.036	0.322	-1.31764	-0.823648	-0.211558	0.00416723	0.0128832	0	0.0169967	0.002	0.719864	0.644755	0.775057	0.706334	0.671	0.547	-1.31764	0.20266	0.0540602	0.0077732	0.206091	0	0.212263	0.002	0.327028	0.231261	0.34706	0.259436	0.208
a2=	1	0.003	0.0837187	0.904212	0.161157	0.911881	0.033	0.773	-1.25795	-0.841642	0.342789	0.00112555	0.00293013	0	0.00405238	0.003	0.920404	0.84026	0.992405	0.919076	0.862	0.782	-1.25795	0.498711	0.356615	0.00477826	0.215173	0	0.218923	0.003	0.356116	0.0272272	0.358981	0.0580591	0.229	0.002	-1.25795	-0.339758	-1.31764	0.00890823	0.0692922	0	0.0775832	0.003	0.170304	0.433041	0.207677	0.448073	0.071
b2=	1	0.004	0.00154005	0.482216	0.0432782	0.483081	0.003	0.328	-1.21413	-1.25795	-0.203926	0.00124488	0.00112555	0	0.00236903	0.004	0.43009	0.535937	0.476396	0.573242	0.347	0.446	-1.21413	-0.180116	-0.0621582	0.00528284	0.0543165	0	0.0593124	0.004	0.685215	0.441847	0.72352	0.500846	0.615	0.366	-1.21413	0.133851	-0.156783	0.00984461	0.181371	0	0.18943	0.004	0.0422107	0.830243	0.113543	0.834566	0.018
a3=	1	0.005	0.833414	0.993128	0.91878	1.06491	0.776	0.927	-1.17923	0.347362	0.665562	0.00134892	0.0434389	0	0.0447292	0.005	0.298804	0.175223	0.31462	0.201549	0.195	0.079	-1.17923	-0.393538	-0.646345	0.00572241	0.0339442	0	0.0394724	0.005	0.106611	0.177463	0.122618	0.187445	0.021	0.06	-1.17923	-0.930959	-0.711785	0.0106597	0.0187267	0	0.0291867	0.005	0.764189	0.0689635	0.77097	0.134862	0.609
b3=	1	0.006	0.697816	0.643851	0.753665	0.704289	0.628	0.571	-1.15008	0.149502	0.081911	0.00144245	0.0279883	0	0.0293904	0.006	0.0960576	0.200367	0.114196	0.209635	0.019	0.087	-1.15008	-0.949882	-0.622371	0.00611732	0.00966501	0	0.0157232	0.006	0.926585	0.819346	0.997358	0.899237	0.876	0.755	-1.15008	0.528868	0.316028	0.0113914	0.35491	0	0.362258	0.006	0.501783	0.192906	0.519286	0.236675	0.374
		0.007	0.52825	0.915359	0.60737	0.961562	0.482	0.833	-1.12495	-0.0206629	0.442281	0.00152823	0.0190885	0	0.0205875	0.007	0.250543	0.512465	0.295403	0.535053	0.172	0.417	-1.12495	-0.433218	-0.0959444	0.0064793	0.0310724	0	0.0373504	0.007	0.587048	0.406102	0.622864	0.457305	0.5	0.315	-1.12495	-6.3733e-17	-0.220538	0.0120617	0.14	0	0.150373	0.007	0.220048	0.816539	0.290764	0.836534	0.147
StDev 1	0.457806	0.008	0.142984	0.489974	0.186115	0.503599	0.054	0.35	-1.10282	-0.735808	-0.176402	0.00160801	0.00373568	0	0.00533768	0.008	0.191312	0.451339	0.231158	0.469073	0.108	0.347	-1.10282	-0.566414	-0.180116	0.00681577	0.0230546	0	0.0297133	0.008	0.0291904	0.700067	0.0901866	0.704016	0.007	0.541	-1.10282	-1.12495	0.0471327	0.0126844	0.0120617	0	0.0245931	0.008	0.693077	0.110881	0.703972	0.171283	0.542
StDev 2	0.457806	0.009	0.224838	0.657958	0.282437	0.678727	0.151	0.54	-1.083	-0.472527	0.0459792	0.00168297	0.00682813	0	0.00849961	0.009	0.359506	0.806939	0.429773	0.839159	0.305	0.704	-1.083	-0.233515	0.245357	0.00713179	0.048336	0	0.0551231	0.009	0.153646	0.991923	0.239643	1.00664	0.113	0.877	-1.083	-0.554279	0.53111	0.0132689	0.0434566	0	0.0561488	0.009	0.895272	0.259451	0.918984	0.33723	0.76
StDev 3	0.457806	0.01	0.533867	0.965072	0.617764	1.0123	0.492	0.878	-1.06502	-0.00918102	0.533366	0.00175398	0.0195898	0	0.0213095	0.01	0.62487	0.741738	0.689776	0.796706	0.531	0.667	-1.06502	0.0356099	0.197609	0.00743098	0.0862464	0	0.0930365	0.01	0.572948	0.327548	0.602634	0.378101	0.475	0.248	-1.06502	-0.0287076	-0.311673	0.0138219	0.132229	0	0.144223	0.01	0.791437	0.520142	0.837501	0.589275	0.677
		0.011	0.690801	0.238129	0.713067	0.298888	0.584	0.149	-1.04855	0.0971178	-0.476454	0.00182166	0.0248872	0	0.0266636	0.011	0.0790329	0.0712326	0.0871068	0.0799698	0.007	0.006	-1.04855	-1.12495	-1.15008	0.00771601	0.0064793	0	0.0141453	0.011	0.274453	0.820519	0.346242	0.845874	0.22	0.688	-1.04855	-0.353515	0.224412	0.0143485	0.0672771	0	0.0806603	0.011	0.568603	0.102404	0.579327	0.152771	0.423
C1,2	0.183338	0.012	0.474191	0.178558	0.491574	0.22108	0.377	0.075	-1.03333	-0.143463	-0.659027	0.00188649	0.014455	0	0.0163142	0.012	0.412261	0.235176	0.434459	0.272432	0.312	0.155	-1.03333	-0.224412	-0.464775	0.00798896	0.0493094	0	0.0569044	0.012	0.0631522	0.906189	0.142409	0.913759	0.031	0.765	-1.03333	-0.854402	0.330756	0.0148526	0.0222563	0	0.0367783	0.012	0.456496	0.773182	0.524443	0.8142	0.379
C3,2	0.085034	0.013	0.843268	0.145081	0.857988	0.219171	0.724	0.074	-1.01917	0.272288	-0.662277	0.00194887	0.0367968	0	0.0386739	0.013	0.0641047	0.256066	0.0882624	0.2639	0.008	0.145	-1.01917	-1.10282	-0.484415	0.00825144	0.00681577	0	0.015011	0.013	0.260422	0.199879	0.279802	0.224407	0.146	0.087	-1.01917	-0.482411	-0.622371	0.0153371	0.0508792	0	0.0654359	0.013	0.641041	0.978695	0.726647	1.03559	0.563
C1,3	0.183338	0.014	0.798528	0.187568	0.817044	0.258037	0.689	0.113	-1.00593	0.225707	-0.554279	0.00200909	0.0331785	0	0.0351209	0.014	0.2419	0.0637079	0.249884	0.0868443	0.132	0.009	-1.00593	-0.511364	-1.083	0.00850474	0.026089	0	0.0343719	0.014	0.841213	0.794258	0.911319	0.868357	0.791	0.713	-1.00593	0.370776	0.257365	0.0158044	0.276568	0	0.288002	0.014	0.926353	0.983471	1.01255	1.06481	0.856
C2,3	0.085034	0.015	0.970721	0.22926	0.992966	0.314554	0.846	0.168	-0.993481	0.4667	-0.440455	0.0020674	0.0564016	0	0.0583524	0.015	0.838812	0.229326	0.861063	0.303404	0.728	0.198	-0.993481	0.277786	-0.38858	0.00874992	0.14152	0	0.149032	0.015	0.951369	0.355639	0.984361	0.439288	0.863	0.295	-0.993481	0.500793	-0.246683	0.0162566	0.340252	0	0.350977	0.015	0.278104	0.13254	0.292124	0.158938	0.149
r2	0.0625	0.016	0.687668	0.482964	0.73167	0.544373	0.602	0.397	-0.981725	0.118355	-0.119542	0.00212401	0.0261019	0	0.0281705	0.016	0.376392	0.325036	0.406965	0.359976	0.278	0.251	-0.981725	-0.269553	-0.307347	0.00898786	0.0446588	0	0.0532453	0.016	0.605979	0.300086	0.63443	0.354548	0.515	0.219	-0.981725	0.0172173	-0.355063	0.0166952	0.144842	0	0.159119	0.016	0.272902	0.59845	0.326724	0.624589	0.185
P1,1	2.0674	0.017	0.992467	0.868959	1.06947	0.95647	0.937	0.826	-0.970582	0.700475	0.42964	0.00217908	0.0928841	0	0.0948608	0.017	0.764064	0.0225216	0.769096	0.0906098	0.621	0.011	-0.970582	0.141054	-1.04855	0.00921929	0.107402	0	0.115631	0.017	0.269944	0.728147	0.334978	0.754218	0.208	0.597	-0.970582	-0.372371	0.112432	0.0171217	0.0646033	0	0.0806189	0.017	0.805809	0.0147076	0.810176	0.0863455	0.649
P1,2	-3.1527	0.018	0.204785	0.79353	0.275562	0.814244	0.142	0.675	-0.959987	-0.490483	0.207735	0.00223278	0.00655338	0	0.00877153	0.018	0.351779	0.0548158	0.35974	0.088029	0.236	0.01	-0.959987	-0.329268	-1.06502	0.00944483	0.0391464	0	0.0482215	0.018	0.90383	0.0112086	0.908083	0.091365	0.787	0.004	-0.959987	0.364439	-1.21413	0.0175371	0.273659	0	0.286397	0.018	0.52234	0.431866	0.562363	0.479582	0.412
P1,3	2.0279	0.019	0.354679	0.00134233	0.358276	0.0349855	0.229	0.002	-0.949882	-0.339758	-1.31764	0.00228522	0.00924721	0	0.0115113	0.019	0.52826	0.408372	0.566469	0.456776	0.419	0.332	-0.949882	-0.0935996	-0.19887	0.00966501	0.0655057	0	0.0745376	0.019	0.452013	0.871523	0.529605	0.913443	0.402	0.764	-0.949882	-0.113616	0.329268	0.0179426	0.111362	0	0.127307	0.019	0.824266	0.0803134	0.834579	0.153888	0.674
P1,4	0.04	0.02	0.491547	0.136375	0.50681	0.18184	0.391	0.051	-0.940219	-0.126681	-0.748621	0.00233652	0.0150159	0	0.0173173	0.02	0.352813	0.736738	0.419127	0.770405	0.292	0.633	-0.940219	-0.250673	0.155567	0.00988031	0.0465508	0	0.0559712	0.02	0.547442	0.902292	0.627835	0.95251	0.506	0.813	-0.940219	0.00688556	0.406993	0.0183388	0.14192	0	0.157656	0.02	0.251426	0.449303	0.293299	0.47435	0.152
P2,1	0.2	0.021	0.788566	0.907929	0.869621	0.978834	0.734	0.849	-0.930959	0.286109	0.472527	0.00238675	0.0379415	0	0.0402377	0.021	0.0496379	0.393232	0.0869261	0.401303	0.006	0.282	-0.930959	-1.15008	-0.264113	0.0100911	0.00611732	0	0.0161467	0.021	0.439837	0.726497	0.505464	0.767748	0.385	0.613	-0.930959	-0.133851	0.131458	0.0187267	0.106834	0	0.12356	0.021	0.864966	0.660203	0.924956	0.737605	0.773
P2,2	0.097	0.022	0.6156	0.723299	0.681138	0.779679	0.556	0.643	-0.922064	0.0644753	0.167781	0.00243602	0.0231269	0	0.0255066	0.022	0.697853	0.388244	0.7349	0.451619	0.589	0.326	-0.922064	0.102994	-0.206464	0.0102978	0.099285	0	0.10856	0.022	0.0907386	0.868	0.168582	0.87975	0.05	0.728	-0.922064	-0.753025	0.277786	0.0191068	0.0279445	0	0.0465173	0.022	0.0764179	0.259252	0.102497	0.269784	0.015
		0.023	0.00461154	0.404241	0.0432026	0.40885	0.002	0.272	-0.913504	-1.31764	-0.277786	0.00248439	0.000981153	0	0.00346311	0.023	0.59555	0.962653	0.681625	1.01751	0.519	0.875	-0.913504	0.0218117	0.526637	0.0105006	0.0837753	0	0.0933962	0.023	0.809787	0.790009	0.881181	0.863085	0.756	0.71	-0.913504	0.317486	0.253343	0.0194797	0.252702	0	0.267259	0.023	0.679452	0.188779	0.699722	0.250772	0.538
P1	0.154933	0.024	0.636493	0.34902	0.670572	0.407544	0.544	0.27	-0.905252	0.050595	-0.28055	0.00253193	0.0224157	0	0.0248909	0.024	0.355464	0.50664	0.402945	0.541266	0.27	0.424	-0.905252	-0.28055	-0.0877482	0.0106999	0.0435909	0	0.0538244	0.024	0.271691	0.279926	0.299894	0.307429	0.17	0.172	-0.905252	-0.436823	-0.433218	0.019846	0.0561939	0	0.0749247	0.024	0.879925	0.84359	0.956059	0.922813	0.803
P2	0.0783699	0.025	0.0571167	0.404271	0.0960769	0.413712	0.008	0.277	-0.897284	-1.10282	-0.270919	0.00257869	0.00160801	0	0.00418255	0.025	0.119239	0.00248288	0.124034	0.0172057	0.023	0.002	-0.897284	-0.913504	-1.31764	0.0108958	0.0105006	0	0.021282	0.025	0.394756	0.483587	0.440461	0.521738	0.305	0.384	-0.897284	-0.233515	-0.135049	0.020206	0.0868294	0	0.105281	0.025	0.836253	0.021788	0.842689	0.0974814	0.679
		0.026	0.295768	0.171394	0.315109	0.201311	0.178	0.062	-0.889579	-0.422562	-0.704197	0.00262472	0.0076543	0	0.0102589	0.026	0.818995	0.645125	0.87862	0.719535	0.749	0.592	-0.889579	0.307347	0.106528	0.0110887	0.149993	0	0.159419	0.026	0.644717	0.726581	0.711268	0.786171	0.602	0.631	-0.889579	0.118355	0.153138	0.0205602	0.176133	0	0.193072	0.026	0.99206	0.0110979	0.997771	0.100224	0.839
		0.027	0.642584	0.619625	0.700223	0.679217	0.569	0.541	-0.882118	0.0795799	0.0471327	0.00267008	0.0239258	0	0.026532	0.027	0.758892	0.31553	0.790673	0.385011	0.648	0.267	-0.882118	0.173933	-0.284715	0.0112787	0.114878	0	0.124861	0.027	0.442724	0.588058	0.497679	0.630654	0.378	0.483	-0.882118	-0.142258	-0.0195143	0.0209091	0.105001	0	0.123715	0.027	0.195455	0.713179	0.26105	0.73475	0.115
		0.028	0.858213	0.0270225	0.865644	0.105133	0.732	0.008	-0.874884	0.283324	-1.10282	0.00271481	0.0377081	0	0.0403205	0.028	0.227279	0.105412	0.241376	0.129872	0.121	0.027	-0.874884	-0.535635	-0.882118	0.0114659	0.024706	0	0.0358887	0.028	0.465954	0.320986	0.498383	0.365741	0.379	0.234	-0.874884	-0.141054	-0.332247	0.0212528	0.105262	0	0.124278	0.028	0.995475	0.75663	1.06495	0.846413	0.923
		0.029	0.538823	0.00362184	0.544448	0.054757	0.424	0.003	-0.867863	-0.0877482	-1.25795	0.00275893	0.0164011	0	0.0191148	0.029	0.670682	0.430534	0.712608	0.492882	0.557	0.376	-0.867863	0.0656345	-0.144668	0.0116506	0.0918529	0	0.102433	0.029	0.376238	0.755717	0.445817	0.793027	0.319	0.637	-0.867863	-0.215397	0.160439	0.0215917	0.0901948	0	0.109839	0.029	0.0275409	0.184583	0.0485536	0.192242	0.003
		0.03	0.479275	0.7368	0.547429	0.783055	0.43	0.645	-0.861039	-0.0807452	0.170238	0.0028025	0.0166633	0	0.0194191	0.03	0.699586	0.762244	0.769902	0.827233	0.624	0.693	-0.861039	0.144668	0.230905	0.011833	0.108202	0	0.118755	0.03	0.30912	0.699562	0.374107	0.731348	0.245	0.574	-0.861039	-0.316028	0.0854117	0.0219261	0.0729001	0	0.0932278	0.03	0.729295	0.353495	0.764854	0.42101	0.604
		0.031	0.375102	0.136494	0.392392	0.174074	0.268	0.042	-0.854402	-0.283324	-0.791059	0.00284554	0.0105169	0	0.0133325	0.031	0.0104152	0.952627	0.0971043	0.959196	0.011	0.815	-0.854402	-1.04855	0.410411	0.012013	0.00771601	0	0.0196363	0.031	0.176656	0.869673	0.256291	0.890379	0.129	0.743	-0.854402	-0.517839	0.298775	0.0222563	0.0470811	0	0.0682895	0.031	0.969042	0.0358639	0.977775	0.123949	0.82
		0.032	0.784133	0.0041269	0.790351	0.0766717	0.656	0.004	-0.84794	0.183842	-1.21413	0.00288807	0.0302216	0	0.0330224	0.032	0.777844	0.463333	0.82311	0.535343	0.687	0.419	-0.84794	0.223119	-0.0935996	0.0121909	0.126906	0	0.13755	0.032	0.448884	0.0720026	0.460873	0.11604	0.342	0.016	-0.84794	-0.186332	-0.981725	0.0225824	0.0958392	0	0.116257	0.032	0.052202	0.449151	0.0962619	0.459456	0.011
		0.033	0.238844	0.657798	0.30083	0.684158	0.168	0.548	-0.841642	-0.440455	0.055216	0.00293013	0.00734761	0	0.0102562	0.033	0.533097	0.530748	0.584279	0.58213	0.433	0.453	-0.841642	-0.0772509	-0.0540602	0.0123668	0.0678481	0	0.0793758	0.033	0.906376	0.91552	0.990276	0.998643	0.869	0.868	-0.841642	0.513511	0.511364	0.0229047	0.346856	0	0.361816	0.033	0.734291	0.042456	0.743952	0.110946	0.589
		0.034	0.931122	0.331957	0.965583	0.417367	0.823	0.282	-0.8355	0.424322	-0.264113	0.00297175	0.0514276	0	0.0542465	0.034	0.0919699	0.129954	0.109254	0.144008	0.016	0.037	-0.8355	-0.981725	-0.817923	0.0125407	0.00898786	0	0.0214158	0.034	0.55911	0.075183	0.571736	0.12896	0.441	0.02	-0.8355	-0.0679542	-0.940219	0.0232234	0.1222	0	0.142585	0.034	0.400921	0.379043	0.439386	0.419368	0.304
		0.035	0.160368	0.713605	0.227466	0.733658	0.093	0.592	-0.829504	-0.605451	0.106528	0.00301293	0.00503686	0	0.00803461	0.035	0.00785612	0.499117	0.0567149	0.506202	0.003	0.386	-0.829504	-1.25795	-0.132654	0.0127128	0.00477826	0	0.0174303	0.035	0.703792	0.227653	0.729567	0.293916	0.62	0.153	-0.829504	0.139851	-0.468634	0.0235386	0.183431	0	0.202652	0.035	0.91344	0.828801	0.990333	0.912891	0.832
		0.036	0.171677	0.861828	0.251562	0.883027	0.12	0.744	-0.823648	-0.537916	0.300196	0.00305371	0.00587931	0	0.00891507	0.036	0.167872	0.420496	0.210229	0.441371	0.088	0.317	-0.823648	-0.619492	-0.217964	0.0128832	0.0204566	0	0.0330763	0.036	0.298165	0.672629	0.361961	0.704584	0.234	0.543	-0.823648	-0.332247	0.0494406	0.0238505	0.070416	0	0.092587	0.036	0.294337	0.980304	0.384296	1.01193	0.246
		0.037	0.259667	0.516169	0.310342	0.545033	0.175	0.398	-0.817923	-0.427861	-0.118355	0.0030941	0.00756217	0	0.0106329	0.037	0.972712	0.838576	1.0508	0.928073	0.916	0.787	-0.817923	0.631159	0.364439	0.0130519	0.2711	0	0.280613	0.037	0.143283	0.867227	0.22381	0.886194	0.098	0.737	-0.817923	-0.591958	0.290306	0.0241594	0.0399896	0	0.0631829	0.037	0.217215	0.595076	0.2746	0.62033	0.131
		0.038	0.342345	0.934688	0.428792	0.970766	0.308	0.844	-0.812323	-0.229602	0.462858	0.00313413	0.0118853	0	0.0149821	0.038	0.271171	0.717781	0.339174	0.747807	0.218	0.613	-0.812323	-0.356615	0.131458	0.013219	0.0368454	0	0.0495773	0.038	0.488448	0.705424	0.555399	0.753926	0.428	0.596	-0.812323	-0.0830774	0.11125	0.0244652	0.118514	0	0.140079	0.038	0.430684	0.337933	0.466386	0.381523	0.33
		0.039	0.882589	0.446359	0.927695	0.528559	0.789	0.378	-0.806843	0.367599	-0.142258	0.00317381	0.0454168	0	0.0484464	0.039	0.897762	0.729756	0.966966	0.813247	0.84	0.679	-0.806843	0.455269	0.212836	0.0133847	0.198762	0	0.209486	0.039	0.274268	0.0685904	0.28725	0.0990627	0.159	0.008	-0.806843	-0.457155	-1.10282	0.0247682	0.053762	0	0.0771986	0.039	0.648145	0.124155	0.665852	0.18642	0.501
		0.04	0.966258	0.287602	0.998047	0.3771	0.854	0.241	-0.801475	0.482411	-0.321879	0.00321315	0.058358	0	0.0613837	0.04	0.128609	0.784761	0.202674	0.80303	0.073	0.671	-0.801475	-0.665562	0.20266	0.0135489	0.0184357	0	0.0317347	0.04	0.914494	0.20637	0.939376	0.291466	0.818	0.15	-0.801475	0.415583	-0.474486	0.0250685	0.297679	0	0.315285	0.04	0.343369	0.0198251	0.352388	0.0563567	0.217
		0.041	0.373795	0.181859	0.396776	0.221161	0.276	0.076	-0.796216	-0.272288	-0.655809	0.00325217	0.0107847	0	0.0140018	0.041	0.0199891	0.236679	0.0476318	0.245896	0.002	0.127	-0.796216	-1.31764	-0.522214	0.0137117	0.00416723	0	0.0178218	0.041	0.677086	0.689138	0.743203	0.75423	0.633	0.598	-0.796216	0.155567	0.113616	0.0253662	0.188914	0	0.209488	0.041	0.00542001	0.0684907	0.0187609	0.0764685	0.001
		0.042	0.203682	0.298212	0.236741	0.323232	0.105	0.181	-0.791059	-0.57389	-0.417318	0.00329089	0.00541447	0	0.00868754	0.042	0.466503	0.229639	0.493731	0.277008	0.365	0.161	-0.791059	-0.158001	-0.453391	0.0138732	0.0569924	0	0.0700749	0.042	0.383115	0.390497	0.42402	0.430775	0.29	0.29	-0.791059	-0.253343	-0.253343	0.0256614	0.0832769	0	0.106801	0.042	0.737292	0.644469	0.799794	0.714864	0.631
		0.043	0.982608	0.73314	1.05283	0.824579	0.912	0.684	-0.786001	0.619492	0.21925	0.00332931	0.0783205	0	0.0813891	0.043	0.103244	0.920524	0.189403	0.937187	0.062	0.794	-0.786001	-0.704197	0.375575	0.0140334	0.016893	0	0.0306893	0.043	0.856881	0.725354	0.926444	0.806102	0.806	0.645	-0.786001	0.395201	0.170238	0.0259542	0.287962	0	0.306442	0.043	0.7892	0.746051	0.860523	0.821043	0.699
		0.044	0.721548	0.798632	0.797525	0.868055	0.665	0.73	-0.781038	0.195093	0.28055	0.00336745	0.0309903	0	0.0342534	0.044	0.162829	0.490607	0.212614	0.51252	0.09	0.393	-0.781038	-0.613806	-0.124298	0.0141924	0.0207206	0	0.034619	0.044	0.559187	0.752988	0.631284	0.808605	0.509	0.648	-0.781038	0.0103288	0.173933	0.0262447	0.142888	0	0.165383	0.044	0.237468	0.444972	0.283373	0.473231	0.141
		0.045	0.684996	0.929906	0.77232	0.996404	0.642	0.861	-0.776164	0.166554	0.496639	0.00340532	0.0290766	0	0.0323829	0.045	0.927488	0.65163	0.991149	0.738749	0.859	0.606	-0.776164	0.492525	0.123108	0.0143503	0.212777	0	0.224074	0.045	0.36086	0.40089	0.4032	0.439826	0.272	0.296	-0.776164	-0.277786	-0.245357	0.026533	0.0790799	0	0.103515	0.045	0.698273	0.955005	0.787732	1.02263	0.62
		0.046	0.839444	0.560874	0.895571	0.640689	0.755	0.502	-0.771377	0.316028	0.00229511	0.00344294	0.0405377	0	0.0438411	0.046	0.490773	0.431805	0.535925	0.481971	0.388	0.361	-0.771377	-0.130262	-0.162882	0.014507	0.0605237	0	0.0741528	0.046	0.465385	0.125661	0.484504	0.173668	0.367	0.049	-0.771377	-0.155567	-0.757499	0.0268192	0.102156	0	0.126235	0.046	0.997884	0.537555	1.05203	0.630843	0.906
		0.047	0.935642	0.307098	0.970373	0.395276	0.826	0.257	-0.766672	0.42964	-0.298775	0.00348031	0.0520283	0	0.0553275	0.047	0.396815	0.648849	0.460606	0.691208	0.338	0.575	-0.766672	-0.19133	0.0865796	0.0146627	0.0530054	0	0.0668909	0.047	0.874348	0.500342	0.925511	0.583308	0.805	0.441	-0.766672	0.393538	-0.0679542	0.0271034	0.287177	0	0.306497	0.047	0.632711	0.66413	0.697801	0.726549	0.536
		0.048	0.371651	0.183585	0.396062	0.223989	0.275	0.079	-0.762048	-0.273658	-0.646345	0.00351744	0.0107511	0	0.0142307	0.048	0.186112	0.560548	0.242578	0.585174	0.124	0.456	-0.762048	-0.528868	-0.050595	0.0148174	0.0250843	0	0.03953	0.048	0.644714	0.163581	0.667424	0.227204	0.552	0.09	-0.762048	0.0598426	-0.613806	0.0273856	0.157427	0	0.180502	0.048	0.79016	0.775604	0.864913	0.851595	0.705
		0.049	0.0343426	0.505535	0.0863139	0.517439	0.004	0.365	-0.757499	-1.21413	-0.158001	0.00355433	0.00124488	0	0.00479479	0.049	0.346365	0.472165	0.395498	0.510601	0.265	0.39	-0.757499	-0.287505	-0.127874	0.014971	0.0429281	0	0.0572564	0.049	0.01558	0.51188	0.0680909	0.522189	0.004	0.386	-0.757499	-1.21413	-0.132654	0.027666	0.00984461	0	0.0372382	0.049	0.653204	0.691696	0.721005	0.756224	0.558
		0.05	0.0386039	0.477387	0.0883649	0.489836	0.005	0.334	-0.753025	-1.17923	-0.196351	0.00359101	0.00134892	0	0.00493509	0.05	0.749758	0.60154	0.810076	0.674462	0.673	0.562	-0.753025	0.205194	0.071437	0.0151237	0.122403	0	0.135675	0.05	0.511821	0.8934	0.596958	0.946089	0.467	0.807	-0.753025	-0.0379125	0.39687	0.0279445	0.129816	0	0.154133	0.05	0.121325	0.52366	0.17502	0.543143	0.041
		0.051	0.87577	0.672737	0.942325	0.756558	0.803	0.617	-0.748621	0.390228	0.136248	0.00362748	0.04773	0	0.0511844	0.051	0.590114	0.425191	0.63562	0.484721	0.481	0.364	-0.748621	-0.0218117	-0.159219	0.0152755	0.0763807	0	0.0904894	0.051	0.0622415	0.334788	0.10006	0.349431	0.014	0.215	-0.748621	-1.00593	-0.361297	0.0282213	0.0158044	0	0.0435797	0.051	0.570842	0.870707	0.654232	0.928599	0.492
		0.052	0.96856	0.648415	1.03323	0.740309	0.89	0.596	-0.744285	0.561512	0.11125	0.00366374	0.0692099	0	0.0726201	0.052	0.0927289	0.279146	0.125999	0.296565	0.025	0.188	-0.744285	-0.897284	-0.405292	0.0154264	0.0108958	0	0.0261542	0.052	0.132127	0.337735	0.17038	0.358504	0.053	0.223	-0.744285	-0.740015	-0.348895	0.0284963	0.0287698	0	0.0564463	0.052	0.0192729	0.0863636	0.0361503	0.097536	0.002
		0.053	0.534641	0.732644	0.606658	0.787824	0.48	0.648	-0.740015	-0.0229606	0.173933	0.00369981	0.0189896	0	0.0226192	0.053	0.221099	0.0549268	0.235487	0.0834447	0.115	0.008	-0.740015	-0.549532	-1.10282	0.0155765	0.0239466	0	0.0391501	0.053	0.209579	0.458489	0.258283	0.486028	0.13	0.349	-0.740015	-0.515669	-0.177639	0.0287698	0.0473058	0	0.0747146	0.053	0.649612	0.137775	0.671045	0.202731	0.505
		0.054	0.275666	0.887565	0.361039	0.920906	0.233	0.788	-0.735808	-0.333742	0.366017	0.00373568	0.009375	0	0.0130757	0.054	0.764341	0.568414	0.822576	0.64331	0.685	0.525	-0.735808	0.220538	0.0287076	0.0157257	0.126249	0	0.139989	0.054	0.533401	0.607748	0.594981	0.663006	0.462	0.509	-0.735808	-0.0436731	0.0103288	0.0290417	0.128325	0	0.15364	0.054	0.541089	0.271202	0.574051	0.327113	0.42
		0.055	0.28093	0.605071	0.342465	0.639043	0.203	0.5	-0.731663	-0.380416	-6.3733e-17	0.00377138	0.00842777	0	0.0121674	0.055	0.859965	0.771325	0.935637	0.854535	0.802	0.724	-0.731663	0.38858	0.272288	0.0158741	0.175432	0	0.188521	0.055	0.540474	0.95224	0.63153	1.00828	0.511	0.878	-0.731663	0.0126247	0.533366	0.029312	0.143537	0	0.168641	0.055	0.459685	0.322305	0.497175	0.371477	0.354
		0.056	0.514214	0.257561	0.546383	0.311554	0.426	0.165	-0.727577	-0.0854117	-0.445956	0.00380689	0.0164881	0	0.0202323	0.056	0.346258	0.584963	0.406266	0.624674	0.276	0.498	-0.727577	-0.272288	-0.00229511	0.0160218	0.044391	0	0.0597015	0.056	0.938625	0.626073	1.00213	0.716155	0.882	0.558	-0.727577	0.542521	0.0667941	0.0295809	0.36214	0	0.381008	0.056	0.659279	0.105298	0.6785	0.171626	0.516
		0.057	0.760247	0.767074	0.835925	0.842171	0.702	0.707	-0.723548	0.242711	0.24934	0.00384224	0.0344577	0	0.0381676	0.057	0.603444	0.746141	0.677341	0.807904	0.511	0.675	-0.723548	0.0126247	0.207735	0.0161687	0.0821658	0	0.097006	0.057	0.448444	0.100618	0.467451	0.149201	0.348	0.031	-0.723548	-0.178877	-0.854402	0.0298484	0.0973371	0	0.12428	0.057	0.287944	0.588487	0.348436	0.623423	0.211
		0.058	0.775091	0.722416	0.847155	0.798959	0.714	0.657	-0.719574	0.25871	0.185086	0.00387742	0.0357046	0	0.0394436	0.058	0.987431	0.295069	1.02316	0.389668	0.893	0.272	-0.719574	0.568889	-0.277786	0.0163149	0.243713	0	0.256051	0.058	0.807667	0.651006	0.873658	0.730318	0.75	0.573	-0.719574	0.308786	0.0842442	0.0301145	0.248938	0	0.271556	0.058	0.802332	0.676861	0.870522	0.75572	0.71
		0.059	0.794648	0.426119	0.8417	0.504508	0.709	0.351	-0.715654	0.252007	-0.175167	0.00391244	0.035177	0	0.0389518	0.059	0.599729	0.223411	0.629544	0.285226	0.472	0.174	-0.715654	-0.0321578	-0.42964	0.0164604	0.0747169	0	0.0899474	0.059	0.723294	0.97496	0.817016	1.04728	0.707	0.914	-0.715654	0.24934	0.625275	0.0303793	0.224234	0	0.247801	0.059	0.0804718	0.972719	0.174003	0.990379	0.039
		0.06	0.29069	0.624644	0.354806	0.660362	0.221	0.521	-0.711785	-0.351971	0.0241097	0.00394731	0.00899311	0	0.0129049	0.06	0.319724	0.973768	0.413528	1.01196	0.286	0.869	-0.711785	-0.25871	0.513511	0.0166052	0.0457362	0	0.061582	0.06	0.857867	0.256684	0.890694	0.340632	0.77	0.208	-0.711785	0.338249	-0.372371	0.0306428	0.261837	0	0.284456	0.06	0.519284	0.00784105	0.530951	0.0629981	0.39
		0.061	0.795073	0.258438	0.828233	0.33723	0.694	0.195	-0.707967	0.232209	-0.393538	0.00398203	0.0336621	0	0.0375101	0.061	0.287108	0.97011	0.380784	1.00571	0.257	0.859	-0.707967	-0.298775	0.492525	0.0167494	0.0418745	0	0.0579226	0.061	0.241155	0.657371	0.308237	0.689061	0.175	0.53	-0.707967	-0.427861	0.034459	0.030905	0.0572984	0	0.0864327	0.061	0.671938	0.854386	0.755773	0.922707	0.598
		0.062	0.491268	0.522234	0.547042	0.575376	0.428	0.429	-0.704197	-0.0830774	-0.081911	0.0040166	0.0165755	0	0.0205256	0.062	0.445935	0.418702	0.492906	0.467989	0.364	0.345	-0.704197	-0.159219	-0.182598	0.016893	0.0568418	0	0.0727745	0.062	0.30242	0.984435	0.397497	1.02152	0.267	0.89	-0.704197	-0.284715	0.561512	0.031166	0.0779256	0	0.106663	0.062	0.26909	0.664847	0.336991	0.699096	0.198
		0.063	0.250677	0.793972	0.329742	0.826839	0.193	0.685	-0.700475	-0.39687	0.220538	0.00405104	0.00811698	0	0.0121351	0.063	0.428716	0.0774105	0.446848	0.125416	0.324	0.025	-0.700475	-0.209008	-0.897284	0.0170359	0.0509989	0	0.067166	0.063	0.755663	0.949772	0.847976	1.02558	0.725	0.894	-0.700475	0.273658	0.571381	0.0314259	0.234124	0	0.258193	0.063	0.209095	0.129174	0.231629	0.158505	0.093
		0.064	0.799702	0.626536	0.864713	0.706271	0.729	0.574	-0.696798	0.279166	0.0854117	0.00408534	0.0373623	0	0.041295	0.064	0.375459	0.0489663	0.391357	0.0926268	0.262	0.012	-0.696798	-0.29171	-1.03333	0.0171783	0.042532	0	0.0589796	0.064	0.780292	0.292712	0.816916	0.370797	0.706	0.241	-0.696798	0.24801	-0.321879	0.0316846	0.223701	0	0.248298	0.064	0.751562	0.461758	0.802561	0.5374	0.638
		0.065	0.3209	0.212515	0.350888	0.251719	0.214	0.102	-0.693166	-0.362866	-0.581523	0.00411951	0.00877226	0	0.0128556	0.065	0.145477	0.586967	0.207306	0.611255	0.084	0.483	-0.693166	-0.631159	-0.0195143	0.01732	0.0199252	0	0.0369001	0.065	0.213603	0.30321	0.251303	0.333291	0.125	0.199	-0.693166	-0.526637	-0.386937	0.0319422	0.0461805	0	0.0766476	0.065	0.873778	0.0922888	0.893543	0.178507	0.735
		0.066	0.585866	0.639899	0.65238	0.701818	0.529	0.568	-0.689576	0.0333083	0.0784152	0.00415356	0.0215599	0	0.0256239	0.066	0.919398	0.179546	0.946766	0.269826	0.818	0.151	-0.689576	0.415583	-0.472527	0.0174613	0.184608	0	0.198846	0.066	0.861653	0.514054	0.917466	0.599424	0.799	0.449	-0.689576	0.383667	-0.0586854	0.0321988	0.282547	0	0.305648	0.066	0.532686	0.293197	0.569718	0.350594	0.416
		0.067	0.421654	0.217519	0.452434	0.265657	0.334	0.123	-0.686029	-0.196351	-0.53111	0.00418748	0.0128189	0	0.0169527	0.067	0.102895	0.346889	0.144676	0.367923	0.038	0.256	-0.686029	-0.812323	-0.300196	0.0176019	0.013219	0	0.0305883	0.067	0.0888716	0.427535	0.13751	0.447376	0.026	0.303	-0.686029	-0.889579	-0.236133	0.0324543	0.0205602	0	0.0523473	0.067	0.239342	0.11821	0.261677	0.150846	0.116
		0.068	0.263697	0.159047	0.289688	0.193937	0.16	0.057	-0.682522	-0.455269	-0.723548	0.00422128	0.00710295	0	0.0112943	0.068	0.268216	0.351195	0.310546	0.386469	0.191	0.269	-0.682522	-0.400222	-0.281936	0.0177421	0.0334432	0	0.0505919	0.068	0.785601	0.017146	0.799526	0.0964159	0.687	0.005	-0.682522	0.223119	-1.17923	0.0327088	0.213906	0	0.239618	0.068	0.231048	0.23726	0.26369	0.269374	0.119
		0.069	0.0973952	0.294517	0.13509	0.31545	0.02	0.17	-0.679055	-0.940219	-0.436823	0.00425497	0.00233652	0	0.00658155	0.069	0.755555	0.871999	0.842355	0.948897	0.714	0.805	-0.679055	0.25871	0.393538	0.0178818	0.136267	0	0.151712	0.069	0.922663	0.840307	1.00677	0.931415	0.885	0.794	-0.679055	0.549532	0.375575	0.0329623	0.365877	0	0.386779	0.069	0.655245	0.79819	0.735769	0.866559	0.572
		0.07	0.430272	0.912537	0.520702	0.961959	0.405	0.834	-0.675627	-0.110069	0.444115	0.00428855	0.0155923	0	0.019814	0.07	0.355437	0.930212	0.44737	0.973269	0.325	0.823	-0.675627	-0.207735	0.424322	0.018021	0.0511409	0	0.0682403	0.07	0.111519	0.435262	0.161365	0.457579	0.046	0.316	-0.675627	-0.771377	-0.21925	0.0332149	0.0268192	0	0.0591433	0.07	0.885002	0.686277	0.956193	0.774366	0.804
		0.071	0.405496	0.471403	0.458598	0.518901	0.341	0.367	-0.672236	-0.18758	-0.155567	0.00432203	0.013077	0	0.0173425	0.071	0.906367	0.30099	0.944978	0.391079	0.815	0.274	-0.672236	0.410411	-0.275032	0.0181597	0.182823	0	0.197662	0.071	0.515388	0.79601	0.596093	0.852852	0.465	0.701	-0.672236	-0.0402159	0.241392	0.0334666	0.129218	0	0.15836	0.071	0.336345	0.443617	0.387084	0.485235	0.25
		0.072	0.999439	0.589238	1.06274	0.687424	0.928	0.553	-0.668881	0.668881	0.0610002	0.00435539	0.0869335	0	0.0909103	0.072	0.378895	0.286237	0.416436	0.331657	0.289	0.225	-0.668881	-0.254682	-0.345834	0.0182979	0.0461428	0	0.0635964	0.072	0.565053	0.763374	0.643166	0.824623	0.528	0.663	-0.668881	0.0321578	0.192583	0.0337173	0.149155	0	0.177843	0.072	0.476892	0.72965	0.552138	0.783402	0.403
		0.073	0.296416	0.302936	0.33556	0.341525	0.196	0.202	-0.665562	-0.39188	-0.382039	0.00438866	0.00821	0	0.0125626	0.073	0.863961	0.801151	0.94547	0.888001	0.817	0.754	-0.665562	0.413853	0.314573	0.0184357	0.18401	0	0.199053	0.073	0.633113	0.643265	0.701196	0.710485	0.591	0.549	-0.665562	0.10535	0.0563721	0.0339672	0.17183	0	0.19996	0.073	0.216366	0.190482	0.245947	0.222264	0.101
		0.074	0.307355	0.941474	0.400979	0.981177	0.281	0.852	-0.662277	-0.26547	0.47843	0.00442183	0.0109534	0	0.0153268	0.074	0.19869	0.230463	0.231854	0.260926	0.109	0.14	-0.662277	-0.563955	-0.494577	0.018573	0.0231825	0	0.041325	0.074	0.766313	0.907455	0.857045	0.986185	0.734	0.854	-0.662277	0.286109	0.482411	0.0342162	0.239304	0	0.265332	0.074	0.85745	0.387563	0.903973	0.474043	0.745
		0.075	0.677483	0.199848	0.708227	0.271208	0.578	0.129	-0.659027	0.090087	-0.517839	0.0044549	0.0244974	0	0.0288431	0.075	0.249069	0.415669	0.298166	0.450599	0.177	0.324	-0.659027	-0.424322	-0.209008	0.01871	0.0316951	0	0.0498121	0.075	0.670664	0.87023	0.758414	0.941009	0.65	0.803	-0.659027	0.176402	0.390228	0.0344644	0.196375	0	0.224071	0.075	0.0974091	0.495325	0.153279	0.517359	0.03
		0.076	0.815361	0.725811	0.891013	0.809079	0.751	0.672	-0.655809	0.310228	0.203926	0.00448788	0.0400215	0	0.0443298	0.076	0.302369	0.374499	0.348148	0.414144	0.229	0.292	-0.655809	-0.339758	-0.250673	0.0188465	0.0382478	0	0.0563735	0.076	0.985281	0.861687	1.07249	0.959403	0.935	0.826	-0.655809	0.693166	0.42964	0.0347118	0.445414	0	0.464665	0.076	0.72195	0.955976	0.817174	1.0313	0.656
		0.077	0.480398	0.290525	0.51922	0.345492	0.401	0.206	-0.652623	-0.114799	-0.375575	0.00452078	0.015426	0	0.019877	0.077	0.166569	0.610259	0.232579	0.63854	0.11	0.52	-0.652623	-0.561512	0.0229606	0.0189826	0.0233102	0	0.0418503	0.077	0.0704611	0.771354	0.150169	0.791462	0.038	0.635	-0.652623	-0.812323	0.158001	0.0349585	0.0244652	0	0.0585684	0.077	0.0921161	0.739209	0.169091	0.761159	0.038
		0.078	0.422242	0.968145	0.518867	1.01835	0.4	0.881	-0.649469	-0.115984	0.540212	0.00455358	0.0153846	0	0.0198681	0.078	0.743169	0.798696	0.825385	0.876191	0.692	0.744	-0.649469	0.229602	0.300196	0.0191183	0.128569	0	0.14523	0.078	0.424286	0.20387	0.455922	0.25425	0.334	0.118	-0.649469	-0.196351	-0.542521	0.0352043	0.0938588	0	0.125759	0.078	0.0426717	0.0543672	0.0615952	0.0722961	0.006
		0.079	0.831435	0.953318	0.926983	1.0385	0.787	0.904	-0.646345	0.364439	0.597293	0.0045863	0.0451024	0	0.0494819	0.079	0.732945	0.53729	0.793116	0.614099	0.651	0.487	-0.646345	0.177639	-0.0149208	0.0192537	0.115749	0	0.132774	0.079	0.695577	0.255505	0.731788	0.329137	0.624	0.197	-0.646345	0.144668	-0.390228	0.0354495	0.185099	0	0.213986	0.079	0.803659	0.555456	0.865375	0.638278	0.707
		0.08	0.595962	0.630233	0.66422	0.695577	0.54	0.563	-0.643251	0.0459792	0.0725988	0.00461894	0.022184	0	0.0267005	0.08	0.152134	0.094461	0.174833	0.122065	0.055	0.02	-0.643251	-0.731663	-0.940219	0.0193887	0.0158741	0	0.034955	0.08	0.766143	0.48584	0.822123	0.565655	0.709	0.425	-0.643251	0.252007	-0.0865796	0.0356939	0.225303	0	0.252955	0.08	0.59595	0.494392	0.652657	0.559735	0.489
		0.081	0.467066	0.687245	0.540355	0.741812	0.417	0.602	-0.640186	-0.0959444	0.118355	0.0046515	0.0160994	0	0.0206761	0.081	0.729523	0.574453	0.793221	0.651338	0.652	0.531	-0.640186	0.178877	0.0356099	0.0195233	0.116041	0	0.133299	0.081	0.613969	0.127914	0.639697	0.194973	0.523	0.065	-0.640186	0.0264083	-0.693166	0.0359376	0.147483	0	0.17812	0.081	0.958476	0.0423154	0.976925	0.138669	0.819
		0.082	0.321331	0.226043	0.355586	0.2684	0.224	0.126	-0.637149	-0.347362	-0.52442	0.00468399	0.00908818	0	0.0137296	0.082	0.222932	0.11405	0.247664	0.148041	0.129	0.038	-0.637149	-0.517839	-0.812323	0.0196576	0.0257128	0	0.044865	0.082	0.650773	0.859686	0.73891	0.930057	0.63	0.792	-0.637149	0.151925	0.372371	0.0361806	0.187632	0	0.217024	0.082	0.358139	0.919298	0.451345	0.964786	0.313
		0.083	0.813685	0.694274	0.887939	0.778682	0.747	0.642	-0.63414	0.304477	0.166554	0.0047164	0.0395159	0	0.0440459	0.083	0.431239	0.157382	0.459839	0.209269	0.337	0.085	-0.63414	-0.192583	-0.628204	0.0197916	0.0528607	0	0.0716061	0.083	0.690228	0.46392	0.744894	0.53783	0.636	0.403	-0.63414	0.159219	-0.112432	0.036423	0.190206	0	0.219701	0.083	0.606408	0.201573	0.638766	0.268355	0.468
		0.084	0.406636	0.191093	0.438286	0.241072	0.318	0.091	-0.631159	-0.216679	-0.610999	0.00474873	0.0122399	0	0.0169305	0.084	0.866306	0.569869	0.930164	0.658935	0.798	0.54	-0.631159	0.382039	0.0459792	0.0199252	0.173264	0	0.189737	0.084	0.582665	0.939456	0.677951	1.0044	0.563	0.873	-0.631159	0.0725988	0.522214	0.0366647	0.161363	0	0.192111	0.084	0.682109	0.0841748	0.704668	0.157578	0.543
		0.085	0.850666	0.0897581	0.873882	0.177677	0.74	0.047	-0.628204	0.294528	-0.766672	0.004781	0.0386554	0	0.0432516	0.085	0.0555043	0.505724	0.114092	0.526028	0.018	0.407	-0.628204	-0.959987	-0.107708	0.0200585	0.00944483	0	0.0293139	0.085	0.390118	0.289048	0.430281	0.337805	0.297	0.204	-0.628204	-0.244033	-0.378797	0.0369058	0.0849282	0	0.1187	0.085	0.803532	0.806844	0.887725	0.890756	0.726
		0.086	0.0863888	0.85076	0.1745	0.873873	0.044	0.736	-0.625275	-0.781038	0.288904	0.0048132	0.00336745	0	0.00816444	0.086	0.107133	0.272861	0.146103	0.297738	0.039	0.19	-0.625275	-0.806843	-0.401907	0.0201915	0.0133847	0	0.0333059	0.086	0.336044	0.913813	0.429516	0.958155	0.296	0.823	-0.625275	-0.245357	0.424322	0.0371463	0.0846916	0	0.118692	0.086	0.640032	0.35973	0.686388	0.429922	0.526
		0.087	0.532262	0.248964	0.569383	0.310175	0.451	0.162	-0.622371	-0.0563721	-0.451521	0.00484533	0.0176083	0	0.0223683	0.087	0.131303	0.389586	0.180382	0.416702	0.057	0.294	-0.622371	-0.723548	-0.24801	0.0203242	0.0161687	0	0.0361643	0.087	0.620131	0.0811844	0.642985	0.149867	0.527	0.032	-0.622371	0.0310076	-0.84794	0.0373862	0.148819	0	0.180642	0.087	0.882623	0.883377	0.97369	0.97438	0.817
		0.088	0.92702	0.130893	0.954284	0.225855	0.814	0.081	-0.619492	0.408699	-0.640186	0.0048774	0.0497008	0	0.0543358	0.088	0.606911	0.441832	0.660616	0.509574	0.498	0.389	-0.619492	-0.00229511	-0.129068	0.0204566	0.0796119	0	0.0984399	0.088	0.16382	0.508321	0.223179	0.538385	0.097	0.404	-0.619492	-0.594616	-0.11125	0.0376255	0.0397554	0	0.075885	0.088	0.0848222	0.902795	0.177724	0.926141	0.044
		0.089	0.432424	0.330772	0.476868	0.38386	0.365	0.248	-0.616637	-0.158001	-0.311673	0.00490941	0.0139858	0	0.0188265	0.089	0.837097	0.165603	0.867496	0.253102	0.736	0.131	-0.616637	0.288904	-0.513511	0.0205888	0.144659	0	0.162269	0.089	0.087488	0.809609	0.172649	0.833366	0.056	0.672	-0.616637	-0.727577	0.203926	0.0378642	0.0295809	0	0.0663251	0.089	0.0906773	0.373413	0.138747	0.397441	0.023
		0.09	0.997671	0.955735	1.09544	1.05707	0.96	0.921	-0.613806	0.801475	0.646345	0.00494136	0.114421	0	0.118797	0.09	0.793545	0.604095	0.861414	0.688074	0.729	0.572	-0.613806	0.279166	0.0830774	0.0207206	0.141907	0	0.159687	0.09	0.569568	0.828765	0.656542	0.893698	0.542	0.747	-0.613806	0.0482865	0.304477	0.0381024	0.15393	0	0.186167	0.09	0.281628	0.0735152	0.30438	0.113964	0.163
		0.091	0.405572	0.296633	0.44748	0.347804	0.33	0.208	-0.610999	-0.201395	-0.372371	0.00497325	0.0126727	0	0.0175829	0.091	0.820251	0.446507	0.874903	0.53294	0.742	0.414	-0.610999	0.297356	-0.0994664	0.0208522	0.147084	0	0.164869	0.091	0.378024	0.887247	0.470154	0.936075	0.35	0.798	-0.610999	-0.176402	0.382039	0.03834	0.0978389	0	0.132428	0.091	0.432497	0.929522	0.528221	0.982983	0.388
		0.092	0.0508892	0.576935	0.116815	0.598129	0.013	0.453	-0.608214	-1.01917	-0.0540602	0.00500508	0.00194887	0	0.00694419	0.092	0.722482	0.221672	0.758199	0.299974	0.609	0.193	-0.608214	0.126681	-0.39687	0.0209835	0.10427	0	0.123066	0.092	0.420675	0.481911	0.478521	0.53455	0.359	0.398	-0.608214	-0.165329	-0.118355	0.0385772	0.100113	0	0.134828	0.092	0.800147	0.385576	0.849801	0.470483	0.686
		0.093	0.58153	0.898904	0.675018	0.965405	0.55	0.841	-0.605451	0.0575286	0.457155	0.00503686	0.0227683	0	0.0276904	0.093	0.694705	0.209176	0.729542	0.2853	0.585	0.175	-0.605451	0.0982918	-0.427861	0.0211146	0.0983209	0	0.11736	0.093	0.876256	0.590098	0.943484	0.68166	0.823	0.524	-0.605451	0.424322	0.0275578	0.0388138	0.301903	0	0.328999	0.093	0.979978	0.0942032	1.00504	0.194585	0.849
		0.094	0.136531	0.81457	0.223031	0.843414	0.091	0.71	-0.602711	-0.610999	0.253343	0.00506858	0.00497325	0	0.0100166	0.094	0.791701	0.231806	0.828646	0.316362	0.696	0.21	-0.602711	0.234823	-0.369185	0.0212454	0.129922	0	0.148407	0.094	0.9663	0.942416	1.06367	1.04182	0.928	0.906	-0.602711	0.668881	0.602711	0.0390499	0.431647	0	0.453841	0.094	0.861148	0.33045	0.906481	0.42091	0.749
		0.095	0.828627	0.597281	0.896833	0.685159	0.756	0.55	-0.599992	0.317486	0.0575286	0.00510025	0.0406685	0	0.0455613	0.095	0.654201	0.172698	0.686304	0.245745	0.524	0.126	-0.599992	0.0275578	-0.52442	0.021376	0.0847965	0	0.10436	0.095	0.00839054	0.453811	0.0643971	0.471942	0.003	0.336	-0.599992	-1.25795	-0.193837	0.0392855	0.00890823	0	0.0478438	0.095	0.495906	0.274764	0.536687	0.334351	0.396
		0.096	0.342034	0.562726	0.407485	0.609411	0.287	0.467	-0.597293	-0.257365	-0.0379125	0.00513188	0.0111575	0	0.0162321	0.096	0.743533	0.194565	0.777678	0.275391	0.631	0.159	-0.597293	0.153138	-0.457155	0.0215064	0.110099	0	0.129237	0.096	0.08591	0.315978	0.130379	0.340884	0.025	0.209	-0.597293	-0.897284	-0.370776	0.0395207	0.020206	0	0.0589281	0.096	0.756197	0.183561	0.789406	0.265464	0.622
		0.097	0.159051	0.232946	0.196643	0.264254	0.065	0.119	-0.594616	-0.693166	-0.540212	0.00516345	0.00411951	0	0.00926169	0.097	0.934241	0.937063	1.03171	1.03429	0.897	0.898	-0.594616	0.578961	0.581523	0.0216365	0.248013	0	0.264283	0.097	0.0108445	0.62638	0.0818919	0.645086	0.005	0.496	-0.594616	-1.17923	-0.00459028	0.0397554	0.0106597	0	0.0499913	0.097	0.274855	0.501187	0.335257	0.542342	0.196
		0.098	0.563967	0.230347	0.601522	0.29627	0.475	0.146	-0.591958	-0.0287076	-0.482411	0.00519498	0.0187447	0	0.0238423	0.098	0.804995	0.825135	0.893127	0.911554	0.769	0.772	-0.591958	0.336743	0.341272	0.0217664	0.158829	0	0.177138	0.098	0.812124	0.885807	0.905414	0.972833	0.781	0.837	-0.591958	0.355063	0.449659	0.0399896	0.269389	0	0.298605	0.098	0.0359335	0.0247834	0.0560081	0.0458061	0.004
		0.099	0.485123	0.780927	0.569678	0.840329	0.452	0.701	-0.589321	-0.055216	0.241392	0.00522646	0.0176544	0	0.0227886	0.099	0.605508	0.905985	0.700698	0.975624	0.544	0.825	-0.589321	0.050595	0.427861	0.0218961	0.0890048	0	0.108952	0.099	0.565305	0.854489	0.656116	0.92071	0.54	0.77	-0.589321	0.0459792	0.338249	0.0402234	0.153239	0	0.187299	0.099	0.898622	0.508557	0.960017	0.603121	0.806
		0.1	0.194646	0.230096	0.232546	0.264982	0.102	0.121	-0.586703	-0.581523	-0.535635	0.00525789	0.00532064	0	0.0105506	0.1	0.249477	0.0412015	0.271314	0.0807494	0.156	0.007	-0.586703	-0.462858	-1.12495	0.0220256	0.0290822	0	0.0504672	0.1	0.305026	0.829821	0.393923	0.874092	0.261	0.721	-0.586703	-0.293118	0.26819	0.0404568	0.0765468	0	0.113907	0.1	0.7279	0.199474	0.763196	0.279704	0.603
		0.101	0.602847	0.142022	0.633441	0.211802	0.509	0.067	-0.584103	0.0103288	-0.686029	0.00528929	0.0204715	0	0.0256525	0.101	0.67459	0.210651	0.711019	0.286531	0.555	0.179	-0.584103	0.0633166	-0.420808	0.0221549	0.0914087	0	0.111538	0.101	0.595597	0.243044	0.634781	0.312207	0.516	0.18	-0.584103	0.0183657	-0.41906	0.0406898	0.145169	0	0.179952	0.101	0.297062	0.511292	0.359057	0.555069	0.224
		0.102	0.862643	0.0422721	0.884939	0.134327	0.744	0.022	-0.581523	0.300196	-0.922064	0.00532064	0.0391434	0	0.0442558	0.102	0.667564	0.365961	0.717383	0.441427	0.564	0.318	-0.581523	0.0737611	-0.216679	0.0222839	0.0934258	0	0.113628	0.102	0.654912	0.555118	0.720817	0.629508	0.613	0.481	-0.581523	0.131458	-0.0218117	0.0409223	0.180554	0	0.214088	0.102	0.637104	0.944357	0.736107	1.01723	0.573
		0.103	0.102958	0.857503	0.194759	0.885142	0.061	0.747	-0.578961	-0.707967	0.304477	0.00535196	0.00398203	0	0.00931267	0.103	0.196046	0.395307	0.248545	0.430861	0.131	0.304	-0.578961	-0.513511	-0.234823	0.0224128	0.0259637	0	0.0477946	0.103	0.211505	0.598529	0.281284	0.635398	0.147	0.485	-0.578961	-0.480416	-0.0172173	0.0411545	0.0511015	0	0.0901529	0.103	0.243239	0.147255	0.274644	0.186822	0.132
		0.104	0.744731	0.768982	0.829188	0.851377	0.695	0.714	-0.576417	0.233515	0.25871	0.00538323	0.0337601	0	0.0389616	0.104	0.944271	0.551362	1.01022	0.650724	0.883	0.53	-0.576417	0.544844	0.034459	0.0225415	0.233653	0	0.250928	0.104	0.848104	0.467397	0.906916	0.558582	0.785	0.417	-0.576417	0.361297	-0.0959444	0.0413863	0.272223	0	0.302343	0.104	0.929768	0.409116	0.983624	0.507245	0.826
		0.105	0.996706	0.234066	1.03586	0.33807	0.893	0.197	-0.57389	0.568889	-0.390228	0.00541447	0.0703121	0	0.0753459	0.105	0.679478	0.111268	0.70819	0.188297	0.553	0.071	-0.57389	0.0610002	-0.672236	0.0226701	0.0909666	0	0.111575	0.105	0.324871	0.590994	0.394376	0.63787	0.263	0.49	-0.57389	-0.290306	-0.0114767	0.0416177	0.0770057	0	0.115419	0.105	0.694946	0.278787	0.737903	0.357132	0.576
		0.106	0.205435	0.388929	0.257941	0.425832	0.124	0.289	-0.571381	-0.528868	-0.254682	0.00544567	0.00600236	0	0.0114153	0.106	0.679837	0.699389	0.758743	0.776632	0.611	0.64	-0.571381	0.129068	0.164105	0.0227984	0.104785	0	0.125194	0.106	0.137337	0.991559	0.241087	1.02267	0.116	0.892	-0.571381	-0.547181	0.566414	0.0418487	0.0441411	0	0.0841426	0.106	0.813459	0.0837837	0.840017	0.172389	0.678
		0.107	0.872883	0.0684414	0.89832	0.162283	0.757	0.035	-0.568889	0.318947	-0.829504	0.00547683	0.0408	0	0.0460534	0.107	0.0157054	0.730334	0.0974258	0.751287	0.012	0.616	-0.568889	-1.03333	0.135049	0.0229266	0.00798896	0	0.0307324	0.107	0.618444	0.608344	0.689791	0.68055	0.577	0.522	-0.568889	0.0889173	0.0252589	0.0420794	0.166512	0	0.201585	0.107	0.430637	0.876638	0.524798	0.932874	0.381
		0.108	0.257891	0.716801	0.338644	0.758531	0.198	0.619	-0.566414	-0.38858	0.138649	0.00550797	0.00827211	0	0.0137345	0.108	0.939075	0.109905	0.968221	0.209559	0.844	0.086	-0.566414	0.462858	-0.625275	0.0230546	0.201559	0	0.219967	0.108	0.827063	0.506536	0.889936	0.596665	0.768	0.447	-0.566414	0.335241	-0.0610002	0.0423098	0.2605	0	0.291788	0.108	0.0397964	0.450709	0.0979226	0.473894	0.012
		0.109	0.47773	0.452762	0.536214	0.51337	0.414	0.36	-0.563955	-0.0994664	-0.164105	0.00553907	0.0159715	0	0.0214221	0.109	0.204131	0.995169	0.308738	1.03251	0.188	0.894	-0.563955	-0.405292	0.571381	0.0231825	0.0330679	0	0.0554838	0.109	0.543426	0.395484	0.59704	0.461678	0.468	0.322	-0.563955	-0.0367611	-0.211558	0.0425398	0.130116	0	0.16712	0.109	0.916885	0.806506	1.00545	0.904457	0.85
		0.11	0.865616	0.659999	0.941906	0.753773	0.802	0.612	-0.561512	0.38858	0.130262	0.00557013	0.0475579	0	0.0528631	0.11	0.665353	0.712537	0.74611	0.789282	0.601	0.653	-0.561512	0.117169	0.180116	0.0233102	0.102242	0	0.123169	0.11	0.682017	0.0289379	0.704645	0.1071	0.596	0.012	-0.561512	0.11125	-1.03333	0.0427695	0.173772	0	0.209109	0.11	0.75639	0.543189	0.822747	0.627675	0.663
		0.111	0.337409	0.332019	0.385992	0.381061	0.257	0.243	-0.559086	-0.298775	-0.318947	0.00560117	0.0101531	0	0.0156974	0.111	0.0579563	0.458217	0.117271	0.483496	0.02	0.363	-0.559086	-0.940219	-0.160439	0.0234378	0.00988031	0	0.0330865	0.111	0.0707772	0.379758	0.12342	0.406127	0.022	0.272	-0.559086	-0.922064	-0.277786	0.0429988	0.0191068	0	0.061284	0.111	0.324686	0.0744136	0.351365	0.122374	0.215
		0.112	0.0854711	0.528384	0.150936	0.556186	0.028	0.41	-0.556674	-0.874884	-0.104172	0.00563218	0.00271481	0	0.0083317	0.112	0.00247	0.961877	0.104796	0.982621	0.014	0.832	-0.556674	-1.00593	0.440455	0.0235652	0.00850474	0	0.0318695	0.112	0.0613505	0.145175	0.0942293	0.170926	0.009	0.046	-0.556674	-1.083	-0.771377	0.0432279	0.0132689	0	0.0559231	0.112	0.0562757	0.851219	0.149192	0.876538	0.027
		0.113	0.0329918	0.541592	0.0997628	0.565115	0.009	0.419	-0.554279	-1.083	-0.0935996	0.00566316	0.00168297	0	0.0073366	0.113	0.954416	0.837789	1.04637	0.939664	0.913	0.797	-0.554279	0.622371	0.380416	0.0236925	0.26712	0	0.284483	0.113	0.258002	0.730504	0.340837	0.77316	0.216	0.62	-0.554279	-0.359732	0.139851	0.0434566	0.0663843	0	0.106956	0.113	0.966712	0.531273	1.03261	0.634193	0.878
		0.114	0.967122	0.835905	1.0591	0.939043	0.92	0.809	-0.551898	0.643251	0.400222	0.00569411	0.0823619	0	0.087587	0.114	0.272765	0.0493782	0.297865	0.0934731	0.176	0.013	-0.551898	-0.426088	-1.01917	0.0238196	0.0315705	0	0.0546381	0.114	0.151812	0.131691	0.18391	0.165501	0.061	0.042	-0.551898	-0.707967	-0.791059	0.043685	0.030905	0	0.07324	0.114	0.563566	0.0947164	0.59252	0.163539	0.429
		0.115	0.128691	0.616862	0.202229	0.648889	0.069	0.509	-0.549532	-0.679055	0.0103288	0.00572504	0.00425497	0	0.00995565	0.115	0.388017	0.951441	0.490005	1.00552	0.361	0.858	-0.549532	-0.162882	0.490483	0.0239466	0.0563913	0	0.0789876	0.115	0.836452	0.376454	0.889547	0.468664	0.767	0.331	-0.549532	0.333742	-0.200132	0.0439132	0.259836	0	0.292339	0.115	0.880218	0.236648	0.921425	0.332581	0.766
		0.116	0.745823	0.232625	0.786872	0.317312	0.653	0.172	-0.547181	0.180116	-0.433218	0.00575594	0.0299712	0	0.0355547	0.116	0.777846	0.923414	0.877635	1.01083	0.748	0.867	-0.547181	0.30591	0.509228	0.0240735	0.149572	0	0.170045	0.116	0.662806	0.751987	0.748018	0.829616	0.639	0.67	-0.547181	0.162882	0.201395	0.0441411	0.191508	0	0.227196	0.116	0.176061	0.081961	0.204298	0.118199	0.069
		0.117	0.273589	0.696937	0.354303	0.741652	0.219	0.601	-0.544844	-0.355063	0.117169	0.00578682	0.00892987	0	0.014665	0.117	0.25451	0.53239	0.321232	0.575483	0.204	0.447	-0.544844	-0.378797	-0.0610002	0.0242002	0.035075	0	0.0584264	0.117	0.994089	0.405654	1.05003	0.511636	0.918	0.371	-0.544844	0.637149	-0.150713	0.0443687	0.413819	0	0.439827	0.117	0.596889	0.696562	0.677571	0.768768	0.512
		0.118	0.146789	0.108103	0.177615	0.142219	0.05	0.028	-0.542521	-0.753025	-0.874884	0.00581767	0.00359101	0	0.00938779	0.118	0.206546	0.840977	0.299692	0.880174	0.178	0.747	-0.542521	-0.422562	0.304477	0.0243268	0.0318197	0	0.0553725	0.118	0.132804	0.0773712	0.161017	0.110298	0.045	0.013	-0.542521	-0.776164	-1.01917	0.044596	0.026533	0	0.0699458	0.118	0.358912	0.0913415	0.388313	0.143495	0.253
		0.119	0.984676	0.359546	1.03707	0.465094	0.896	0.321	-0.540212	0.576417	-0.212836	0.0058485	0.0714536	0	0.0768842	0.119	0.849765	0.244389	0.892364	0.338465	0.767	0.23	-0.540212	0.333742	-0.338249	0.0244534	0.157908	0	0.1785	0.119	0.425144	0.0541811	0.451568	0.11215	0.328	0.015	-0.540212	-0.203926	-0.993481	0.0448231	0.0923856	0	0.133068	0.119	0.243543	0.387248	0.298289	0.429775	0.156
		0.12	0.234112	0.842148	0.327723	0.884056	0.192	0.746	-0.537916	-0.398543	0.303047	0.00587931	0.00808602	0	0.0139178	0.12	0.0834221	0.312691	0.132012	0.341785	0.031	0.236	-0.537916	-0.854402	-0.329268	0.0245797	0.012013	0	0.0362975	0.12	0.74773	0.915111	0.847546	1.00069	0.724	0.87	-0.537916	0.272288	0.515669	0.0450499	0.233559	0	0.268087	0.12	0.940622	0.914652	1.0404	1.01664	0.893
		0.121	0.597672	0.762169	0.684666	0.835176	0.558	0.697	-0.535635	0.0667941	0.236133	0.0059101	0.0232478	0	0.0290205	0.121	0.209563	0.958961	0.313291	0.998965	0.193	0.847	-0.535635	-0.39687	0.468634	0.024706	0.0336936	0	0.0575672	0.121	0.25639	0.998955	0.363519	1.04294	0.235	0.907	-0.535635	-0.330756	0.605451	0.0452765	0.0706411	0	0.112719	0.121	0.728347	0.0231341	0.752498	0.107252	0.595
		0.122	0.391211	0.267962	0.436365	0.323595	0.316	0.183	-0.533366	-0.21925	-0.413853	0.00594087	0.0121685	0	0.0180371	0.122	0.351083	0.773638	0.439236	0.825859	0.316	0.69	-0.533366	-0.21925	0.227003	0.0248322	0.0498696	0	0.0734634	0.122	0.227753	0.900139	0.326663	0.941873	0.196	0.804	-0.533366	-0.39188	0.39188	0.0455028	0.0619411	0	0.104625	0.122	0.873421	0.289954	0.920444	0.386591	0.763
		0.123	0.378086	0.19024	0.416813	0.244941	0.298	0.096	-0.53111	-0.242711	-0.597293	0.00597162	0.011536	0	0.0174387	0.123	0.382251	0.848813	0.476979	0.903868	0.348	0.759	-0.53111	-0.178877	0.321879	0.0249583	0.0544633	0	0.0780623	0.123	0.10121	0.248457	0.144888	0.279614	0.033	0.136	-0.53111	-0.841642	-0.502886	0.0457289	0.0229047	0	0.0675862	0.123	0.380386	0.711805	0.463464	0.766702	0.328
		0.124	0.649157	0.72036	0.733146	0.798295	0.606	0.656	-0.528868	0.123108	0.183842	0.00600236	0.0263816	0	0.0322256	0.124	0.493701	0.723848	0.577987	0.788563	0.429	0.651	-0.528868	-0.081911	0.177639	0.0250843	0.0671726	0	0.0905719	0.124	0.732146	0.0461992	0.758808	0.13119	0.651	0.021	-0.528868	0.177639	-0.930959	0.0459548	0.196824	0	0.233734	0.124	0.922606	0.113891	0.955025	0.215078	0.8
		0.125	0.505879	0.449791	0.567044	0.515726	0.446	0.363	-0.526637	-0.0621582	-0.160439	0.00603307	0.0173793	0	0.0233075	0.125	0.73709	0.626158	0.813252	0.711753	0.676	0.582	-0.526637	0.209008	0.0947717	0.0252102	0.123349	0	0.14545	0.125	0.901595	0.363489	0.955422	0.463073	0.831	0.324	-0.526637	0.438636	-0.209008	0.0461805	0.308894	0	0.34081	0.125	0.392312	0.647605	0.470298	0.703882	0.333
		0.126	0.592061	0.211452	0.633142	0.284898	0.508	0.141	-0.52442	0.00918102	-0.492525	0.00606377	0.0204186	0	0.0263585	0.126	0.654081	0.0556345	0.681913	0.134354	0.52	0.032	-0.52442	0.0229606	-0.84794	0.025336	0.0839786	0	0.107187	0.126	0.869943	0.139845	0.904935	0.236921	0.779	0.102	-0.52442	0.351971	-0.581523	0.0464059	0.267989	0	0.301959	0.126	0.822827	0.701695	0.905596	0.794764	0.748
		0.127	0.522475	0.674782	0.603138	0.742494	0.477	0.604	-0.522214	-0.0264083	0.12073	0.00609446	0.0188423	0	0.0248219	0.127	0.368135	0.00689979	0.392006	0.0614878	0.263	0.004	-0.522214	-0.290306	-1.21413	0.0254617	0.0426639	0	0.0670393	0.127	0.857394	0.0897882	0.888313	0.18598	0.765	0.057	-0.522214	0.330756	-0.723548	0.0466312	0.258516	0	0.293092	0.127	0.643591	0.249895	0.688125	0.327906	0.529
		0.128	0.700699	0.707621	0.784338	0.790671	0.651	0.649	-0.520021	0.177639	0.175167	0.00612513	0.0298058	0	0.0357484	0.128	0.638011	0.923238	0.739985	1.00096	0.599	0.851	-0.520021	0.114799	0.476454	0.0255873	0.101742	0	0.124726	0.128	0.285821	0.692312	0.368158	0.740084	0.241	0.588	-0.520021	-0.321879	0.101818	0.0468562	0.0719948	0	0.115478	0.128	0.71032	0.991342	0.818085	1.07521	0.657
		0.129	0.92349	0.797624	1.01497	0.899802	0.871	0.762	-0.517839	0.517839	0.326302	0.00615578	0.0630057	0	0.0687736	0.129	0.314251	0.803985	0.406267	0.854358	0.277	0.723	-0.517839	-0.270919	0.270919	0.0257128	0.0445248	0	0.0690928	0.129	0.0103512	0.981889	0.117496	1.00642	0.018	0.875	-0.517839	-0.959987	0.526637	0.0470811	0.0175371	0	0.0637926	0.129	0.386137	0.49557	0.451928	0.552056	0.314
		0.13	0.641073	0.566819	0.713106	0.645166	0.585	0.505	-0.515669	0.0982918	0.0057379	0.00618643	0.0249529	0	0.030985	0.13	0.685479	0.229917	0.728864	0.31204	0.583	0.206	-0.515669	0.0959444	-0.375575	0.0258383	0.0978428	0	0.121153	0.13	0.265468	0.205688	0.306793	0.252096	0.173	0.117	-0.515669	-0.431426	-0.544844	0.0473058	0.0568567	0	0.101473	0.13	0.992989	0.215169	1.03512	0.323441	0.884
		0.131	0.93018	0.543247	1.00039	0.646361	0.858	0.506	-0.513511	0.490483	0.00688556	0.00621706	0.0593879	0	0.0652357	0.131	0.486615	0.155671	0.52387	0.221067	0.383	0.101	-0.513511	-0.136248	-0.584103	0.0259637	0.0597447	0	0.0841572	0.131	0.087229	0.794305	0.178789	0.82574	0.058	0.664	-0.513511	-0.719574	0.193837	0.0475302	0.0301145	0	0.0762134	0.131	0.293013	0.70392	0.376887	0.752853	0.241
		0.132	0.811312	0.647932	0.890609	0.741122	0.75	0.598	-0.511364	0.308786	0.113616	0.00624767	0.0398941	0	0.0458925	0.132	0.697458	0.375767	0.753611	0.459275	0.604	0.337	-0.511364	0.12073	-0.192583	0.026089	0.102997	0	0.126399	0.132	0.727481	0.863623	0.825119	0.949684	0.712	0.81	-0.511364	0.256022	0.401907	0.0477546	0.226921	0	0.263839	0.132	0.153992	0.0370557	0.181344	0.074351	0.047
		0.133	0.0547602	0.592376	0.129516	0.621416	0.017	0.482	-0.509228	-0.970582	-0.0206629	0.00627828	0.00217908	0	0.00844369	0.133	0.512914	0.0559246	0.542054	0.123924	0.397	0.022	-0.509228	-0.119542	-0.922064	0.0262143	0.0619426	0	0.0865331	0.133	0.304523	0.744119	0.392183	0.794398	0.258	0.638	-0.509228	-0.297356	0.16166	0.0479787	0.0758598	0	0.120199	0.133	0.770442	0.426175	0.831066	0.516073	0.673
		0.134	0.965585	0.68576	1.04847	0.792435	0.906	0.653	-0.507103	0.602711	0.180116	0.00630888	0.0755763	0	0.0814084	0.134	0.628773	0.522075	0.697734	0.60011	0.541	0.472	-0.507103	0.0471327	-0.0321578	0.0263394	0.0883605	0	0.112373	0.134	0.680179	0.177332	0.719826	0.259738	0.612	0.122	-0.507103	0.130262	-0.533366	0.0482027	0.180147	0	0.219666	0.134	0.441265	0.228318	0.485247	0.290408	0.346
		0.135	0.479291	0.643797	0.558786	0.709304	0.439	0.576	-0.504989	-0.0702756	0.0877482	0.00633947	0.0170629	0	0.0232942	0.135	0.407621	0.55911	0.479915	0.618522	0.351	0.491	-0.504989	-0.175167	-0.0103288	0.0264646	0.0549049	0	0.0799164	0.135	0.429755	0.120214	0.464728	0.181509	0.346	0.055	-0.504989	-0.181357	-0.731663	0.0484265	0.0968366	0	0.140574	0.135	0.583711	0.676499	0.665987	0.750885	0.502
		0.136	0.743326	0.507469	0.811412	0.595611	0.681	0.452	-0.502886	0.215397	-0.055216	0.00637005	0.0324254	0	0.0385889	0.136	0.842734	0.231754	0.887375	0.328349	0.76	0.219	-0.502886	0.32335	-0.355063	0.0265896	0.154752	0	0.177227	0.136	0.269856	0.809437	0.363619	0.857317	0.236	0.708	-0.502886	-0.329268	0.250673	0.0486501	0.0708664	0	0.116069	0.136	0.133245	0.0214174	0.160001	0.0576818	0.032
		0.137	0.527278	0.0149545	0.553667	0.0849085	0.437	0.006	-0.500793	-0.0725988	-1.15008	0.00640062	0.0169735	0	0.0232654	0.137	0.213467	0.345586	0.267971	0.388855	0.152	0.271	-0.500793	-0.470576	-0.279166	0.0267146	0.0285845	0	0.0545355	0.137	0.929427	0.265533	0.977123	0.369683	0.854	0.238	-0.500793	0.482411	-0.326302	0.0488736	0.330816	0	0.363521	0.137	0.533737	0.842564	0.630501	0.913067	0.464
		0.138	0.819881	0.25968	0.867264	0.354699	0.733	0.215	-0.498711	0.284715	-0.361297	0.00643118	0.0378245	0	0.0440124	0.138	0.335499	0.784116	0.427476	0.837946	0.303	0.703	-0.498711	-0.236133	0.244033	0.0268396	0.0480595	0	0.0736092	0.138	0.0293771	0.346865	0.0841731	0.374664	0.006	0.244	-0.498711	-1.15008	-0.317486	0.049097	0.0113914	0	0.0599291	0.138	0.7832	0.48052	0.849361	0.572419	0.684
		0.139	0.113135	0.389525	0.171742	0.42463	0.041	0.288	-0.496639	-0.796216	-0.256022	0.00646174	0.00325217	0	0.0096929	0.139	0.511549	0.969367	0.619462	1.03835	0.466	0.903	-0.496639	-0.0390641	0.594616	0.0269645	0.0736249	0	0.0986042	0.139	0.24135	0.177767	0.28195	0.223774	0.148	0.085	-0.496639	-0.47843	-0.628204	0.0493202	0.0513236	0	0.0981125	0.139	0.460512	0.0740612	0.492294	0.138704	0.35
		0.14	0.775592	0.161187	0.814966	0.252806	0.686	0.103	-0.494577	0.221827	-0.578961	0.00649229	0.0328932	0	0.0391719	0.14	0.63243	0.578238	0.707267	0.657683	0.55	0.537	-0.494577	0.0575286	0.0425204	0.0270893	0.0903078	0	0.114951	0.14	0.89218	0.71433	0.97859	0.815863	0.856	0.656	-0.494577	0.486428	0.183842	0.0495433	0.332867	0	0.365919	0.14	0.597628	0.593656	0.673776	0.670142	0.508
		0.141	0.46527	0.684472	0.549324	0.749886	0.432	0.607	-0.492525	-0.0784152	0.124298	0.00652284	0.0167514	0	0.023165	0.141	0.599706	0.381611	0.658006	0.458457	0.494	0.336	-0.492525	-0.00688556	-0.193837	0.0272141	0.0788408	0	0.103909	0.141	0.82153	0.604193	0.898757	0.699902	0.776	0.537	-0.492525	0.347362	0.0425204	0.0497662	0.265913	0	0.302446	0.141	0.770412	0.0626262	0.801588	0.153988	0.634
		0.142	0.767721	0.53818	0.839518	0.629497	0.706	0.494	-0.490483	0.24801	-0.00688556	0.00655338	0.034866	0	0.0411909	0.142	0.281488	0.461189	0.346739	0.51116	0.226	0.391	-0.490483	-0.344309	-0.126681	0.0273389	0.0378642	0	0.0641679	0.142	0.273143	0.772455	0.364862	0.821715	0.239	0.662	-0.490483	-0.324824	0.19133	0.0499891	0.071543	0	0.117956	0.142	0.0447206	0.447766	0.10883	0.477603	0.016
		0.143	0.774772	0.0843351	0.808161	0.176434	0.678	0.045	-0.488451	0.211558	-0.776164	0.00658392	0.0321492	0	0.0385215	0.143	0.786998	0.0583971	0.818181	0.151536	0.681	0.04	-0.488451	0.215397	-0.801475	0.0274636	0.124949	0	0.148981	0.143	0.991747	0.0995263	1.02643	0.210076	0.905	0.078	-0.488451	0.599992	-0.649469	0.0502118	0.393229	0	0.423696	0.143	0.571809	0.687411	0.65648	0.762252	0.495
		0.144	0.397009	0.0574013	0.428291	0.117561	0.306	0.015	-0.486428	-0.232209	-0.993481	0.00661445	0.011815	0	0.0183513	0.144	0.0187249	0.761704	0.109896	0.789697	0.017	0.654	-0.486428	-0.970582	0.181357	0.0275883	0.00921929	0	0.0365532	0.144	0.369247	0.245402	0.416515	0.303201	0.283	0.168	-0.486428	-0.262759	-0.440455	0.0504344	0.0816366	0	0.127954	0.144	0.639139	0.166673	0.679713	0.247422	0.519
		0.145	0.591341	0.22504	0.637061	0.301908	0.511	0.15	-0.484415	0.0126247	-0.474486	0.00664498	0.0205778	0	0.027086	0.145	0.0871084	0.11941	0.123846	0.153401	0.022	0.042	-0.484415	-0.922064	-0.791059	0.0277129	0.0102978	0	0.0377253	0.145	0.794652	0.612002	0.873277	0.706159	0.749	0.546	-0.484415	0.307347	0.0529048	0.0506568	0.248319	0	0.286397	0.145	0.231882	0.877471	0.333081	0.923773	0.193
		0.146	0.865185	0.343382	0.921152	0.44372	0.78	0.305	-0.482411	0.353515	-0.233515	0.00667551	0.0440314	0	0.050413	0.146	0.873042	0.701159	0.959432	0.802165	0.829	0.67	-0.482411	0.435017	0.201395	0.0278375	0.19144	0	0.213948	0.146	0.609367	0.349986	0.665895	0.42857	0.549	0.288	-0.482411	0.0563721	-0.256022	0.0508792	0.15637	0	0.199293	0.146	0.863322	0.975372	0.973029	1.07555	0.815
		0.147	0.592187	0.181635	0.634583	0.258942	0.51	0.116	-0.480416	0.0114767	-0.547181	0.00670603	0.0205246	0	0.027093	0.147	0.45658	0.652457	0.539012	0.718232	0.391	0.589	-0.480416	-0.126681	0.102994	0.0279621	0.0609943	0	0.0872508	0.147	0.846686	0.602972	0.924909	0.70192	0.804	0.54	-0.480416	0.39188	0.0459792	0.0511015	0.286396	0	0.322862	0.147	0.0960588	0.944015	0.203283	0.979134	0.067
		0.148	0.0658908	0.145102	0.105364	0.177839	0.01	0.048	-0.47843	-1.06502	-0.762048	0.00673656	0.00175398	0	0.00847872	0.148	0.876944	0.271334	0.92715	0.373039	0.795	0.259	-0.47843	0.377184	-0.29594	0.0280866	0.171668	0	0.194933	0.148	0.647033	0.219252	0.692811	0.301406	0.582	0.164	-0.47843	0.0947717	-0.447803	0.0513236	0.168392	0	0.211073	0.148	0.540425	0.855385	0.640296	0.928474	0.47
		0.149	0.919515	0.672378	1.00401	0.777886	0.862	0.639	-0.476454	0.498711	0.162882	0.00676708	0.060455	0	0.066813	0.149	0.966693	0.634231	1.04794	0.743751	0.914	0.611	-0.476454	0.625275	0.129068	0.0282111	0.268431	0	0.289069	0.149	0.464658	0.851795	0.564407	0.918625	0.432	0.769	-0.476454	-0.0784152	0.336743	0.0515457	0.11964	0	0.165018	0.149	0.0620806	0.0583	0.0943556	0.0908964	0.01
		0.15	0.555266	0.0872203	0.590183	0.161938	0.467	0.034	-0.474486	-0.0379125	-0.8355	0.0067976	0.0183588	0	0.0250316	0.15	0.5053	0.306165	0.558835	0.376634	0.411	0.261	-0.474486	-0.102994	-0.293118	0.0283356	0.0641939	0	0.0907105	0.15	0.601157	0.126046	0.639376	0.204666	0.522	0.073	-0.474486	0.0252589	-0.665562	0.0517677	0.14715	0	0.1913	0.15	0.953973	0.879739	1.05628	0.98836	0.91
		0.151	0.550335	0.275993	0.601488	0.350474	0.474	0.211	-0.472527	-0.0298575	-0.367599	0.00682813	0.0186961	0	0.0253965	0.151	0.864018	0.0237148	0.893719	0.12487	0.77	0.023	-0.472527	0.338249	-0.913504	0.0284601	0.159293	0	0.183219	0.151	0.964281	0.79986	1.05998	0.909541	0.925	0.761	-0.472527	0.659027	0.324824	0.0519895	0.426089	0	0.455927	0.151	0.311111	0.483153	0.37988	0.537292	0.243
		0.152	0.808426	0.228065	0.855687	0.324676	0.721	0.184	-0.470576	0.26819	-0.412129	0.00685865	0.0364638	0	0.0430723	0.152	0.333018	0.789047	0.427982	0.845232	0.304	0.712	-0.470576	-0.234823	0.256022	0.0285845	0.0481977	0	0.0754045	0.152	0.163328	0.577044	0.240264	0.6188	0.114	0.466	-0.470576	-0.551898	-0.0390641	0.0522114	0.043685	0	0.0936155	0.152	0.318449	0.127513	0.357159	0.18246	0.222
		0.153	0.688376	0.998137	0.801302	1.08472	0.669	0.948	-0.468634	0.200132	0.744285	0.00688918	0.0313406	0	0.0380138	0.153	0.118719	0.696575	0.206002	0.734721	0.08	0.602	-0.468634	-0.643251	0.118355	0.028709	0.0193887	0	0.047541	0.153	0.0442379	0.279112	0.0960227	0.310925	0.01	0.178	-0.468634	-1.06502	-0.422562	0.0524331	0.0138219	0	0.0655303	0.153	0.993948	0.653846	1.0776	0.766416	0.929
		0.154	0.955138	0.411495	1.01836	0.520948	0.874	0.371	-0.4667	0.52442	-0.150713	0.00691971	0.0639062	0	0.0703837	0.154	0.581943	0.907671	0.68736	0.98539	0.527	0.836	-0.4667	0.0310076	0.447803	0.0288334	0.0854149	0	0.111786	0.154	0.579353	0.366015	0.638711	0.443514	0.521	0.3	-0.4667	0.0241097	-0.240074	0.0526547	0.146818	0	0.191743	0.154	0.164804	0.775948	0.25902	0.818196	0.113
		0.155	0.904453	0.279273	0.956618	0.384599	0.817	0.249	-0.464775	0.413853	-0.310228	0.00695024	0.0502643	0	0.0568652	0.155	0.0940096	0.682774	0.180486	0.719185	0.058	0.591	-0.464775	-0.719574	0.10535	0.0289578	0.0163149	0	0.0448002	0.155	0.908599	0.889881	1.01269	0.995561	0.894	0.863	-0.464775	0.571381	0.500793	0.0528763	0.377626	0	0.410535	0.155	0.767381	0.158605	0.809285	0.252275	0.646
		0.156	0.147921	0.360646	0.207189	0.401825	0.074	0.262	-0.462858	-0.662277	-0.29171	0.00698077	0.00442183	0	0.0113717	0.156	0.840254	0.927528	0.947726	1.02758	0.82	0.889	-0.462858	0.41906	0.559086	0.0290822	0.185817	0	0.209495	0.156	0.451109	0.645226	0.534576	0.712187	0.407	0.552	-0.462858	-0.107708	0.0598426	0.0530978	0.112716	0	0.159829	0.156	0.752061	0.377964	0.812802	0.470516	0.651
		0.157	0.610998	0.895937	0.715967	0.976677	0.59	0.848	-0.460949	0.104172	0.470576	0.00701131	0.0252844	0	0.0321185	0.157	0.347044	0.482866	0.416888	0.541161	0.29	0.423	-0.460949	-0.253343	-0.0889173	0.0292065	0.0462786	0	0.0741335	0.157	0.165936	0.551333	0.241603	0.594227	0.117	0.444	-0.460949	-0.544844	-0.0644753	0.0533193	0.0443687	0	0.0953222	0.157	0.248253	0.261466	0.299271	0.31136	0.157
		0.158	0.249086	0.320606	0.305316	0.370754	0.172	0.23	-0.459048	-0.433218	-0.338249	0.00704185	0.00747015	0	0.0144594	0.158	0.136217	0.604916	0.216623	0.645467	0.094	0.526	-0.459048	-0.602711	0.0298575	0.0293309	0.0212454	0	0.0499532	0.158	0.589744	0.279161	0.64245	0.358276	0.526	0.221	-0.459048	0.0298575	-0.351971	0.0535407	0.148484	0	0.194075	0.158	0.991715	0.243617	1.0414	0.356914	0.895
		0.159	0.439659	0.856525	0.541644	0.923062	0.42	0.796	-0.457155	-0.0924281	0.378797	0.0070724	0.0162282	0	0.0231858	0.159	0.989674	0.263381	1.04122	0.376687	0.908	0.262	-0.457155	0.608214	-0.29171	0.0294553	0.260787	0	0.282561	0.159	0.134822	0.44282	0.201627	0.483436	0.074	0.346	-0.457155	-0.662277	-0.181357	0.053762	0.0342162	0	0.0861387	0.159	0.535096	0.0539123	0.568831	0.128564	0.415
		0.16	0.930273	0.856528	1.03244	0.964967	0.887	0.838	-0.455269	0.554279	0.451521	0.00710295	0.0681445	0	0.0747635	0.16	0.219399	0.985784	0.332558	1.03377	0.215	0.895	-0.455269	-0.361297	0.57389	0.0295796	0.0364647	0	0.0649657	0.16	0.241496	0.464815	0.310355	0.514685	0.179	0.374	-0.455269	-0.420808	-0.147083	0.0539833	0.058182	0	0.109024	0.16	0.82751	0.225274	0.876	0.324975	0.718
		0.161	0.210029	0.230786	0.259171	0.278163	0.125	0.135	-0.453391	-0.526637	-0.504989	0.00713351	0.00603307	0	0.0131235	0.161	0.589266	0.513766	0.662471	0.593391	0.5	0.466	-0.453391	-6.3733e-17	-0.0390641	0.029704	0.08	0	0.107328	0.161	0.590897	0.677299	0.678008	0.757063	0.564	0.607	-0.453391	0.0737611	0.124298	0.0542045	0.161725	0	0.207163	0.161	0.771548	0.568687	0.849423	0.663813	0.685
		0.162	0.161829	0.816077	0.260924	0.859539	0.128	0.719	-0.451521	-0.520021	0.26547	0.00716407	0.00612513	0	0.0132453	0.162	0.164331	0.0830932	0.201098	0.126768	0.07	0.026	-0.451521	-0.675627	-0.889579	0.0298284	0.018021	0	0.0473118	0.162	0.901002	0.0830763	0.937767	0.189393	0.815	0.062	-0.451521	0.410411	-0.704197	0.0544257	0.295195	0	0.333555	0.162	0.146061	0.975249	0.258691	1.01737	0.112
		0.163	0.275047	0.632935	0.358752	0.686207	0.231	0.551	-0.449659	-0.336743	0.0586854	0.00719464	0.00931104	0	0.0164387	0.163	0.614211	0.506266	0.687145	0.588379	0.525	0.462	-0.449659	0.0287076	-0.0436731	0.0299527	0.0850021	0	0.112409	0.163	0.452157	0.0285923	0.484473	0.0969252	0.366	0.007	-0.449659	-0.156783	-1.12495	0.0546468	0.101899	0	0.150978	0.163	0.380222	0.731303	0.472292	0.793519	0.335
		0.164	0.950184	0.420213	1.01598	0.531078	0.872	0.381	-0.447803	0.520021	-0.138649	0.00722522	0.0633029	0	0.0700708	0.164	0.819783	0.0339619	0.852739	0.133739	0.722	0.031	-0.447803	0.269553	-0.854402	0.0300771	0.139233	0	0.165122	0.164	0.924902	0.28921	0.979562	0.397926	0.859	0.262	-0.447803	0.492525	-0.29171	0.0548679	0.335992	0	0.372424	0.164	0.27181	0.609139	0.353675	0.662319	0.219
		0.165	0.679335	0.894063	0.785612	0.98208	0.652	0.853	-0.445956	0.178877	0.480416	0.00725581	0.0298884	0	0.0369273	0.165	0.110775	0.930856	0.22018	0.970526	0.097	0.822	-0.445956	-0.594616	0.422562	0.0302015	0.0216365	0	0.0511845	0.165	0.740333	0.365649	0.801677	0.458853	0.693	0.317	-0.445956	0.230905	-0.217964	0.055089	0.216936	0	0.260074	0.165	0.846509	0.137219	0.888428	0.239452	0.727
		0.166	0.352621	0.656891	0.438913	0.71731	0.32	0.584	-0.444115	-0.214116	0.0971178	0.0072864	0.0123114	0	0.0195081	0.166	0.47044	0.036572	0.503984	0.10701	0.371	0.017	-0.444115	-0.150713	-0.970582	0.0303259	0.057901	0	0.086471	0.166	0.75562	0.990347	0.870267	1.08503	0.746	0.951	-0.444115	0.303047	0.757499	0.05531	0.246476	0	0.288153	0.166	0.447503	0.359788	0.508532	0.428276	0.366
		0.167	0.122866	0.184954	0.169211	0.22602	0.039	0.082	-0.442281	-0.806843	-0.637149	0.007317	0.00317381	0	0.0104676	0.167	0.617208	0.929758	0.726887	1.01286	0.58	0.871	-0.442281	0.0924281	0.517839	0.0304502	0.0971304	0	0.124623	0.167	0.400114	0.244573	0.451529	0.309214	0.327	0.176	-0.442281	-0.205194	-0.426088	0.055531	0.0921411	0	0.142555	0.167	0.777184	0.592282	0.858165	0.688987	0.695
		0.168	0.372802	0.765259	0.468676	0.827761	0.356	0.688	-0.440455	-0.169009	0.224412	0.00734761	0.0136405	0	0.0208879	0.168	0.41603	0.957148	0.528221	1.02333	0.384	0.882	-0.440455	-0.135049	0.542521	0.0305747	0.0599	0	0.0886433	0.168	0.147259	0.498772	0.220472	0.542095	0.091	0.408	-0.440455	-0.610999	-0.106528	0.055752	0.03834	0	0.0919545	0.168	0.808422	0.207789	0.856892	0.307333	0.693
		0.169	0.782683	0.493145	0.855602	0.590684	0.72	0.444	-0.438636	0.266829	-0.0644753	0.00737823	0.0363538	0	0.0434638	0.169	0.848261	0.83234	0.950022	0.935455	0.823	0.792	-0.438636	0.424322	0.372371	0.0306991	0.187657	0	0.212595	0.169	0.44263	0.927591	0.552491	0.996214	0.424	0.864	-0.438636	-0.0877482	0.502886	0.055973	0.117395	0	0.166797	0.169	0.171365	0.0745416	0.208687	0.120098	0.074
		0.17	0.5534	0.356098	0.614848	0.434324	0.487	0.3	-0.436823	-0.0149208	-0.240074	0.00740886	0.0193376	0	0.0266032	0.17	0.653123	0.891754	0.76012	0.978459	0.613	0.828	-0.436823	0.131458	0.433218	0.0308235	0.105302	0	0.13288	0.17	0.973584	0.989017	1.08885	1.10297	0.943	0.965	-0.436823	0.723548	0.829504	0.0561939	0.462754	0	0.492944	0.17	0.454854	0.610137	0.537904	0.679983	0.398
		0.171	0.893631	0.107896	0.934157	0.215236	0.792	0.07	-0.435017	0.372371	-0.675627	0.0074395	0.0458956	0	0.0529936	0.171	0.665647	0.126622	0.707765	0.214575	0.552	0.097	-0.435017	0.0598426	-0.594616	0.030948	0.0907465	0	0.118886	0.171	0.921291	0.378735	0.984848	0.488427	0.864	0.352	-0.435017	0.502886	-0.173933	0.0564149	0.341335	0	0.378493	0.171	0.256562	0.856177	0.360717	0.909345	0.225
		0.172	0.645565	0.172932	0.691804	0.259361	0.561	0.117	-0.433218	0.0702756	-0.544844	0.00747015	0.0234306	0	0.0307257	0.172	0.329546	0.693979	0.420092	0.753536	0.294	0.618	-0.433218	-0.24801	0.137448	0.0310724	0.0468236	0	0.0764411	0.172	0.912181	0.222646	0.962648	0.331746	0.838	0.198	-0.433218	0.451521	-0.38858	0.0566358	0.315264	0	0.354044	0.172	0.684753	0.530455	0.761394	0.620217	0.602
		0.173	0.224872	0.836257	0.3277	0.887097	0.191	0.749	-0.431426	-0.400222	0.307347	0.00750081	0.00805507	0	0.0154955	0.173	0.632767	0.458708	0.70349	0.544232	0.546	0.426	-0.431426	0.0529048	-0.0854117	0.0311969	0.089437	0	0.117844	0.173	0.858053	0.679553	0.947555	0.784234	0.825	0.628	-0.431426	0.427861	0.149502	0.0568567	0.303623	0	0.343217	0.173	0.67802	0.459276	0.748791	0.548648	0.591
		0.174	0.534671	0.725308	0.628247	0.802674	0.5	0.665	-0.42964	-6.3733e-17	0.195093	0.00753148	0.02	0	0.0273809	0.174	0.280551	0.00200484	0.312623	0.0577621	0.192	0.003	-0.42964	-0.398543	-1.25795	0.0313214	0.0335684	0	0.0638384	0.174	0.346331	0.0698638	0.384173	0.131215	0.251	0.022	-0.42964	-0.307347	-0.922064	0.0570776	0.0742627	0	0.127102	0.174	0.383556	0.270628	0.438469	0.335145	0.303
		0.175	0.482726	0.0574233	0.519693	0.130556	0.403	0.02	-0.427861	-0.112432	-0.940219	0.00756217	0.015509	0	0.0229539	0.175	0.681229	0.555881	0.760582	0.645893	0.615	0.527	-0.427861	0.133851	0.0310076	0.031446	0.105822	0	0.133941	0.175	0.703888	0.829324	0.806493	0.921262	0.697	0.774	-0.427861	0.236133	0.344309	0.0572984	0.218988	0	0.263739	0.175	0.829236	0.754606	0.925487	0.857204	0.774
		0.176	0.470232	0.173275	0.517234	0.245528	0.397	0.097	-0.426088	-0.119542	-0.594616	0.00759286	0.015261	0	0.022738	0.176	0.037032	0.825632	0.139506	0.861049	0.037	0.729	-0.426088	-0.817923	0.279166	0.0315705	0.0130519	0	0.0442104	0.176	0.797125	0.632248	0.883155	0.732299	0.758	0.576	-0.426088	0.320411	0.0877482	0.0575193	0.253976	0	0.296887	0.176	0.615428	0.521364	0.692029	0.605963	0.532
		0.177	0.99776	0.577113	1.07929	0.694407	0.949	0.56	-0.424322	0.748621	0.0691147	0.00762357	0.102656	0	0.109497	0.177	0.608523	0.955434	0.722219	1.03963	0.57	0.904	-0.424322	0.0807452	0.597293	0.0316951	0.0947968	0	0.123487	0.177	0.00430705	0.884864	0.112002	0.917681	0.016	0.767	-0.424322	-0.981725	0.333742	0.0577402	0.0166952	0	0.0734715	0.177	0.150332	0.249447	0.203994	0.294681	0.068
		0.178	0.586039	0.6303	0.67227	0.712767	0.547	0.58	-0.422562	0.0540602	0.0924281	0.0076543	0.0225913	0	0.0300726	0.178	0.461858	0.419619	0.530174	0.491527	0.385	0.374	-0.422562	-0.133851	-0.147083	0.0318197	0.0600556	0	0.0899644	0.178	0.524188	0.687252	0.615262	0.76446	0.491	0.611	-0.422562	-0.0103288	0.129068	0.0579611	0.137161	0	0.187172	0.178	0.786377	0.954982	0.900217	1.05448	0.742
		0.179	0.163153	0.784679	0.262695	0.83137	0.13	0.692	-0.420808	-0.515669	0.229602	0.00768503	0.00618643	0	0.0138239	0.179	0.875875	0.221282	0.927509	0.328578	0.796	0.22	-0.420808	0.378797	-0.353515	0.0319444	0.172197	0	0.198641	0.179	0.602078	0.195764	0.651542	0.279778	0.533	0.137	-0.420808	0.0379125	-0.500793	0.058182	0.150844	0	0.20025	0.179	0.219604	0.921746	0.330801	0.973237	0.191
		0.18	0.641591	0.714306	0.735333	0.801864	0.609	0.663	-0.41906	0.126681	0.192583	0.00771578	0.0265937	0	0.0341043	0.18	0.233036	0.59701	0.316803	0.649827	0.199	0.529	-0.41906	-0.386937	0.0333083	0.0320691	0.0344462	0	0.0654106	0.18	0.696321	0.916872	0.807287	1.00908	0.7	0.88	-0.41906	0.240074	0.537916	0.0584029	0.220544	0	0.266066	0.18	0.608568	0.76899	0.706959	0.85374	0.548
		0.181	0.541406	0.74826	0.638217	0.827483	0.512	0.686	-0.417318	0.0137727	0.221827	0.00774655	0.0206311	0	0.0282179	0.181	0.936798	0.265984	0.9926	0.378828	0.863	0.263	-0.417318	0.500793	-0.290306	0.0321938	0.215984	0	0.241224	0.181	0.157187	0.234687	0.210328	0.281238	0.081	0.138	-0.417318	-0.640186	-0.498711	0.0586239	0.0359376	0	0.0924547	0.181	0.289587	0.241013	0.343265	0.298822	0.204
		0.182	0.588309	0.0539464	0.626263	0.13734	0.497	0.024	-0.415583	-0.00344268	-0.905252	0.00777733	0.0198452	0	0.0274682	0.182	0.247098	0.185308	0.296223	0.239687	0.173	0.116	-0.415583	-0.431426	-0.547181	0.0323186	0.0311969	0	0.0625072	0.182	0.155179	0.0499824	0.192797	0.0965455	0.067	0.006	-0.415583	-0.686029	-1.15008	0.0588448	0.0324543	0	0.0893893	0.182	0.817969	0.236087	0.871412	0.33901	0.712
		0.183	0.98244	0.758482	1.08049	0.875574	0.951	0.738	-0.413853	0.757499	0.29171	0.00780812	0.104554	0	0.111546	0.183	0.193592	0.0748822	0.23351	0.124895	0.113	0.024	-0.413853	-0.554279	-0.905252	0.0324433	0.0236925	0	0.0553671	0.183	0.653053	0.0487016	0.690745	0.137784	0.579	0.024	-0.413853	0.0912573	-0.905252	0.0590658	0.167261	0	0.216448	0.183	0.597268	0.587947	0.680814	0.672286	0.521
		0.184	0.207289	0.531963	0.286259	0.583324	0.157	0.437	-0.412129	-0.460949	-0.0725988	0.00783893	0.00701131	0	0.0147953	0.184	0.730747	0.183976	0.780125	0.279849	0.635	0.164	-0.412129	0.158001	-0.447803	0.0325682	0.1112	0	0.140147	0.184	0.0291398	0.565105	0.110927	0.601317	0.015	0.451	-0.412129	-0.993481	-0.0563721	0.0592867	0.0162566	0	0.0745796	0.184	0.674882	0.575631	0.757564	0.666753	0.599
		0.185	0.791133	0.934521	0.904517	1.03571	0.764	0.902	-0.410411	0.329268	0.591958	0.00786976	0.0417402	0	0.0492815	0.185	0.891086	0.986204	1.00886	1.09589	0.881	0.938	-0.410411	0.540212	0.704197	0.032693	0.231749	0	0.256865	0.185	0.782875	0.876719	0.891344	0.977208	0.771	0.841	-0.410411	0.339758	0.457155	0.0595078	0.262509	0	0.306396	0.185	0.736788	0.308387	0.796929	0.404956	0.628
		0.186	0.0438705	0.621077	0.130784	0.658909	0.019	0.52	-0.408699	-0.949882	0.0229606	0.0079006	0.00228522	0	0.0101678	0.186	0.117204	0.638404	0.205591	0.682472	0.077	0.569	-0.408699	-0.652623	0.0795799	0.0328179	0.0189826	0	0.0511776	0.186	0.623246	0.283394	0.681445	0.370492	0.566	0.24	-0.408699	0.0760872	-0.32335	0.0597288	0.162452	0	0.212478	0.186	0.117922	0.1371	0.163682	0.181228	0.034
		0.187	0.375394	0.315626	0.436517	0.381832	0.317	0.244	-0.406993	-0.217964	-0.317486	0.00793146	0.0122041	0	0.0200388	0.187	0.384889	0.434165	0.456092	0.501178	0.334	0.38	-0.406993	-0.196351	-0.139851	0.0329429	0.0524281	0	0.0836438	0.187	0.0775144	0.457262	0.150681	0.498137	0.039	0.364	-0.406993	-0.806843	-0.159219	0.0599498	0.0247682	0	0.0832332	0.187	0.530126	0.145588	0.57679	0.224951	0.422
		0.188	0.238475	0.15463	0.286092	0.209376	0.156	0.064	-0.405292	-0.462858	-0.696798	0.00796233	0.00698077	0	0.0148875	0.188	0.577576	0.883426	0.687165	0.967008	0.526	0.819	-0.405292	0.0298575	0.417318	0.0330679	0.0852083	0	0.115459	0.188	0.94135	0.376332	1.00782	0.490846	0.889	0.356	-0.405292	0.559086	-0.169009	0.0601709	0.370996	0	0.408843	0.188	0.881727	0.21168	0.934194	0.321124	0.78
		0.189	0.400595	0.783524	0.501872	0.852239	0.384	0.715	-0.403596	-0.135049	0.260058	0.00799323	0.0147336	0	0.022609	0.189	0.638659	0.652627	0.728805	0.741586	0.582	0.608	-0.403596	0.0947717	0.125489	0.0331929	0.0976047	0	0.127558	0.189	0.821125	0.10484	0.864691	0.209315	0.742	0.077	-0.403596	0.297356	-0.652623	0.0603921	0.24405	0	0.289703	0.189	0.771893	0.159539	0.82011	0.259827	0.661
		0.19	0.314091	0.470417	0.388927	0.53196	0.262	0.383	-0.401907	-0.29171	-0.136248	0.00802414	0.0103179	0	0.0182592	0.19	0.62618	0.677041	0.718585	0.765122	0.566	0.628	-0.401907	0.0760872	0.149502	0.033318	0.0938804	0	0.12407	0.19	0.306222	0.632557	0.394846	0.693431	0.265	0.533	-0.401907	-0.287505	0.0379125	0.0606132	0.0774653	0	0.133383	0.19	0.0852654	0.637393	0.1743	0.679478	0.04
		0.191	0.636764	0.0960654	0.67995	0.18523	0.554	0.054	-0.400222	0.0621582	-0.735808	0.00805507	0.0230067	0	0.0308764	0.191	0.721622	0.466205	0.796283	0.562585	0.659	0.438	-0.400222	0.18758	-0.071437	0.0334432	0.118112	0	0.147605	0.191	0.274162	0.423457	0.345187	0.481788	0.219	0.342	-0.400222	-0.355063	-0.186332	0.0608344	0.0670537	0	0.123809	0.191	0.331498	0.0886074	0.37405	0.151814	0.235
		0.192	0.809224	0.430408	0.881024	0.534421	0.743	0.386	-0.398543	0.298775	-0.132654	0.00808602	0.0390205	0	0.046791	0.192	0.730207	0.355308	0.795621	0.452601	0.658	0.328	-0.398543	0.186332	-0.203926	0.0335684	0.117813	0	0.147427	0.192	0.821577	0.850624	0.92911	0.955687	0.807	0.819	-0.398543	0.39687	0.417318	0.0610557	0.28875	0	0.332176	0.192	0.544207	0.646635	0.634394	0.728112	0.466
		0.193	0.40561	0.767222	0.506234	0.837097	0.389	0.7	-0.39687	-0.129068	0.240074	0.00811698	0.0149349	0	0.0229306	0.193	0.184386	0.0429309	0.223421	0.0939943	0.101	0.014	-0.39687	-0.584103	-1.00593	0.0336936	0.0221549	0	0.055102	0.193	0.86191	0.857225	0.970187	0.965901	0.847	0.829	-0.39687	0.468634	0.435017	0.061277	0.323831	0	0.365265	0.193	0.295099	0.782264	0.397002	0.842741	0.261
		0.194	0.522032	0.282373	0.581611	0.362331	0.459	0.222	-0.395201	-0.0471327	-0.350431	0.00814797	0.0179801	0	0.0259815	0.194	0.48219	0.254174	0.539372	0.330744	0.392	0.224	-0.395201	-0.125489	-0.347362	0.0338189	0.0611517	0	0.0929025	0.194	0.960611	0.0694787	1.00209	0.186731	0.881	0.059	-0.395201	0.540212	-0.715654	0.0614983	0.360912	0	0.400215	0.194	0.989188	0.0118136	1.02576	0.131496	0.871
		0.195	0.538416	0.828289	0.6446	0.909824	0.52	0.772	-0.393538	0.0229606	0.341272	0.00817898	0.021063	0	0.0290697	0.195	0.257831	0.869875	0.367551	0.92755	0.246	0.786	-0.393538	-0.314573	0.362866	0.0339442	0.0404391	0	0.0730107	0.195	0.920822	0.0268701	0.958858	0.140922	0.835	0.027	-0.393538	0.445956	-0.882118	0.0617197	0.312504	0	0.354936	0.195	0.725506	0.372489	0.792931	0.469932	0.624
		0.196	0.499125	0.525296	0.579728	0.603673	0.457	0.46	-0.39188	-0.0494406	-0.0459792	0.00821	0.0178865	0	0.0259496	0.196	0.0676828	0.375376	0.135537	0.417065	0.035	0.295	-0.39188	-0.829504	-0.246683	0.0340696	0.0127128	0	0.0463493	0.196	0.0402043	0.535232	0.121652	0.574585	0.019	0.432	-0.39188	-0.949882	-0.0784152	0.0619411	0.0179426	0	0.0787723	0.196	0.281719	0.0731547	0.323874	0.133045	0.181
		0.197	0.911307	0.614003	0.999636	0.727613	0.857	0.59	-0.390228	0.488451	0.104172	0.00824105	0.059127	0	0.0668808	0.197	0.00104846	0.556853	0.0845176	0.59306	0.005	0.465	-0.390228	-1.17923	-0.0402159	0.0341951	0.00572241	0	0.0397218	0.197	0.574807	0.445959	0.648847	0.530955	0.53	0.396	-0.390228	0.034459	-0.12073	0.0621626	0.149829	0	0.202678	0.197	0.990395	0.0990472	1.03494	0.219382	0.883
		0.198	0.156981	0.53524	0.238795	0.58489	0.106	0.439	-0.38858	-0.571381	-0.0702756	0.00827211	0.00544567	0	0.0136727	0.198	0.20689	0.120513	0.253439	0.174407	0.139	0.059	-0.38858	-0.496639	-0.715654	0.0343206	0.0269645	0	0.0603597	0.198	0.2325	0.43431	0.305732	0.490381	0.172	0.353	-0.38858	-0.433218	-0.1727	0.0623842	0.0566358	0	0.115487	0.198	0.478903	0.144283	0.527473	0.221307	0.385
		0.199	0.373837	0.0319761	0.413041	0.100249	0.294	0.007	-0.386937	-0.24801	-1.12495	0.0083032	0.0113976	0	0.0196062	0.199	0.257296	0.278591	0.31747	0.336954	0.2	0.229	-0.386937	-0.3853	-0.339758	0.0344462	0.0345718	0	0.0678272	0.199	0.524179	0.748417	0.624305	0.829474	0.502	0.669	-0.386937	0.00229511	0.200132	0.0626058	0.140637	0	0.194439	0.199	0.778988	0.584478	0.865173	0.687203	0.706
		0.2	0.463655	0.548734	0.546983	0.624828	0.427	0.487	-0.3853	-0.0842442	-0.0149208	0.00833431	0.0165318	0	0.0247283	0.2	0.704162	0.187279	0.756755	0.283825	0.607	0.172	-0.3853	0.124298	-0.433218	0.0345718	0.103759	0	0.134744	0.2	0.636009	0.155892	0.685933	0.246642	0.572	0.113	-0.3853	0.0830774	-0.554279	0.0628275	0.164654	0	0.217137	0.2	0.20922	0.0355053	0.248907	0.0899639	0.104
		0.201	0.00270092	0.996301	0.124271	1.03338	0.015	0.9	-0.383667	-0.993481	0.586703	0.00836544	0.0020674	0	0.0104155	0.201	0.0931766	0.904888	0.206974	0.949662	0.083	0.806	-0.383667	-0.63414	0.395201	0.0346975	0.0197916	0	0.0538024	0.201	0.0644494	0.147734	0.113863	0.190066	0.017	0.063	-0.383667	-0.970582	-0.700475	0.0630492	0.0171217	0	0.0790914	0.201	0.461657	0.0124598	0.499568	0.0885674	0.358
		0.202	0.793843	0.0344717	0.833808	0.13901	0.7	0.026	-0.382039	0.240074	-0.889579	0.00839659	0.0342562	0	0.0423652	0.202	0.324411	0.158731	0.374943	0.223351	0.249	0.104	-0.382039	-0.310228	-0.576417	0.0348233	0.0408291	0	0.0742306	0.202	0.669423	0.696884	0.765716	0.790842	0.659	0.633	-0.382039	0.18758	0.155567	0.063271	0.200468	0	0.251055	0.202	0.590534	0.272984	0.650782	0.360234	0.484
		0.203	0.567866	0.290021	0.629745	0.375527	0.504	0.237	-0.380416	0.00459028	-0.327783	0.00842777	0.0202082	0	0.0284657	0.203	0.324502	0.180648	0.377081	0.245459	0.252	0.124	-0.380416	-0.30591	-0.528868	0.0349491	0.0412202	0	0.0747288	0.203	0.62437	0.400266	0.695624	0.490577	0.585	0.355	-0.380416	0.0982918	-0.170238	0.0634929	0.16953	0	0.222259	0.203	0.187351	0.0570926	0.229423	0.110241	0.092
		0.204	0.488902	0.108094	0.535495	0.187068	0.413	0.056	-0.378797	-0.100642	-0.727577	0.00845896	0.015929	0	0.0242532	0.204	0.71229	0.528762	0.794654	0.626732	0.654	0.502	-0.378797	0.181357	0.00229511	0.035075	0.116628	0	0.147612	0.204	0.535583	0.388639	0.606032	0.471583	0.482	0.334	-0.378797	-0.0206629	-0.196351	0.0637148	0.134369	0	0.189523	0.204	0.305329	0.661163	0.398951	0.724527	0.262
		0.205	0.829229	0.519306	0.910973	0.627404	0.772	0.489	-0.377184	0.341272	-0.0126247	0.00849019	0.0428599	0	0.0509862	0.205	0.045352	0.200098	0.0999515	0.241539	0.013	0.119	-0.377184	-1.01917	-0.540212	0.035201	0.00825144	0	0.043162	0.205	0.191336	0.345874	0.258331	0.399729	0.131	0.265	-0.377184	-0.513511	-0.287505	0.0639368	0.0475302	0	0.108428	0.205	0.400052	0.779605	0.50393	0.851207	0.362
		0.206	0.879836	0.41154	0.952599	0.524123	0.812	0.373	-0.375575	0.405292	-0.148292	0.00852143	0.0493315	0	0.0574326	0.206	0.0569289	0.155929	0.107956	0.198538	0.015	0.078	-0.375575	-0.993481	-0.649469	0.0353271	0.00874992	0	0.0437679	0.206	0.782086	0.991497	0.904165	1.09577	0.778	0.96	-0.375575	0.350431	0.801475	0.0641589	0.267294	0	0.314304	0.206	0.239019	0.834281	0.347729	0.892374	0.21
		0.207	0.242282	0.878824	0.354963	0.937377	0.223	0.806	-0.37397	-0.348895	0.395201	0.0085527	0.00905646	0	0.0175317	0.207	0.969061	0.297543	1.03231	0.417898	0.898	0.296	-0.37397	0.581523	-0.245357	0.0354532	0.249114	0	0.275736	0.207	0.460951	0.0128444	0.499994	0.089992	0.38	0.003	-0.37397	-0.139851	-1.25795	0.0643811	0.105523	0	0.16311	0.207	0.498335	0.249066	0.557465	0.329393	0.406
		0.208	0.57634	0.977955	0.697634	1.0651	0.565	0.928	-0.372371	0.0749239	0.668881	0.00858399	0.0236767	0	0.0320575	0.208	0.175211	0.993159	0.297798	1.04619	0.175	0.908	-0.372371	-0.427861	0.608214	0.0355793	0.031446	0	0.0659065	0.208	0.506072	0.38008	0.576526	0.461248	0.442	0.321	-0.372371	-0.0667941	-0.212836	0.0646033	0.122487	0	0.179177	0.208	0.562927	0.0096504	0.601882	0.0956527	0.44
		0.209	0.288103	0.850699	0.398759	0.913515	0.277	0.779	-0.370776	-0.270919	0.351971	0.0086153	0.0108183	0	0.0193404	0.209	0.921187	0.55634	1.00681	0.67299	0.878	0.559	-0.370776	0.533366	0.0679542	0.0357056	0.228954	0	0.256485	0.209	0.941805	0.864155	1.05361	0.982558	0.919	0.848	-0.370776	0.640186	0.470576	0.0648256	0.415516	0	0.453406	0.209	0.636554	0.476538	0.715394	0.568985	0.554
		0.21	0.278909	0.54717	0.363938	0.609388	0.234	0.466	-0.369185	-0.332247	-0.0390641	0.00864664	0.00940702	0	0.0179723	0.21	0.837108	0.101254	0.884219	0.210938	0.755	0.09	-0.369185	0.316028	-0.613806	0.0358319	0.152559	0	0.182925	0.21	0.387583	0.163489	0.439986	0.234948	0.304	0.1	-0.369185	-0.234823	-0.586703	0.065048	0.0865909	0	0.146006	0.21	0.0826105	0.680048	0.178939	0.725573	0.045
		0.211	0.882929	0.458103	0.960568	0.571866	0.819	0.427	-0.367599	0.417318	-0.0842442	0.00867801	0.0506466	0	0.0588851	0.211	0.371285	0.833777	0.480869	0.904033	0.352	0.762	-0.367599	-0.173933	0.326302	0.0359583	0.0550525	0	0.0890312	0.211	0.736498	0.8328	0.845998	0.934112	0.722	0.795	-0.367599	0.269553	0.377184	0.0652705	0.232434	0	0.282533	0.211	0.296967	0.0531108	0.340168	0.117047	0.2
		0.212	0.210328	0.626509	0.302471	0.683262	0.169	0.547	-0.366017	-0.438636	0.0540602	0.0087094	0.00737823	0	0.0160234	0.212	0.369414	0.135299	0.419787	0.205579	0.293	0.08	-0.366017	-0.24934	-0.643251	0.0360848	0.0466871	0	0.0810872	0.212	0.524615	0.492321	0.605347	0.575799	0.481	0.434	-0.366017	-0.0218117	-0.0760872	0.0654931	0.134062	0	0.190775	0.212	0.0553887	0.607186	0.145888	0.650764	0.025
		0.213	0.611167	0.105234	0.659166	0.196256	0.535	0.059	-0.364439	0.0402159	-0.715654	0.00874082	0.021898	0	0.0304474	0.213	0.345128	0.559409	0.431748	0.627807	0.306	0.504	-0.364439	-0.232209	0.00459028	0.0362114	0.0484745	0	0.0829306	0.213	0.396321	0.0762042	0.441852	0.148956	0.308	0.03	-0.364439	-0.229602	-0.861039	0.0657158	0.0875463	0	0.147509	0.213	0.301183	0.58909	0.390327	0.653752	0.255
		0.214	0.134169	0.84575	0.245321	0.896393	0.114	0.76	-0.362866	-0.551898	0.32335	0.00877226	0.00569411	0	0.0144164	0.214	0.86772	0.132646	0.918234	0.245666	0.789	0.125	-0.362866	0.367599	-0.526637	0.036338	0.168553	0	0.198766	0.214	0.20224	0.141829	0.253535	0.198261	0.126	0.068	-0.362866	-0.52442	-0.682522	0.0659385	0.0464059	0	0.109285	0.214	0.949504	0.517959	1.03278	0.637934	0.879
		0.215	0.0718035	0.876275	0.185734	0.921798	0.052	0.791	-0.361297	-0.744285	0.370776	0.00880373	0.00366374	0	0.0124352	0.215	0.14151	0.968573	0.263289	1.02002	0.147	0.876	-0.361297	-0.480416	0.528868	0.0364647	0.0279621	0	0.0634071	0.215	0.54282	0.915845	0.660116	1.00142	0.544	0.871	-0.361297	0.050595	0.517839	0.0661614	0.154623	0	0.210555	0.215	0.576991	0.405692	0.650907	0.494173	0.485
		0.216	0.332707	0.489104	0.413899	0.556996	0.295	0.413	-0.359732	-0.246683	-0.100642	0.00883522	0.0114321	0	0.0201664	0.216	0.301891	0.551844	0.388418	0.617117	0.26	0.489	-0.359732	-0.294528	-0.0126247	0.0365915	0.0422686	0	0.0773135	0.216	0.315711	0.106467	0.364366	0.172915	0.237	0.047	-0.359732	-0.327783	-0.766672	0.0663843	0.0710918	0	0.132757	0.216	0.18469	0.917883	0.302342	0.973189	0.16
		0.217	0.146583	0.640893	0.240865	0.693142	0.109	0.559	-0.358172	-0.563955	0.0679542	0.00886674	0.00553907	0	0.0143567	0.217	0.857867	0.559185	0.945201	0.671918	0.816	0.553	-0.358172	0.412129	0.0610002	0.0367184	0.183414	0	0.213398	0.217	0.796979	0.821198	0.906594	0.928752	0.784	0.79	-0.358172	0.359732	0.369185	0.0666074	0.27151	0	0.320033	0.217	0.309557	0.426309	0.385592	0.492416	0.248
		0.218	0.92046	0.267249	0.983153	0.385487	0.833	0.25	-0.356615	0.442281	-0.308786	0.00889829	0.0534828	0	0.0619052	0.218	0.294893	0.838857	0.406192	0.903901	0.275	0.76	-0.356615	-0.273658	0.32335	0.0368454	0.0442573	0	0.079472	0.218	0.0135411	0.0939706	0.0614996	0.13509	0.002	0.023	-0.356615	-1.31764	-0.913504	0.0668305	0.0077732	0	0.0740842	0.218	0.929295	0.206914	0.986858	0.325903	0.829
		0.219	0.710537	0.95238	0.831673	1.05295	0.697	0.913	-0.355063	0.236133	0.622371	0.00892987	0.0339573	0	0.0425839	0.219	0.101	0.962591	0.223004	1.01133	0.099	0.868	-0.355063	-0.589321	0.511364	0.0369724	0.0218961	0	0.0580589	0.219	0.126564	0.243345	0.187408	0.294258	0.065	0.154	-0.355063	-0.693166	-0.4667	0.0670537	0.0319422	0	0.0968541	0.219	0.309784	0.286378	0.374287	0.352872	0.236
		0.22	0.261264	0.507832	0.344782	0.570383	0.206	0.425	-0.353515	-0.375575	-0.0865796	0.00896147	0.00852143	0	0.0174065	0.22	0.395337	0.716783	0.496623	0.790734	0.368	0.656	-0.353515	-0.154352	0.183842	0.0370995	0.0574456	0	0.0924139	0.22	0.668173	0.213058	0.726624	0.31021	0.617	0.177	-0.353515	0.136248	-0.424322	0.0672771	0.182192	0	0.237212	0.22	0.874024	0.445004	0.952199	0.55966	0.797
		0.221	0.321789	0.830383	0.432917	0.898264	0.311	0.761	-0.351971	-0.225707	0.324824	0.00899311	0.0119911	0	0.0208763	0.221	0.00419116	0.968906	0.127099	1.00978	0.026	0.865	-0.351971	-0.889579	0.504989	0.0372268	0.0110887	0	0.0479027	0.221	0.775509	0.504316	0.858911	0.610778	0.735	0.457	-0.351971	0.287505	-0.0494406	0.0675006	0.23989	0	0.291197	0.221	0.942579	0.954719	1.06428	1.07539	0.922
		0.222	0.826915	0.631013	0.921274	0.74203	0.781	0.603	-0.350431	0.355063	0.119542	0.00902477	0.0441817	0	0.0528077	0.222	0.0600213	0.344127	0.129985	0.389932	0.029	0.273	-0.350431	-0.867863	-0.276407	0.0373541	0.0116506	0	0.0485695	0.222	0.211293	0.411589	0.286993	0.470257	0.155	0.333	-0.350431	-0.464775	-0.197609	0.0677241	0.0528763	0	0.117019	0.222	0.763311	0.682109	0.862014	0.787717	0.7
		0.223	0.0372901	0.918822	0.156306	0.962877	0.03	0.836	-0.348895	-0.861039	0.447803	0.00905646	0.0028025	0	0.0118336	0.223	0.459308	0.156456	0.513497	0.236398	0.375	0.113	-0.348895	-0.145875	-0.554279	0.0374815	0.0585116	0	0.0938	0.223	0.54967	0.55908	0.638095	0.646705	0.519	0.498	-0.348895	0.0218117	-0.00229511	0.0679478	0.146157	0	0.204174	0.223	0.580452	0.989611	0.705487	1.07985	0.546
		0.224	0.0284315	0.518496	0.113589	0.561981	0.012	0.417	-0.347362	-1.03333	-0.0959444	0.00908818	0.00188649	0	0.0109575	0.224	0.0375089	0.578385	0.127759	0.622643	0.027	0.495	-0.347362	-0.882118	-0.0057379	0.037609	0.0112787	0	0.0484635	0.224	0.477898	0.373118	0.550694	0.454824	0.421	0.31	-0.347362	-0.0912573	-0.227003	0.0681716	0.11656	0	0.176785	0.224	0.946796	0.605787	1.03938	0.727365	0.889
		0.225	0.555744	0.364833	0.628018	0.453341	0.499	0.314	-0.345834	-0.00114755	-0.221827	0.00911992	0.0199483	0	0.0288863	0.225	0.670271	0.900036	0.788056	0.998283	0.644	0.846	-0.345834	0.169009	0.4667	0.0377366	0.113731	0	0.147175	0.225	0.437938	0.0787586	0.485887	0.157249	0.368	0.035	-0.345834	-0.154352	-0.829504	0.0683955	0.102413	0	0.163804	0.225	0.387165	0.191917	0.444736	0.26609	0.306
		0.226	0.686486	0.0470655	0.731922	0.146875	0.604	0.03	-0.344309	0.12073	-0.861039	0.0091517	0.0262413	0	0.0351529	0.226	0.442437	0.946718	0.564374	1.02578	0.415	0.886	-0.344309	-0.0982918	0.551898	0.0378642	0.0648474	0	0.100256	0.226	0.538997	0.015472	0.581748	0.10274	0.449	0.01	-0.344309	-0.0586854	-1.06502	0.0686195	0.124508	0	0.184584	0.226	0.82329	0.838417	0.936018	0.949859	0.784
		0.227	0.554233	0.604298	0.647236	0.693044	0.522	0.558	-0.342789	0.0252589	0.0667941	0.00918351	0.0211724	0	0.0301614	0.227	0.937743	0.00968094	0.980184	0.131039	0.853	0.029	-0.342789	0.480416	-0.867863	0.037992	0.208144	0	0.238228	0.227	0.0679434	0.150604	0.122368	0.198	0.02	0.067	-0.342789	-0.940219	-0.686029	0.0688436	0.0183388	0	0.0859199	0.227	0.259571	0.95901	0.382738	1.0227	0.245
		0.228	0.266595	0.968374	0.390741	1.03284	0.266	0.897	-0.341272	-0.286109	0.578961	0.00921535	0.0104504	0	0.0195694	0.228	0.904375	0.103397	0.954968	0.222101	0.827	0.103	-0.341272	0.431426	-0.578961	0.0381199	0.190163	0	0.221034	0.228	0.361282	0.489424	0.444701	0.561946	0.315	0.42	-0.341272	-0.220538	-0.0924281	0.0690679	0.0892281	0	0.152133	0.228	0.255509	0.837964	0.368565	0.901492	0.229
		0.229	0.0740776	0.33524	0.144569	0.383524	0.022	0.247	-0.339758	-0.922064	-0.313122	0.00924721	0.00243602	0	0.0116607	0.229	0.820257	0.94495	0.942595	1.05668	0.812	0.914	-0.339758	0.405292	0.625275	0.0382478	0.181068	0	0.21239	0.229	0.552749	0.0619632	0.600002	0.15095	0.472	0.033	-0.339758	-0.0321578	-0.841642	0.0692922	0.13132	0	0.191513	0.229	0.809731	0.56505	0.899764	0.675889	0.741
		0.23	0.575655	0.97806	0.700992	1.06918	0.572	0.935	-0.338249	0.0830774	0.693166	0.00927911	0.0241146	0	0.03317	0.23	0.968715	0.781198	1.07731	0.90574	0.94	0.764	-0.338249	0.711785	0.329268	0.0383759	0.309299	0	0.335805	0.23	0.691686	0.393467	0.767312	0.494451	0.661	0.36	-0.338249	0.190078	-0.164105	0.0695167	0.201392	0	0.256908	0.23	0.480779	0.428353	0.559372	0.511404	0.41
		0.231	0.174517	0.390432	0.250068	0.447623	0.116	0.311	-0.336743	-0.547181	-0.225707	0.00931104	0.00575594	0	0.0150134	0.231	0.915276	0.166215	0.971761	0.286396	0.847	0.178	-0.336743	0.468634	-0.422562	0.0385041	0.203708	0	0.234369	0.231	0.97796	0.477366	1.0609	0.602877	0.926	0.454	-0.336743	0.662277	-0.0529048	0.0697413	0.427921	0	0.467818	0.231	0.774272	0.909373	0.893951	1.01756	0.737
		0.232	0.450431	0.995381	0.577607	1.07622	0.455	0.939	-0.335241	-0.0517498	0.707967	0.009343	0.0177933	0	0.0269701	0.232	0.00838891	0.994269	0.13547	1.03752	0.034	0.902	-0.335241	-0.8355	0.591958	0.0386323	0.0125407	0	0.0506886	0.232	0.365186	0.989686	0.491877	1.06327	0.374	0.926	-0.335241	-0.147083	0.662277	0.0699661	0.103962	0	0.166654	0.232	0.946934	0.133047	1.00078	0.256103	0.845
		0.233	0.294563	0.870194	0.411277	0.93796	0.293	0.807	-0.333742	-0.24934	0.39687	0.009375	0.0113632	0	0.0206317	0.233	0.133185	0.990156	0.260099	1.0442	0.144	0.906	-0.333742	-0.486428	0.602711	0.0387607	0.0275883	0	0.0652796	0.233	0.785136	0.395212	0.861461	0.504693	0.739	0.368	-0.333742	0.293118	-0.154352	0.070191	0.242254	0	0.295441	0.233	0.0106405	0.369547	0.0847824	0.413169	0.007
		0.234	0.685454	0.929654	0.807408	1.03084	0.676	0.892	-0.332247	0.209008	0.566414	0.00940702	0.031967	0	0.0410733	0.234	0.381936	0.352566	0.454818	0.427945	0.333	0.302	-0.332247	-0.197609	-0.237444	0.0388892	0.0522842	0	0.0891401	0.234	0.0793505	0.04955	0.126465	0.0991986	0.023	0.009	-0.332247	-0.913504	-1.083	0.070416	0.0194797	0	0.088524	0.234	0.772554	0.633404	0.869316	0.741998	0.709
		0.235	0.359072	0.0520103	0.406579	0.125628	0.285	0.018	-0.330756	-0.260058	-0.959987	0.00943908	0.0110893	0	0.0204237	0.235	0.677631	0.0843283	0.727886	0.185034	0.581	0.068	-0.330756	0.0935996	-0.682522	0.0390177	0.0973672	0	0.132586	0.235	0.190148	0.918407	0.311328	0.977661	0.181	0.842	-0.330756	-0.417318	0.459048	0.0706411	0.0586239	0	0.125124	0.235	0.684074	0.0886442	0.734696	0.189898	0.57
		0.236	0.952536	0.840961	1.06731	0.965227	0.934	0.839	-0.329268	0.689576	0.453391	0.00947117	0.0907912	0	0.0994025	0.236	0.91908	0.788011	1.02936	0.909432	0.896	0.769	-0.329268	0.576417	0.336743	0.0391464	0.246922	0	0.276402	0.236	0.815607	0.087755	0.866337	0.200377	0.744	0.071	-0.329268	0.300196	-0.672236	0.0708664	0.245258	0	0.298744	0.236	0.688579	0.977833	0.814996	1.07965	0.653
		0.237	0.267809	0.472224	0.351415	0.538448	0.216	0.391	-0.327783	-0.359732	-0.126681	0.00950329	0.00883522	0	0.0182545	0.237	0.523281	0.165205	0.58078	0.253153	0.43	0.132	-0.327783	-0.0807452	-0.511364	0.0392752	0.067341	0	0.103971	0.237	0.559949	0.688014	0.661905	0.77908	0.545	0.624	-0.327783	0.0517498	0.144668	0.0710918	0.154971	0	0.215046	0.237	0.575794	0.40812	0.653949	0.500534	0.491
		0.238	0.622317	0.849246	0.738166	0.945799	0.612	0.817	-0.326302	0.130262	0.413853	0.00953545	0.026808	0	0.0360878	0.238	0.997459	0.192011	1.05742	0.320463	0.925	0.215	-0.326302	0.659027	-0.361297	0.0394041	0.283964	0	0.312179	0.238	0.56908	0.678411	0.670402	0.770436	0.558	0.616	-0.326302	0.0667941	0.135049	0.0713173	0.159562	0	0.2195	0.238	0.145665	0.840632	0.260782	0.896653	0.114
		0.239	0.686218	0.50972	0.773379	0.61189	0.643	0.47	-0.324824	0.167781	-0.034459	0.00956763	0.0291564	0	0.0384451	0.239	0.182527	0.466487	0.266012	0.525826	0.149	0.406	-0.324824	-0.476454	-0.108888	0.0395331	0.0282111	0	0.0666289	0.239	0.320636	0.847348	0.436507	0.91843	0.302	0.768	-0.324824	-0.237444	0.335241	0.071543	0.0861146	0	0.151497	0.239	0.17423	0.422964	0.254014	0.481597	0.108
		0.24	0.109827	0.0963025	0.162017	0.149643	0.034	0.032	-0.32335	-0.8355	-0.84794	0.00959986	0.00297175	0	0.0125431	0.24	0.050243	0.0315987	0.0969312	0.0798723	0.01	0.005	-0.32335	-1.06502	-1.17923	0.0396622	0.00743098	0	0.0467984	0.24	0.637072	0.362178	0.71187	0.460352	0.605	0.319	-0.32335	0.121919	-0.215397	0.0717688	0.177327	0	0.236369	0.24	0.36847	0.567855	0.460758	0.643189	0.322
		0.241	0.82449	0.805989	0.937211	0.920284	0.797	0.786	-0.321879	0.380416	0.362866	0.00963211	0.0467136	0	0.0558957	0.241	0.67565	0.763159	0.784729	0.864797	0.642	0.732	-0.321879	0.166554	0.283324	0.0397914	0.113162	0	0.148451	0.241	0.447725	0.529574	0.536941	0.61183	0.408	0.459	-0.321879	-0.106528	-0.0471327	0.0719948	0.112988	0	0.176848	0.241	0.376402	0.878304	0.495272	0.954496	0.353
		0.242	0.287784	0.748814	0.395826	0.817653	0.274	0.679	-0.320411	-0.275032	0.212836	0.0096644	0.0107175	0	0.0202783	0.242	0.391593	0.594555	0.486518	0.672222	0.357	0.555	-0.320411	-0.167781	0.0633166	0.0399207	0.055794	0	0.0934874	0.242	0.130803	0.632034	0.228916	0.687524	0.106	0.529	-0.320411	-0.571381	0.0333083	0.0722209	0.0418487	0	0.111047	0.242	0.601879	0.0770487	0.652799	0.172597	0.49
		0.243	0.160215	0.560481	0.252426	0.618656	0.123	0.479	-0.318947	-0.53111	-0.0241097	0.00969673	0.00597162	0	0.0156104	0.243	0.740294	0.500006	0.827363	0.607507	0.694	0.479	-0.318947	0.232209	-0.0241097	0.0400501	0.129243	0	0.164117	0.243	0.761546	0.0609999	0.811284	0.170308	0.704	0.045	-0.318947	0.245357	-0.776164	0.0724472	0.222642	0	0.27896	0.243	0.22472	0.780081	0.335604	0.843741	0.197
		0.244	0.0398489	0.0681631	0.0903797	0.116286	0.006	0.013	-0.317486	-1.15008	-1.01917	0.00972909	0.00144245	0	0.0111575	0.244	0.219507	0.609163	0.316041	0.672563	0.198	0.556	-0.317486	-0.38858	0.0644753	0.0401797	0.0343206	0	0.0731213	0.244	0.20791	0.92171	0.331021	0.984124	0.204	0.852	-0.317486	-0.378797	0.47843	0.0726736	0.0637148	0	0.131758	0.244	0.521603	0.439316	0.603695	0.528405	0.443
		0.245	0.33583	0.0437464	0.384468	0.117221	0.255	0.014	-0.316028	-0.30162	-1.00593	0.00976149	0.0100874	0	0.0197505	0.245	0.149494	0.459396	0.233476	0.517026	0.112	0.398	-0.316028	-0.556674	-0.118355	0.0403093	0.0235652	0	0.0629246	0.245	0.122572	0.248285	0.188602	0.303626	0.066	0.169	-0.316028	-0.689576	-0.438636	0.0729001	0.0321988	0	0.102752	0.245	0.275165	0.801332	0.388223	0.869648	0.252
		0.246	0.108027	0.557676	0.20055	0.611963	0.068	0.471	-0.314573	-0.682522	-0.0333083	0.00979392	0.00422128	0	0.0139739	0.246	0.138823	0.849136	0.25613	0.906042	0.14	0.765	-0.314573	-0.494577	0.330756	0.0404391	0.0270893	0	0.066433	0.246	0.693648	0.632385	0.792524	0.73647	0.681	0.579	-0.314573	0.215397	0.0912573	0.0731268	0.210931	0	0.268633	0.246	0.889345	0.388108	0.967449	0.508834	0.814
		0.247	0.12831	0.166369	0.187741	0.222565	0.056	0.077	-0.313122	-0.727577	-0.652623	0.00982638	0.00380689	0	0.0135959	0.247	0.542379	0.604473	0.639064	0.695878	0.483	0.576	-0.313122	-0.0195143	0.0877482	0.040569	0.0767547	0	0.11421	0.247	0.505596	0.911894	0.628423	1.00017	0.507	0.869	-0.313122	0.00803327	0.513511	0.0733537	0.142242	0	0.205162	0.247	0.810146	0.74161	0.918493	0.855784	0.758
		0.248	0.114412	0.722205	0.221292	0.777402	0.089	0.638	-0.311673	-0.616637	0.16166	0.00985889	0.00490941	0	0.0147199	0.248	0.14576	0.601321	0.242361	0.659184	0.123	0.541	-0.311673	-0.53111	0.0471327	0.040699	0.0249583	0	0.0646415	0.248	0.327381	0.880097	0.447687	0.953404	0.321	0.815	-0.311673	-0.212836	0.410411	0.0735807	0.0906797	0	0.157588	0.248	0.2932	0.3243	0.366244	0.3947	0.226
		0.249	0.26828	0.594631	0.364495	0.663095	0.236	0.525	-0.310228	-0.329268	0.0287076	0.00989142	0.00947117	0	0.0192689	0.249	0.673771	0.118912	0.729534	0.221857	0.584	0.102	-0.310228	0.0971178	-0.581523	0.0408291	0.0980815	0	0.134906	0.249	0.586967	0.92052	0.710894	1.01608	0.599	0.883	-0.310228	0.114799	0.544844	0.0738079	0.174948	0	0.235844	0.249	0.232429	0.162946	0.291936	0.228362	0.148
		0.25	0.682793	0.263238	0.751012	0.367133	0.627	0.228	-0.308786	0.148292	-0.341272	0.009924	0.0279126	0	0.0375596	0.25	0.418551	0.940786	0.544385	1.02221	0.398	0.88	-0.308786	-0.118355	0.537916	0.0409594	0.0621016	0	0.100517	0.25	0.571652	0.458472	0.656473	0.552917	0.541	0.413	-0.308786	0.0471327	-0.100642	0.0740352	0.153584	0	0.216249	0.25	0.896256	0.0388237	0.945392	0.160871	0.793
		0.251	0.494138	0.0317964	0.542859	0.119833	0.422	0.016	-0.307347	-0.090087	-0.981725	0.00995661	0.0163145	0	0.0261087	0.251	0.755103	0.247972	0.822207	0.3582	0.684	0.248	-0.307347	0.21925	-0.311673	0.0410898	0.125922	0	0.161838	0.251	0.589392	0.00943773	0.636213	0.105574	0.518	0.011	-0.307347	0.0206629	-1.04855	0.0742627	0.145827	0	0.20926	0.251	0.501039	0.497045	0.589323	0.585668	0.426
		0.252	0.0718305	0.946662	0.19853	0.998971	0.067	0.863	-0.30591	-0.686029	0.500793	0.00998926	0.00418748	0	0.0141349	0.252	0.898819	0.750857	1.00887	0.873489	0.882	0.74	-0.30591	0.542521	0.294528	0.0412202	0.232697	0	0.264325	0.252	0.382974	0.5807	0.478555	0.659467	0.36	0.505	-0.30591	-0.164105	0.0057379	0.0744904	0.100367	0	0.167381	0.252	0.409037	0.729668	0.517285	0.810651	0.373
		0.253	0.176836	0.568404	0.271555	0.629826	0.138	0.495	-0.304477	-0.498711	-0.0057379	0.0100219	0.00643118	0	0.0163887	0.253	0.252302	0.0705494	0.304686	0.138388	0.185	0.035	-0.304477	-0.410411	-0.829504	0.0413509	0.032693	0	0.072692	0.253	0.511783	0.68786	0.616659	0.777764	0.493	0.623	-0.304477	-0.00803327	0.143463	0.0747182	0.137788	0	0.202211	0.253	0.565678	0.113988	0.621756	0.208474	0.454
		0.254	0.522568	0.559731	0.616732	0.650735	0.489	0.511	-0.303047	-0.0126247	0.0126247	0.0100547	0.0194381	0	0.0292973	0.254	0.0174361	0.048749	0.0681494	0.0967997	0.004	0.015	-0.303047	-1.21413	-0.993481	0.0414816	0.00528284	0	0.0465453	0.254	0.630796	0.738841	0.740191	0.839048	0.631	0.68	-0.303047	0.153138	0.214116	0.0749461	0.188058	0	0.24891	0.254	0.154344	0.755991	0.265197	0.815683	0.121
		0.255	0.383543	0.327408	0.458135	0.406774	0.34	0.268	-0.30162	-0.188828	-0.283324	0.0100874	0.0130399	0	0.0229958	0.255	0.237652	0.205395	0.301869	0.272355	0.181	0.154	-0.30162	-0.417318	-0.4667	0.0416124	0.0321938	0	0.0724666	0.255	0.0530983	0.678477	0.157543	0.729744	0.044	0.572	-0.30162	-0.781038	0.0830774	0.0751743	0.0262447	0	0.0994461	0.255	0.215148	0.748342	0.325534	0.813388	0.183
		0.256	0.835148	0.641575	0.936638	0.759526	0.796	0.621	-0.300196	0.378797	0.141054	0.0101202	0.0465479	0	0.0561971	0.256	0.501592	0.848791	0.620703	0.938378	0.468	0.795	-0.300196	-0.0367611	0.377184	0.0417434	0.0739874	0	0.112642	0.256	0.81447	0.603955	0.912762	0.720147	0.794	0.564	-0.300196	0.375575	0.0737611	0.0754026	0.278785	0	0.333166	0.256	0.531231	0.513716	0.621849	0.605823	0.455
		0.257	0.846287	0.23022	0.912982	0.349301	0.774	0.209	-0.298775	0.344309	-0.370776	0.0101531	0.0431477	0	0.0528627	0.257	0.352219	0.411187	0.434302	0.488255	0.31	0.371	-0.298775	-0.227003	-0.150713	0.0418745	0.0490304	0	0.0888518	0.257	0.34477	0.608984	0.443672	0.68542	0.312	0.527	-0.298775	-0.224412	0.0310076	0.0756311	0.0885058	0	0.157443	0.257	0.277023	0.0819175	0.331106	0.152592	0.192
		0.258	0.859118	0.966691	0.988621	1.08705	0.839	0.951	-0.297356	0.453391	0.757499	0.0101859	0.0547927	0	0.0644205	0.258	0.148301	0.10721	0.204719	0.167122	0.075	0.054	-0.297356	-0.659027	-0.735808	0.0420058	0.01871	0	0.0599298	0.258	0.0279245	0.274723	0.0985866	0.324399	0.011	0.193	-0.297356	-1.04855	-0.39687	0.0758598	0.0143485	0	0.0891198	0.258	0.568237	0.548375	0.662168	0.643996	0.497
		0.259	0.672634	0.93382	0.799525	1.0385	0.668	0.903	-0.29594	0.19887	0.594616	0.0102189	0.0312525	0	0.041152	0.259	0.116745	0.123213	0.174707	0.180625	0.054	0.063	-0.29594	-0.735808	-0.700475	0.0421371	0.0157257	0	0.0572002	0.259	0.527122	0.62149	0.627454	0.713798	0.505	0.555	-0.29594	0.0057379	0.0633166	0.0760886	0.141598	0	0.206913	0.259	0.997118	0.394562	1.07815	0.526835	0.933
		0.26	0.659358	0.422835	0.742981	0.526571	0.618	0.376	-0.294528	0.137448	-0.144668	0.0102518	0.0272431	0	0.0372156	0.26	0.779116	0.39813	0.860639	0.512049	0.727	0.392	-0.294528	0.276407	-0.125489	0.0422686	0.141135	0	0.177438	0.26	0.487595	0.55096	0.582114	0.64009	0.45	0.492	-0.294528	-0.0575286	-0.00918102	0.0763176	0.124798	0	0.191592	0.26	0.60825	0.562176	0.703722	0.661566	0.541
		0.261	0.161731	0.78784	0.276576	0.849444	0.143	0.713	-0.293118	-0.488451	0.257365	0.0102848	0.00658392	0	0.016801	0.261	0.438667	0.695533	0.545662	0.780686	0.399	0.645	-0.293118	-0.117169	0.170238	0.0424003	0.0622608	0	0.102021	0.261	0.0204176	0.934054	0.147695	0.983641	0.037	0.851	-0.293118	-0.817923	0.476454	0.0765468	0.0241594	0	0.0988568	0.261	0.528858	0.296328	0.601907	0.38915	0.441
		0.262	0.791327	0.773	0.905093	0.888324	0.765	0.752	-0.29171	0.330756	0.311673	0.0103179	0.0418775	0	0.0517632	0.262	0.750946	0.0861532	0.806307	0.198044	0.669	0.076	-0.29171	0.200132	-0.655809	0.042532	0.121156	0	0.158535	0.262	0.279841	0.357238	0.358253	0.429069	0.228	0.289	-0.29171	-0.341272	-0.254682	0.0767761	0.0690679	0	0.140541	0.262	0.413208	0.158691	0.474737	0.241863	0.338
		0.263	0.430397	0.468309	0.518437	0.553125	0.398	0.407	-0.290306	-0.118355	-0.107708	0.0103509	0.0153021	0	0.0254947	0.263	0.730549	0.235756	0.798815	0.346095	0.662	0.24	-0.290306	0.19133	-0.32335	0.0426639	0.119015	0	0.156601	0.263	0.442647	0.213602	0.509028	0.29946	0.389	0.161	-0.290306	-0.129068	-0.453391	0.0770057	0.10789	0	0.176587	0.263	0.980081	0.340351	1.05724	0.471909	0.912
		0.264	0.639097	0.238539	0.707782	0.341285	0.576	0.201	-0.288904	0.0877482	-0.383667	0.010384	0.024369	0	0.0345	0.264	0.521827	0.761041	0.634943	0.853815	0.48	0.722	-0.288904	-0.0229606	0.269553	0.0427959	0.0761942	0	0.115729	0.264	0.544511	0.93209	0.672171	1.02679	0.559	0.895	-0.288904	0.0679542	0.57389	0.0772354	0.159921	0	0.224804	0.264	0.720809	0.539087	0.815051	0.648782	0.654
		0.265	0.674364	0.308946	0.74922	0.414875	0.625	0.279	-0.287505	0.145875	-0.26819	0.0104172	0.0277621	0	0.0378901	0.265	0.757146	0.892916	0.881659	1.00588	0.75	0.86	-0.287505	0.308786	0.494577	0.0429281	0.150416	0	0.186887	0.265	0.768139	0.833177	0.887573	0.94708	0.764	0.808	-0.287505	0.329268	0.398543	0.0774653	0.25786	0	0.31535	0.265	0.0352132	0.822377	0.153728	0.873956	0.031
		0.266	0.112267	0.946554	0.241525	1.00487	0.11	0.869	-0.286109	-0.561512	0.513511	0.0104504	0.00557013	0	0.0159623	0.266	0.190093	0.160123	0.252477	0.225056	0.135	0.105	-0.286109	-0.504989	-0.57389	0.0430604	0.0264646	0	0.0683854	0.266	0.597611	0.0611508	0.651579	0.160736	0.534	0.038	-0.286109	0.0390641	-0.812323	0.0776954	0.151184	0	0.217133	0.266	0.008034	0.339958	0.08571	0.389409	0.008
		0.267	0.484631	0.751676	0.5975	0.841837	0.472	0.706	-0.284715	-0.0321578	0.24801	0.0104836	0.0185991	0	0.0288878	0.267	0.0879236	0.261259	0.159091	0.317687	0.042	0.212	-0.284715	-0.791059	-0.366017	0.0431928	0.0138732	0	0.0564668	0.267	0.355483	0.432642	0.441224	0.511822	0.307	0.372	-0.284715	-0.230905	-0.149502	0.0779256	0.0873071	0	0.158429	0.267	0.603799	0.298022	0.678093	0.398317	0.514
		0.268	0.654296	0.72595	0.765161	0.830722	0.636	0.691	-0.283324	0.159219	0.228302	0.0105169	0.0286035	0	0.0388196	0.268	0.340537	0.203421	0.406969	0.281513	0.279	0.165	-0.283324	-0.26819	-0.445956	0.0433254	0.044793	0	0.0861777	0.268	0.956495	0.166016	1.01975	0.296486	0.899	0.156	-0.283324	0.584103	-0.462858	0.0781561	0.384535	0	0.432638	0.268	0.680747	0.171684	0.744481	0.278706	0.59
		0.269	0.978954	0.575614	1.07722	0.708176	0.947	0.575	-0.281936	0.740015	0.0865796	0.0105502	0.100845	0	0.110331	0.269	0.203783	0.605501	0.304589	0.672148	0.184	0.554	-0.281936	-0.412129	0.0621582	0.0434581	0.0325682	0	0.0746109	0.269	0.585724	0.657486	0.690951	0.756611	0.58	0.604	-0.281936	0.0924281	0.12073	0.0783868	0.167637	0	0.232883	0.269	0.518283	0.318071	0.594648	0.41146	0.431
		0.27	0.803166	0.0780412	0.859303	0.195839	0.726	0.058	-0.28055	0.275032	-0.719574	0.0105836	0.0370213	0	0.0472131	0.27	0.033492	0.943689	0.163239	0.996039	0.048	0.843	-0.28055	-0.762048	0.460949	0.0435909	0.0148174	0	0.0577624	0.27	0.945716	0.829321	1.06574	0.95924	0.929	0.825	-0.28055	0.672236	0.427861	0.0786176	0.433543	0	0.478076	0.27	0.530466	0.516354	0.623876	0.610963	0.458
		0.271	0.567347	0.402237	0.651236	0.500165	0.527	0.344	-0.279166	0.0310076	-0.183842	0.010617	0.0214484	0	0.0318377	0.271	0.66284	0.945594	0.792932	1.05164	0.65	0.912	-0.279166	0.176402	0.619492	0.0437239	0.115458	0	0.154133	0.271	0.330776	0.815477	0.449804	0.893289	0.324	0.746	-0.279166	-0.209008	0.303047	0.0788486	0.0914092	0	0.16305	0.271	0.534709	0.068467	0.590216	0.16362	0.428
		0.272	0.792154	0.264967	0.864554	0.382195	0.728	0.245	-0.277786	0.277786	-0.316028	0.0106505	0.0372481	0	0.0475018	0.272	0.0620888	0.100724	0.120522	0.155872	0.021	0.045	-0.277786	-0.930959	-0.776164	0.043857	0.0100911	0	0.0535056	0.272	0.250611	0.91213	0.378041	0.983309	0.249	0.85	-0.277786	-0.310228	0.474486	0.0790799	0.0738079	0	0.147051	0.272	0.975787	0.0175878	1.02715	0.150431	0.873
		0.273	0.846065	0.632569	0.949906	0.754565	0.811	0.614	-0.276407	0.403596	0.132654	0.0106839	0.0491488	0	0.0593076	0.273	0.0507773	0.338578	0.129619	0.392947	0.028	0.275	-0.276407	-0.874884	-0.273658	0.0439903	0.0114659	0	0.0549519	0.273	0.230094	0.467076	0.319863	0.536693	0.189	0.401	-0.276407	-0.403596	-0.114799	0.0793113	0.0603921	0	0.134914	0.273	0.00781008	0.00809861	0.0585501	0.0588141	0.005
		0.274	0.653419	0.0357829	0.706697	0.141581	0.575	0.027	-0.275032	0.0865796	-0.882118	0.0107175	0.0243051	0	0.0347621	0.274	0.787267	0.928661	0.916469	1.04584	0.786	0.907	-0.275032	0.362866	0.605451	0.0441237	0.167031	0	0.203785	0.274	0.327307	0.0861268	0.384865	0.164194	0.252	0.04	-0.275032	-0.30591	-0.801475	0.0795429	0.0744904	0	0.148108	0.274	0.895948	0.0745778	0.952525	0.200999	0.798
		0.275	0.22387	0.8643	0.347783	0.933755	0.209	0.803	-0.273658	-0.370776	0.390228	0.0107511	0.0086153	0	0.0192737	0.275	0.465474	0.710787	0.576333	0.800786	0.426	0.669	-0.273658	-0.0854117	0.200132	0.0442573	0.0666693	0	0.107976	0.275	0.193436	0.95426	0.324998	1.02113	0.195	0.889	-0.273658	-0.393538	0.559086	0.0797747	0.0617197	0	0.136571	0.275	0.263176	0.87108	0.387666	0.943877	0.251
		0.276	0.0625315	0.161358	0.126854	0.217277	0.016	0.073	-0.272288	-0.981725	-0.665562	0.0107847	0.00212401	0	0.0128858	0.276	0.898877	0.122123	0.959863	0.24916	0.831	0.128	-0.272288	0.438636	-0.520021	0.044391	0.192733	0	0.228568	0.276	0.632734	0.18273	0.698873	0.287135	0.59	0.143	-0.272288	0.104172	-0.488451	0.0800067	0.171444	0	0.237734	0.276	0.653189	0.442014	0.741376	0.548159	0.582
		0.277	0.972782	0.760964	1.08827	0.894468	0.953	0.758	-0.270919	0.766672	0.320411	0.0108183	0.106548	0	0.116214	0.277	0.599613	0.995155	0.73502	1.09693	0.59	0.939	-0.270919	0.104172	0.707967	0.0445248	0.0995277	0	0.139621	0.277	0.312148	0.875266	0.43736	0.952594	0.303	0.814	-0.270919	-0.236133	0.408699	0.080239	0.0863526	0	0.159663	0.277	0.858868	0.540823	0.955641	0.664641	0.802
		0.278	0.870643	0.737527	0.984326	0.86253	0.836	0.722	-0.269553	0.447803	0.269553	0.0108521	0.0541301	0	0.0643947	0.278	0.304641	0.538165	0.401372	0.615038	0.269	0.488	-0.269553	-0.281936	-0.0137727	0.0446588	0.0434581	0	0.0861761	0.278	0.721351	0.292396	0.797183	0.404704	0.686	0.27	-0.269553	0.221827	-0.28055	0.0804714	0.213406	0	0.276705	0.278	0.376349	0.499587	0.469799	0.582558	0.332
		0.279	0.805238	0.200995	0.87348	0.320619	0.736	0.177	-0.26819	0.288904	-0.424322	0.0108858	0.0381771	0	0.0486473	0.279	0.175104	0.689352	0.284874	0.755393	0.164	0.619	-0.26819	-0.447803	0.138649	0.044793	0.0300771	0	0.0735228	0.279	0.0252464	0.750998	0.140258	0.804296	0.027	0.643	-0.26819	-0.882118	0.167781	0.080704	0.0209091	0	0.0999256	0.279	0.595484	0.546937	0.693144	0.648725	0.534
		0.28	0.507377	0.280118	0.582532	0.374597	0.461	0.236	-0.266829	-0.044826	-0.329268	0.0109196	0.0180741	0	0.0287963	0.28	0.671069	0.647691	0.777479	0.756089	0.63	0.621	-0.266829	0.151925	0.141054	0.0449273	0.109825	0	0.149818	0.28	0.865436	0.290654	0.941486	0.415581	0.82	0.278	-0.266829	0.41906	-0.269553	0.0809369	0.299356	0	0.356063	0.28	0.746985	0.554404	0.845463	0.669258	0.681
		0.281	0.0586791	0.999135	0.195158	1.05564	0.062	0.918	-0.26547	-0.704197	0.637149	0.0109534	0.0040166	0	0.0149261	0.281	0.37715	0.996809	0.513431	1.0804	0.374	0.928	-0.26547	-0.147083	0.668881	0.0450617	0.0583586	0	0.100791	0.281	0.770265	0.638968	0.876118	0.755985	0.752	0.601	-0.26547	0.311673	0.117169	0.0811699	0.250183	0	0.311046	0.281	0.818537	0.959744	0.951666	1.08087	0.796
		0.282	0.100899	0.0497945	0.156835	0.110076	0.031	0.01	-0.264113	-0.854402	-1.06502	0.0109873	0.00284554	0	0.0138016	0.282	0.892861	0.909848	1.02193	1.03747	0.891	0.901	-0.264113	0.563955	0.589321	0.0451963	0.241625	0	0.275901	0.282	0.506093	0.789164	0.6249	0.883901	0.503	0.734	-0.264113	0.00344268	0.286109	0.0814032	0.140957	0	0.210886	0.282	0.779748	0.175064	0.846336	0.29307	0.683
		0.283	0.0269015	0.608027	0.130489	0.662199	0.018	0.523	-0.262759	-0.959987	0.0264083	0.0110213	0.00223278	0	0.0132294	0.283	0.0880819	0.289137	0.164553	0.348512	0.049	0.241	-0.262759	-0.757499	-0.321879	0.0453311	0.014971	0	0.0596234	0.283	0.790002	0.768904	0.90727	0.887966	0.786	0.741	-0.262759	0.362866	0.29594	0.0816366	0.272939	0	0.332294	0.283	0.972995	0.456219	1.06367	0.590841	0.92
		0.284	0.173874	0.806558	0.294527	0.873411	0.165	0.733	-0.261407	-0.445956	0.284715	0.0110553	0.00725581	0	0.0182308	0.284	0.280648	0.898625	0.40913	0.974558	0.282	0.824	-0.261407	-0.264113	0.426088	0.045466	0.0451963	0	0.0886074	0.284	0.0976525	0.406838	0.184316	0.46721	0.062	0.328	-0.261407	-0.704197	-0.203926	0.0818703	0.031166	0	0.110485	0.284	0.923259	0.543999	1.02159	0.674575	0.864
		0.285	0.706645	0.247041	0.779903	0.359381	0.649	0.221	-0.260058	0.175167	-0.351971	0.0110893	0.0296417	0	0.0404023	0.285	0.649733	0.51144	0.745474	0.618941	0.6	0.494	-0.260058	0.115984	-0.00688556	0.045601	0.101992	0	0.142942	0.285	0.607431	0.233212	0.679513	0.337115	0.565	0.203	-0.260058	0.0749239	-0.380416	0.0821042	0.162088	0	0.230884	0.285	0.31686	0.797103	0.436893	0.876299	0.3
		0.286	0.0383503	0.99967	0.175791	1.05537	0.049	0.916	-0.25871	-0.757499	0.631159	0.0111234	0.00355433	0	0.0146382	0.286	0.808543	0.66034	0.917129	0.781528	0.788	0.646	-0.25871	0.366017	0.171468	0.0457362	0.168043	0	0.206093	0.286	0.647666	0.0307347	0.702714	0.138243	0.592	0.025	-0.25871	0.106528	-0.897284	0.0823383	0.172216	0	0.240375	0.286	0.921084	0.603655	1.02485	0.734414	0.867
		0.287	0.584737	0.468114	0.677161	0.570454	0.552	0.426	-0.257365	0.0598426	-0.0854117	0.0111575	0.0228871	0	0.0337892	0.287	0.624059	0.249819	0.69792	0.355504	0.542	0.247	-0.257365	0.0482865	-0.313122	0.0458716	0.0885747	0	0.130383	0.287	0.706113	0.196061	0.775403	0.308723	0.672	0.175	-0.257365	0.203926	-0.427861	0.0825726	0.206569	0	0.272085	0.287	0.0298818	0.780414	0.148862	0.835573	0.026
		0.288	0.977708	0.56333	1.07841	0.69927	0.948	0.564	-0.256022	0.744285	0.0737611	0.0111916	0.10174	0	0.111793	0.288	0.316687	0.487368	0.410931	0.567099	0.283	0.443	-0.256022	-0.262759	-0.0656345	0.0460071	0.0453311	0	0.0892526	0.288	0.614647	0.497443	0.709748	0.60251	0.598	0.453	-0.256022	0.113616	-0.0540602	0.0828072	0.174555	0	0.242908	0.288	0.744431	0.77187	0.862868	0.887973	0.703
		0.289	0.162308	0.56167	0.263054	0.628456	0.131	0.492	-0.254682	-0.513511	-0.00918102	0.0112259	0.00621706	0	0.0173731	0.289	0.730964	0.69875	0.843367	0.813892	0.715	0.682	-0.254682	0.260058	0.216679	0.0461428	0.136633	0	0.176471	0.289	0.980403	0.752052	1.09734	0.888405	0.952	0.742	-0.254682	0.762048	0.297356	0.0830419	0.484852	0	0.527631	0.289	0.338934	0.837085	0.463099	0.91889	0.327
		0.29	0.298743	0.265396	0.374479	0.343968	0.242	0.205	-0.253343	-0.320411	-0.377184	0.0112601	0.0096644	0	0.0208157	0.29	0.0959311	0.932621	0.228404	0.993946	0.106	0.84	-0.253343	-0.571381	0.455269	0.0462786	0.0227984	0	0.068022	0.29	0.991219	0.705717	1.1044	0.843173	0.956	0.684	-0.253343	0.781038	0.21925	0.0832769	0.495779	0	0.537769	0.29	0.382594	0.503132	0.478546	0.588834	0.341
		0.291	0.984098	0.381439	1.06988	0.518472	0.938	0.366	-0.252007	0.704197	-0.156783	0.0112944	0.0936088	0	0.103846	0.291	0.88085	0.52448	0.9788	0.652733	0.851	0.533	-0.252007	0.476454	0.0379125	0.0464146	0.206644	0	0.243468	0.291	0.732333	0.865007	0.85924	0.980632	0.736	0.846	-0.252007	0.288904	0.4667	0.0835121	0.240477	0	0.303907	0.291	0.819433	0.426254	0.90903	0.549285	0.752
		0.292	0.736861	0.747834	0.853987	0.864027	0.717	0.723	-0.250673	0.262759	0.270919	0.0113288	0.036027	0	0.0469476	0.292	0.102599	0.37511	0.188031	0.437369	0.059	0.31	-0.250673	-0.715654	-0.227003	0.0465508	0.0164604	0	0.062245	0.292	0.351074	0.812664	0.473713	0.896052	0.354	0.749	-0.250673	-0.171468	0.307347	0.0837476	0.0988462	0	0.174316	0.292	0.192042	0.362588	0.276409	0.432453	0.135
		0.293	0.0461265	0.546653	0.146329	0.604294	0.024	0.461	-0.24934	-0.905252	-0.044826	0.0113632	0.00253193	0	0.0138663	0.293	0.85661	0.0335327	0.91318	0.160092	0.783	0.049	-0.24934	0.358172	-0.757499	0.0466871	0.165533	0	0.204491	0.293	0.938843	0.804666	1.06099	0.938218	0.927	0.801	-0.24934	0.665562	0.386937	0.0839832	0.429773	0	0.477663	0.293	0.405065	0.789521	0.52592	0.877683	0.382
		0.294	0.656943	0.0600531	0.715951	0.169817	0.589	0.038	-0.24801	0.102994	-0.812323	0.0113976	0.0252177	0	0.0363279	0.294	0.447542	0.157268	0.514816	0.249226	0.376	0.129	-0.24801	-0.144668	-0.517839	0.0468236	0.0586649	0	0.102742	0.294	0.721998	0.907172	0.85304	1.02247	0.729	0.891	-0.24801	0.279166	0.563955	0.0842191	0.236406	0	0.300715	0.294	0.297256	0.416604	0.386583	0.495783	0.249
		0.295	0.921006	0.276959	0.998642	0.409361	0.855	0.273	-0.246683	0.484415	-0.276407	0.0114321	0.0586121	0	0.0693742	0.295	0.944415	0.429656	1.03504	0.564048	0.899	0.439	-0.246683	0.584103	-0.0702756	0.0469603	0.250227	0	0.285437	0.295	0.950058	0.300559	1.0297	0.435431	0.908	0.292	-0.246683	0.608214	-0.250673	0.0844552	0.397756	0	0.448618	0.295	0.0944552	0.606422	0.200107	0.668539	0.065
		0.296	0.712381	0.282921	0.790707	0.397765	0.657	0.26	-0.245357	0.185086	-0.294528	0.0114667	0.0303057	0	0.0414249	0.296	0.742285	0.513462	0.840215	0.63085	0.71	0.505	-0.245357	0.253343	0.0057379	0.0470971	0.134819	0	0.175567	0.296	0.256049	0.57515	0.359225	0.651191	0.23	0.5	-0.245357	-0.338249	-6.3733e-17	0.0846916	0.0695167	0	0.148321	0.296	0.402301	0.377105	0.488636	0.465582	0.349
		0.297	0.628732	0.468565	0.723028	0.576481	0.596	0.43	-0.244033	0.11125	-0.0807452	0.0115013	0.0256893	0	0.0368951	0.297	0.77296	0.732344	0.889686	0.852524	0.762	0.72	-0.244033	0.326302	0.266829	0.0472341	0.155643	0	0.195526	0.297	0.173506	0.386125	0.260791	0.45533	0.134	0.311	-0.244033	-0.507103	-0.225707	0.0849282	0.0482027	0	0.129037	0.297	0.100867	0.108422	0.164538	0.17145	0.035
		0.298	0.180914	0.0403449	0.238979	0.110364	0.107	0.011	-0.242711	-0.568889	-1.04855	0.011536	0.00547683	0	0.0169496	0.298	0.329072	0.101465	0.392335	0.184082	0.264	0.066	-0.242711	-0.288904	-0.689576	0.0473712	0.0427959	0	0.0881399	0.298	0.652824	0.635684	0.761514	0.745831	0.655	0.592	-0.242711	0.182598	0.106528	0.085165	0.198636	0	0.266884	0.298	0.696212	0.844248	0.822637	0.958085	0.662
		0.299	0.0812399	0.0769326	0.1426	0.138659	0.021	0.025	-0.241392	-0.930959	-0.897284	0.0115707	0.00238675	0	0.0139298	0.299	0.29878	0.552505	0.400579	0.632729	0.267	0.51	-0.241392	-0.284715	0.0114767	0.0475085	0.0431928	0	0.0886493	0.299	0.166124	0.556275	0.268244	0.625219	0.137	0.477	-0.241392	-0.500793	-0.0264083	0.085402	0.0488736	0	0.130102	0.299	0.967241	0.642911	1.07673	0.779978	0.928
		0.3	0.137367	0.700494	0.251934	0.767176	0.121	0.631	-0.240074	-0.535635	0.153138	0.0116054	0.0059101	0	0.0174469	0.3	0.845833	0.330819	0.928965	0.457745	0.797	0.333	-0.240074	0.380416	-0.197609	0.047646	0.172729	0	0.212145	0.3	0.413477	0.664634	0.524995	0.754795	0.396	0.599	-0.240074	-0.12073	0.114799	0.0856393	0.109752	0	0.185992	0.3	0.703159	0.630859	0.811805	0.745652	0.65
		0.301	0.71885	0.296873	0.799279	0.413184	0.666	0.276	-0.238758	0.196351	-0.272288	0.0116402	0.0310773	0	0.0423558	0.301	0.366827	0.0113202	0.422975	0.0976978	0.298	0.016	-0.238758	-0.242711	-0.981725	0.0477837	0.0473712	0	0.0928913	0.301	0.591648	0.911214	0.724317	1.01671	0.616	0.885	-0.238758	0.135049	0.549532	0.0858768	0.181781	0	0.252047	0.301	0.0287812	0.178117	0.0991121	0.235749	0.013
		0.302	0.749041	0.0554596	0.809125	0.174522	0.68	0.043	-0.237444	0.214116	-0.786001	0.0116751	0.032333	0	0.0436305	0.302	0.648213	0.886937	0.779001	0.997425	0.634	0.845	-0.237444	0.156783	0.464775	0.0479215	0.110924	0	0.15353	0.302	0.692884	0.133706	0.759622	0.247993	0.653	0.114	-0.237444	0.180116	-0.551898	0.0861146	0.197728	0	0.266815	0.302	0.429478	0.643172	0.539538	0.735061	0.399
		0.303	0.0355299	0.995872	0.175764	1.05444	0.048	0.915	-0.236133	-0.762048	0.628204	0.01171	0.00351744	0	0.0151862	0.303	0.362053	0.967198	0.49985	1.05354	0.369	0.913	-0.236133	-0.153138	0.622371	0.0480595	0.0575972	0	0.102889	0.303	0.295859	0.0300976	0.35397	0.110807	0.222	0.014	-0.236133	-0.350431	-1.00593	0.0863526	0.0677241	0	0.148229	0.303	0.99085	0.419824	1.0821	0.559632	0.938
		0.304	0.250052	0.128536	0.316717	0.205533	0.18	0.063	-0.234823	-0.41906	-0.700475	0.0117449	0.00771578	0	0.0193701	0.304	0.846689	0.529374	0.947438	0.657106	0.819	0.536	-0.234823	0.417318	0.041368	0.0481977	0.185211	0	0.224482	0.304	0.473541	0.093018	0.537185	0.18902	0.409	0.061	-0.234823	-0.10535	-0.707967	0.0865909	0.11326	0	0.190044	0.304	0.177619	0.762087	0.298157	0.832926	0.155
		0.305	0.806792	0.900342	0.93927	1.02487	0.798	0.889	-0.233515	0.382039	0.559086	0.0117799	0.0468803	0	0.058108	0.305	0.941522	0.0199901	0.99914	0.15597	0.869	0.046	-0.233515	0.513511	-0.771377	0.048336	0.220983	0	0.258638	0.305	0.710221	0.646133	0.821083	0.762444	0.708	0.61	-0.233515	0.250673	0.127874	0.0868294	0.224768	0	0.292081	0.305	0.575856	0.384649	0.664482	0.489534	0.5
		0.306	0.00555416	0.51664	0.105588	0.573214	0.011	0.428	-0.232209	-1.04855	-0.0830774	0.011815	0.00182166	0	0.0136151	0.306	0.415157	0.519991	0.515475	0.611395	0.377	0.484	-0.232209	-0.143463	-0.0183657	0.0484745	0.0588184	0	0.104442	0.306	0.639858	0.886736	0.771363	0.997247	0.67	0.866	-0.232209	0.201395	0.507103	0.0870681	0.205615	0	0.274781	0.306	0.366952	0.713826	0.483753	0.801131	0.345
		0.307	0.43983	0.27737	0.519701	0.371055	0.404	0.231	-0.230905	-0.11125	-0.336743	0.0118501	0.0155506	0	0.0272164	0.307	0.282892	0.0595886	0.344243	0.139929	0.224	0.036	-0.230905	-0.347362	-0.823648	0.0486132	0.037609	0	0.0843939	0.307	0.318447	0.858903	0.447768	0.942267	0.322	0.805	-0.230905	-0.211558	0.393538	0.0873071	0.0909226	0	0.170292	0.307	0.61682	0.37962	0.705385	0.488356	0.545
		0.308	0.622035	0.499708	0.720996	0.60907	0.593	0.465	-0.229602	0.107708	-0.0402159	0.0118853	0.0254859	0	0.0370682	0.308	0.476776	0.489824	0.574896	0.586835	0.424	0.459	-0.229602	-0.0877482	-0.0471327	0.0487521	0.0663353	0	0.111853	0.308	0.544957	0.181128	0.616827	0.283936	0.494	0.14	-0.229602	-0.00688556	-0.494577	0.0875463	0.138102	0	0.213558	0.308	0.938361	0.774047	1.06065	0.910308	0.917
		0.309	0.142196	0.935123	0.278365	1.00387	0.145	0.867	-0.228302	-0.484415	0.509228	0.0119205	0.00664498	0	0.0184862	0.309	0.256283	0.7824	0.379466	0.860844	0.256	0.728	-0.228302	-0.300196	0.277786	0.0488912	0.0417434	0	0.0885937	0.309	0.736609	0.778613	0.85947	0.897901	0.737	0.752	-0.228302	0.290306	0.311673	0.0877858	0.241068	0	0.307691	0.309	0.901536	0.201961	0.975361	0.335274	0.818
		0.31	0.467424	0.269894	0.547209	0.366476	0.429	0.227	-0.227003	-0.081911	-0.342789	0.0119558	0.0166194	0	0.0283764	0.31	0.39998	0.451741	0.495229	0.542588	0.366	0.425	-0.227003	-0.156783	-0.0865796	0.0490304	0.0571432	0	0.103372	0.31	0.0390383	0.709637	0.156216	0.769791	0.043	0.615	-0.227003	-0.786001	0.133851	0.0880256	0.0259542	0	0.111695	0.31	0.578265	0.325853	0.662809	0.43186	0.498
		0.311	0.809906	0.689171	0.925527	0.815059	0.783	0.678	-0.225707	0.358172	0.211558	0.0119911	0.044485	0	0.0559426	0.311	0.828167	0.16155	0.898922	0.28899	0.771	0.183	-0.225707	0.339758	-0.413853	0.0491698	0.159759	0	0.201073	0.311	0.695533	0.192477	0.768919	0.30864	0.666	0.174	-0.225707	0.196351	-0.42964	0.0882656	0.203725	0	0.274008	0.311	0.44087	0.349963	0.527647	0.44447	0.386
		0.312	0.918517	0.960463	1.05739	1.09577	0.916	0.959	-0.224412	0.631159	0.796216	0.0120265	0.0802819	0	0.0913428	0.312	0.847456	0.892717	0.980569	1.02198	0.854	0.879	-0.224412	0.482411	0.535635	0.0493094	0.208902	0	0.247911	0.312	0.0363371	0.0610966	0.098734	0.121388	0.013	0.018	-0.224412	-1.01917	-0.959987	0.0885058	0.0153371	0	0.102485	0.312	0.238908	0.297513	0.321408	0.37503	0.18
		0.313	0.787624	0.793944	0.912521	0.918304	0.773	0.785	-0.223119	0.342789	0.361297	0.0120619	0.0430034	0	0.0545466	0.313	0.383712	0.914994	0.518903	1.00501	0.378	0.855	-0.223119	-0.142258	0.484415	0.0494492	0.0589721	0	0.105505	0.313	0.590639	0.196151	0.664704	0.30376	0.548	0.17	-0.223119	0.055216	-0.436823	0.0887463	0.156019	0	0.230919	0.313	0.259268	0.615179	0.368964	0.694611	0.23
		0.314	0.799753	0.980775	0.94072	1.10635	0.8	0.967	-0.221827	0.3853	0.841642	0.0120974	0.0472169	0	0.0587431	0.314	0.048238	0.220852	0.124586	0.282522	0.024	0.168	-0.221827	-0.905252	-0.440455	0.0495891	0.0106999	0	0.0597584	0.314	0.531687	0.257108	0.611118	0.359888	0.489	0.224	-0.221827	-0.0126247	-0.347362	0.0889871	0.136537	0	0.213374	0.314	0.113677	0.146456	0.183699	0.21369	0.05
		0.315	0.653669	0.127096	0.722228	0.240432	0.594	0.088	-0.220538	0.108888	-0.619492	0.0121329	0.0255535	0	0.0373763	0.315	0.710174	0.434536	0.804876	0.552677	0.668	0.436	-0.220538	0.19887	-0.0737611	0.0497292	0.120847	0	0.164567	0.315	0.638406	0.184706	0.711864	0.296743	0.604	0.158	-0.220538	0.12073	-0.459048	0.0892281	0.176928	0	0.250369	0.315	0.916541	0.897821	1.05064	1.03351	0.903
		0.316	0.807922	0.706479	0.925932	0.833114	0.784	0.695	-0.21925	0.359732	0.233515	0.0121685	0.0446379	0	0.0562633	0.316	0.696983	0.346466	0.784379	0.463668	0.641	0.342	-0.21925	0.165329	-0.186332	0.0498696	0.112879	0	0.15712	0.316	0.665437	0.0463797	0.727316	0.160899	0.618	0.039	-0.21925	0.137448	-0.806843	0.0894694	0.182604	0	0.255736	0.316	0.947729	0.406456	1.04023	0.54498	0.891
		0.317	0.305928	0.224315	0.383121	0.308448	0.254	0.159	-0.217964	-0.303047	-0.457155	0.0122041	0.0100547	0	0.0221361	0.317	0.623859	0.897137	0.758265	1.0083	0.61	0.862	-0.217964	0.127874	0.498711	0.0500101	0.104527	0	0.14931	0.317	0.777699	0.990804	0.920069	1.11505	0.802	0.969	-0.217964	0.38858	0.854402	0.0897109	0.284846	0	0.349003	0.317	0.0812357	0.865411	0.212943	0.930438	0.08
		0.318	0.842417	0.522534	0.945152	0.65247	0.806	0.515	-0.216679	0.395201	0.0172173	0.0122399	0.0482533	0	0.0599025	0.318	0.0434742	0.690357	0.16048	0.752355	0.045	0.617	-0.216679	-0.776164	0.136248	0.0501508	0.0143503	0	0.0637814	0.318	0.891726	0.0710249	0.956067	0.205154	0.833	0.074	-0.216679	0.442281	-0.662277	0.0899527	0.310689	0	0.372695	0.318	0.843257	0.77417	0.967389	0.904177	0.813
		0.319	0.995592	0.777692	1.12021	0.920836	0.971	0.787	-0.215397	0.867863	0.364439	0.0122756	0.130847	0	0.141516	0.319	0.585926	0.16418	0.658372	0.272488	0.495	0.156	-0.215397	-0.0057379	-0.462858	0.0502917	0.079033	0	0.12535	0.319	0.328017	0.0331294	0.389319	0.119507	0.257	0.017	-0.215397	-0.298775	-0.970582	0.0901948	0.0756311	0	0.159004	0.319	0.930363	0.130287	0.999927	0.267884	0.843
		0.32	0.384375	0.319958	0.470251	0.411311	0.358	0.274	-0.214116	-0.166554	-0.275032	0.0123114	0.0137167	0	0.0258593	0.32	0.616225	0.0188849	0.676499	0.129953	0.51	0.028	-0.214116	0.0114767	-0.874884	0.0504327	0.0819667	0	0.128266	0.32	0.0359889	0.790129	0.161845	0.851858	0.047	0.7	-0.214116	-0.766672	0.240074	0.0904371	0.0271034	0	0.115089	0.32	0.739769	0.198011	0.815274	0.319584	0.655
		0.321	0.403379	0.962462	0.544073	1.05561	0.423	0.917	-0.212836	-0.0889173	0.63414	0.0123473	0.0163578	0	0.0285031	0.321	0.081796	0.785428	0.207436	0.851235	0.085	0.718	-0.212836	-0.628204	0.264113	0.050574	0.0200585	0	0.069618	0.321	0.88677	0.733809	1.00802	0.868066	0.89	0.712	-0.212836	0.561512	0.256022	0.0906797	0.372301	0	0.42922	0.321	0.168157	0.693778	0.286003	0.766929	0.142
		0.322	0.448573	0.679475	0.565386	0.776654	0.444	0.637	-0.211558	-0.0644753	0.160439	0.0123832	0.0172884	0	0.0294575	0.322	0.228301	0.327761	0.315206	0.40621	0.197	0.287	-0.211558	-0.390228	-0.257365	0.0507154	0.0341951	0	0.0831763	0.322	0.410748	0.23939	0.490139	0.333352	0.372	0.2	-0.211558	-0.149502	-0.3853	0.0909226	0.103444	0	0.184961	0.322	0.0102733	0.378102	0.10146	0.438011	0.014
		0.323	0.832799	0.414187	0.927237	0.544221	0.788	0.396	-0.210282	0.366017	-0.12073	0.0124192	0.0452591	0	0.0571162	0.323	0.476878	0.29436	0.561127	0.394129	0.412	0.277	-0.210282	-0.101818	-0.270919	0.0508571	0.0643569	0	0.111941	0.323	0.283607	0.215102	0.361117	0.298437	0.233	0.159	-0.210282	-0.333742	-0.457155	0.0911658	0.070191	0	0.154958	0.323	0.932004	0.578456	1.04041	0.716927	0.894
		0.324	0.750068	0.964267	0.891465	1.08745	0.752	0.952	-0.209008	0.311673	0.762048	0.0124553	0.0401495	0	0.0521047	0.324	0.0948511	0.558136	0.201713	0.625604	0.071	0.501	-0.209008	-0.672236	0.00114755	0.0509989	0.0181597	0	0.0682324	0.324	0.153467	0.886786	0.288276	0.959238	0.162	0.824	-0.209008	-0.451521	0.426088	0.0914092	0.0544257	0	0.14086	0.324	0.543146	0.0828784	0.609595	0.188466	0.447
		0.325	0.844978	0.926771	0.98337	1.05821	0.834	0.922	-0.207735	0.444115	0.649469	0.0124914	0.0536969	0	0.0655175	0.325	0.0983964	0.952196	0.23895	1.02015	0.119	0.877	-0.207735	-0.540212	0.53111	0.0511409	0.0244534	0	0.0743437	0.325	0.657062	0.882035	0.79165	0.997493	0.68	0.867	-0.207735	0.214116	0.509228	0.0916529	0.210441	0	0.282806	0.325	0.422106	0.612296	0.533757	0.707774	0.392
		0.326	0.560176	0.679166	0.677697	0.786569	0.553	0.646	-0.206464	0.0610002	0.171468	0.0125275	0.0229468	0	0.0351869	0.326	0.489878	0.767816	0.614937	0.869241	0.459	0.737	-0.206464	-0.0471327	0.290306	0.0512832	0.0723678	0	0.11994	0.326	0.638153	0.403374	0.732222	0.517408	0.626	0.378	-0.206464	0.147083	-0.142258	0.0918969	0.185939	0	0.260748	0.326	0.476054	0.740586	0.598797	0.840835	0.437
		0.327	0.0305714	0.0167169	0.0919446	0.0792682	0.007	0.005	-0.205194	-1.12495	-1.17923	0.0125637	0.00152823	0	0.0140728	0.327	0.574845	0.869509	0.708735	0.978342	0.554	0.827	-0.205194	0.0621582	0.431426	0.0514256	0.0911874	0	0.137924	0.327	0.340521	0.706467	0.460546	0.795374	0.341	0.639	-0.205194	-0.18758	0.162882	0.0921411	0.0955906	0	0.178924	0.327	0.564601	0.928317	0.703491	1.03628	0.54
		0.328	0.040686	0.539896	0.14673	0.60349	0.025	0.459	-0.203926	-0.897284	-0.0471327	0.0126	0.00257869	0	0.0151462	0.328	0.32408	0.627655	0.437587	0.715348	0.314	0.584	-0.203926	-0.221827	0.0971178	0.0515682	0.0495891	0	0.0986001	0.328	0.0675882	0.426212	0.163966	0.492094	0.048	0.357	-0.203926	-0.762048	-0.167781	0.0923856	0.0273856	0	0.117241	0.328	0.242764	0.2838	0.327032	0.364579	0.186
		0.329	0.764777	0.717652	0.88612	0.843003	0.745	0.708	-0.20266	0.30162	0.250673	0.0126363	0.0392669	0	0.0514071	0.329	0.348646	0.198896	0.425878	0.288861	0.301	0.182	-0.20266	-0.238758	-0.415583	0.051711	0.0477837	0	0.0970237	0.329	0.371884	0.870645	0.506237	0.962586	0.387	0.828	-0.20266	-0.131458	0.433218	0.0926305	0.107361	0	0.190047	0.329	0.584953	0.791447	0.712571	0.901507	0.552
		0.33	0.4013	0.646794	0.516801	0.74142	0.396	0.6	-0.201395	-0.12073	0.115984	0.0126727	0.0152199	0	0.0276998	0.33	0.55768	0.382964	0.650746	0.490887	0.489	0.373	-0.201395	-0.0126247	-0.148292	0.051854	0.0778864	0	0.125702	0.33	0.327765	0.803448	0.456587	0.891821	0.337	0.744	-0.201395	-0.192583	0.300196	0.0928755	0.0945992	0	0.178689	0.33	0.561295	0.739439	0.684674	0.84767	0.525
		0.331	0.569107	0.796493	0.697521	0.905571	0.564	0.768	-0.200132	0.0737611	0.335241	0.0127092	0.0236149	0	0.036024	0.331	0.610494	0.101666	0.679824	0.214264	0.515	0.096	-0.200132	0.0172173	-0.597293	0.0519972	0.0829668	0	0.13065	0.331	0.325201	0.0775626	0.392482	0.165901	0.259	0.043	-0.200132	-0.29594	-0.786001	0.0931209	0.0760886	0	0.162124	0.331	0.243053	0.146533	0.316199	0.227886	0.173
		0.332	0.89978	0.555623	1.0079	0.693003	0.866	0.557	-0.19887	0.507103	0.0656345	0.0127457	0.061562	0	0.073523	0.332	0.249129	0.113562	0.319654	0.195615	0.203	0.073	-0.19887	-0.380416	-0.665562	0.0521406	0.0349491	0	0.0852675	0.332	0.146692	0.330444	0.235659	0.403787	0.11	0.268	-0.19887	-0.561512	-0.283324	0.0933666	0.0427695	0	0.132143	0.332	0.0499593	0.879798	0.18564	0.944915	0.054
		0.333	0.624301	0.268898	0.708218	0.383037	0.577	0.246	-0.197609	0.0889173	-0.314573	0.0127823	0.0244331	0	0.036903	0.333	0.0988974	0.340212	0.188879	0.409674	0.061	0.29	-0.197609	-0.707967	-0.253343	0.0522842	0.0167494	0	0.0681579	0.333	0.847519	0.722632	0.970019	0.855752	0.846	0.706	-0.197609	0.4667	0.24801	0.0936125	0.322857	0	0.386246	0.333	0.256234	0.48838	0.358815	0.57122	0.223
		0.334	0.801439	0.996469	0.947408	1.12585	0.809	0.98	-0.196351	0.400222	0.940219	0.0128189	0.048787	0	0.0609805	0.334	0.533477	0.246821	0.6157	0.353419	0.461	0.246	-0.196351	-0.044826	-0.314573	0.0524281	0.0727252	0	0.12134	0.334	0.266977	0.841043	0.399729	0.92498	0.269	0.781	-0.196351	-0.281936	0.355063	0.0938588	0.0783868	0	0.164888	0.334	0.0429087	0.908542	0.181401	0.973426	0.048
		0.335	0.92773	0.493201	1.03109	0.633508	0.885	0.497	-0.195093	0.549532	-0.00344268	0.0128556	0.0674538	0	0.0794422	0.335	0.283979	0.793546	0.412876	0.879112	0.285	0.745	-0.195093	-0.260058	0.30162	0.0525721	0.045601	0	0.0957757	0.335	0.302329	0.984218	0.447439	1.07134	0.32	0.934	-0.195093	-0.214116	0.689576	0.0941053	0.0904371	0	0.176032	0.335	0.347778	0.214925	0.427473	0.305917	0.289
		0.336	0.713346	0.721915	0.836336	0.844175	0.704	0.711	-0.193837	0.245357	0.254682	0.0128923	0.034661	0	0.0471064	0.336	0.769027	0.511004	0.874081	0.637999	0.739	0.518	-0.193837	0.293118	0.0206629	0.0527163	0.145864	0	0.190891	0.336	0.48605	0.886759	0.623056	0.989691	0.501	0.857	-0.193837	0.00114755	0.488451	0.0943521	0.140318	0	0.221431	0.336	0.0826881	0.377241	0.176368	0.445874	0.042
		0.337	0.928857	0.103007	0.999401	0.243777	0.856	0.094	-0.192583	0.486428	-0.602711	0.0129291	0.0588684	0	0.0710364	0.337	0.315869	0.667393	0.434405	0.756037	0.311	0.62	-0.192583	-0.225707	0.139851	0.0528607	0.0491698	0	0.0994314	0.337	0.235188	0.79491	0.364567	0.876694	0.238	0.724	-0.192583	-0.326302	0.272288	0.0945992	0.0713173	0	0.15917	0.337	0.819624	0.00027837	0.881433	0.131759	0.722
		0.338	0.344895	0.877236	0.481459	0.968532	0.371	0.842	-0.19133	-0.150713	0.459048	0.012966	0.0142191	0	0.0270007	0.338	0.877985	0.634762	0.993929	0.771389	0.867	0.635	-0.19133	0.509228	0.158001	0.0530054	0.21929	0	0.260672	0.338	0.322005	0.573632	0.432752	0.662982	0.298	0.508	-0.19133	-0.242711	0.00918102	0.0948466	0.085165	0	0.171934	0.338	0.595108	0.956498	0.738411	1.06907	0.579
		0.339	0.854988	0.528605	0.962089	0.66346	0.822	0.526	-0.190078	0.422562	0.0298575	0.0130029	0.0512302	0	0.063567	0.339	0.178405	0.264872	0.26308	0.342194	0.146	0.237	-0.190078	-0.482411	-0.327783	0.0531502	0.0278375	0	0.0795081	0.339	0.153659	0.50485	0.25874	0.580068	0.132	0.439	-0.190078	-0.511364	-0.0702756	0.0950943	0.0477546	0	0.138308	0.339	0.628763	0.616434	0.743333	0.732052	0.587
		0.34	0.806697	0.352233	0.898984	0.483165	0.759	0.329	-0.188828	0.321879	-0.20266	0.0130399	0.041065	0	0.0535695	0.34	0.942574	0.19615	1.02159	0.338636	0.89	0.231	-0.188828	0.561512	-0.336743	0.0532952	0.240596	0	0.281068	0.34	0.724966	0.527969	0.832196	0.651951	0.716	0.501	-0.188828	0.261407	0.00114755	0.0953423	0.229104	0	0.302603	0.34	0.935793	0.220607	1.01689	0.362517	0.858
		0.341	0.500189	0.782294	0.629229	0.887346	0.502	0.75	-0.18758	0.00229511	0.308786	0.013077	0.0201038	0	0.0329179	0.341	0.388997	0.841179	0.523044	0.936775	0.382	0.793	-0.18758	-0.137448	0.37397	0.0534405	0.0595897	0	0.109846	0.341	0.996399	0.847985	1.13102	0.995231	0.967	0.862	-0.18758	0.841642	0.498711	0.0955906	0.530627	0	0.575495	0.341	0.731061	0.691155	0.852351	0.815839	0.688
		0.342	0.913048	0.25803	0.997691	0.398372	0.852	0.261	-0.186332	0.47843	-0.293118	0.0131141	0.0578564	0	0.0702118	0.342	0.827062	0.149962	0.902516	0.282992	0.773	0.169	-0.186332	0.342789	-0.438636	0.053586	0.160698	0	0.205672	0.342	0.0275844	0.64209	0.144886	0.707137	0.032	0.548	-0.186332	-0.84794	0.055216	0.0958392	0.0225824	0	0.116257	0.342	0.514191	0.232288	0.596646	0.338714	0.433
		0.343	0.324644	0.827638	0.457906	0.918129	0.339	0.784	-0.185086	-0.190078	0.359732	0.0131513	0.0130029	0	0.0259832	0.343	0.169439	0.714082	0.293045	0.791375	0.17	0.658	-0.185086	-0.436823	0.186332	0.0537317	0.0308235	0	0.082899	0.343	0.0192161	0.115331	0.0919082	0.17985	0.008	0.053	-0.185086	-1.10282	-0.740015	0.0960881	0.0126844	0	0.107554	0.343	0.0739709	0.84301	0.208541	0.912185	0.072
		0.344	0.870909	0.582679	0.983525	0.719804	0.835	0.586	-0.183842	0.445956	0.0994664	0.0131885	0.0539127	0	0.0663902	0.344	0.63039	0.515536	0.737296	0.632209	0.593	0.509	-0.183842	0.107708	0.0103288	0.0538776	0.10026	0	0.148736	0.344	0.476627	0.313857	0.566384	0.417455	0.434	0.281	-0.183842	-0.0760872	-0.26547	0.0963373	0.120205	0	0.204962	0.344	0.0768825	0.125265	0.150603	0.194871	0.029
		0.345	0.610172	0.259342	0.695477	0.374479	0.562	0.235	-0.182598	0.071437	-0.330756	0.0132258	0.0234918	0	0.036407	0.345	0.189659	0.838516	0.324213	0.917895	0.206	0.779	-0.182598	-0.375575	0.351971	0.0540237	0.0353271	0	0.0874422	0.345	0.845207	0.99353	0.992943	1.12865	0.873	0.977	-0.182598	0.522214	0.913504	0.0965868	0.35141	0	0.414055	0.345	0.184829	0.216283	0.266472	0.295252	0.122
		0.346	0.0652151	0.5431	0.174832	0.612081	0.047	0.472	-0.181357	-0.766672	-0.0321578	0.0132632	0.00348031	0	0.0166974	0.346	0.438238	0.555112	0.548876	0.655812	0.402	0.534	-0.181357	-0.113616	0.0390641	0.05417	0.0627403	0	0.113512	0.346	0.0473195	0.406897	0.145355	0.474356	0.034	0.339	-0.181357	-0.8355	-0.190078	0.0968366	0.0232234	0	0.117811	0.346	0.393003	0.220562	0.475193	0.317416	0.339
		0.347	0.65852	0.446527	0.760109	0.566142	0.633	0.42	-0.180116	0.155567	-0.0924281	0.0133006	0.0283708	0	0.0412941	0.347	0.593285	0.56259	0.704742	0.676657	0.547	0.564	-0.180116	0.0540602	0.0737611	0.0543165	0.0896539	0	0.139101	0.347	0.337102	0.518612	0.44482	0.610896	0.316	0.458	-0.180116	-0.21925	-0.0482865	0.0970867	0.0894694	0	0.17787	0.347	0.283863	0.685747	0.405793	0.773504	0.268
		0.348	0.168967	0.470266	0.272758	0.548436	0.139	0.4	-0.178877	-0.496639	-0.115984	0.0133381	0.00646174	0	0.0197137	0.348	0.325365	0.866381	0.462839	0.957849	0.34	0.813	-0.178877	-0.188828	0.406993	0.0544633	0.0532952	0	0.104856	0.348	0.400184	0.201979	0.481161	0.29981	0.362	0.162	-0.178877	-0.16166	-0.451521	0.0973371	0.100876	0	0.188394	0.348	0.936611	0.716819	1.06137	0.860264	0.918
		0.349	0.823923	0.382783	0.920458	0.516829	0.778	0.364	-0.177639	0.350431	-0.159219	0.0133757	0.0437334	0	0.0565242	0.349	0.968368	0.882746	1.10742	1.02908	0.96	0.89	-0.177639	0.801475	0.561512	0.0546103	0.355057	0	0.390278	0.349	0.0493737	0.173378	0.128102	0.241561	0.024	0.107	-0.177639	-0.905252	-0.568889	0.0975878	0.019846	0	0.115497	0.349	0.148042	0.943601	0.292265	1.02017	0.151
		0.35	0.892749	0.552664	1.00391	0.692746	0.861	0.556	-0.176402	0.496639	0.0644753	0.0134133	0.0601846	0	0.0727907	0.35	0.0600191	0.53504	0.169684	0.604312	0.05	0.476	-0.176402	-0.753025	-0.0275578	0.0547575	0.0151237	0	0.0690531	0.35	0.923621	0.0959485	0.995948	0.238656	0.874	0.103	-0.176402	0.52442	-0.578961	0.0978389	0.352568	0	0.415912	0.35	0.534911	0.0707981	0.6051	0.180452	0.445
		0.351	0.148333	0.676656	0.270224	0.753621	0.136	0.61	-0.175167	-0.502886	0.127874	0.013451	0.00637005	0	0.0197354	0.351	0.735947	0.451843	0.838721	0.578775	0.708	0.448	-0.175167	0.250673	-0.0598426	0.0549049	0.134104	0	0.181646	0.351	0.212176	0.268851	0.299389	0.351245	0.169	0.216	-0.175167	-0.438636	-0.359732	0.0980902	0.055973	0	0.148573	0.351	0.92055	0.638752	1.03922	0.781382	0.888
		0.352	0.00600188	0.918456	0.148637	0.983502	0.027	0.856	-0.173933	-0.882118	0.486428	0.0134888	0.00267008	0	0.0161229	0.352	0.27083	0.492575	0.377251	0.58014	0.253	0.451	-0.173933	-0.304477	-0.0563721	0.0550525	0.0413509	0	0.0941269	0.352	0.267886	0.496792	0.374666	0.584106	0.246	0.442	-0.173933	-0.314573	-0.0667941	0.0983419	0.0731268	0	0.164277	0.352	0.980086	0.825091	1.11478	0.972967	0.962
		0.353	0.914486	0.349562	1.00893	0.492043	0.868	0.337	-0.1727	0.511364	-0.192583	0.0135266	0.0621312	0	0.0748174	0.353	0.699874	0.710715	0.825027	0.834947	0.691	0.699	-0.1727	0.228302	0.238758	0.0552004	0.128234	0	0.176356	0.353	0.0188465	0.741564	0.146623	0.807885	0.035	0.647	-0.1727	-0.829504	0.1727	0.0985939	0.0235386	0	0.119812	0.353	0.763773	0.572801	0.877199	0.702467	0.719
		0.354	0.454681	0.20882	0.537339	0.312385	0.415	0.166	-0.171468	-0.0982918	-0.444115	0.0135645	0.016014	0	0.0293613	0.354	0.848085	0.925623	0.991696	1.06264	0.86	0.918	-0.171468	0.494577	0.637149	0.0553484	0.21357	0	0.257097	0.354	0.955341	0.898225	1.09662	1.04436	0.95	0.91	-0.171468	0.753025	0.613806	0.0988462	0.479664	0	0.531098	0.354	0.759515	0.0342718	0.827331	0.163758	0.672
		0.355	0.321336	0.926652	0.465219	1.01906	0.348	0.883	-0.170238	-0.178877	0.544844	0.0136025	0.0133381	0	0.0267592	0.355	0.349713	0.119259	0.42494	0.214082	0.3	0.095	-0.170238	-0.240074	-0.599992	0.0554967	0.047646	0	0.100499	0.355	0.869634	0.461016	0.973921	0.600049	0.85	0.45	-0.170238	0.474486	-0.0575286	0.0990989	0.326789	0	0.393503	0.355	0.143194	0.628618	0.261733	0.705879	0.117
		0.356	0.868514	0.753183	0.997829	0.892305	0.853	0.755	-0.169009	0.480416	0.316028	0.0136405	0.0581061	0	0.070954	0.356	0.0637428	0.578449	0.178199	0.649137	0.056	0.528	-0.169009	-0.727577	0.0321578	0.0556453	0.0160218	0	0.0707755	0.356	0.271154	0.588133	0.386434	0.676459	0.255	0.52	-0.169009	-0.30162	0.0229606	0.0993518	0.0751743	0	0.167057	0.356	0.114973	0.367026	0.211451	0.442071	0.079
		0.357	0.3735	0.413349	0.474101	0.510561	0.362	0.355	-0.167781	-0.16166	-0.170238	0.0136786	0.0138701	0	0.0273589	0.357	0.826575	0.533134	0.937362	0.668872	0.805	0.548	-0.167781	0.393538	0.055216	0.055794	0.17709	0	0.223003	0.357	0.186162	0.243121	0.272287	0.324403	0.143	0.194	-0.167781	-0.488451	-0.395201	0.0996051	0.0502118	0	0.144815	0.357	0.980309	0.12633	1.0565	0.275142	0.911
		0.358	0.557575	0.217084	0.64167	0.330132	0.516	0.189	-0.166554	0.0183657	-0.403596	0.0137167	0.0208459	0	0.0342767	0.358	0.11348	0.245561	0.199997	0.320846	0.069	0.216	-0.166554	-0.679055	-0.359732	0.055943	0.0178818	0	0.0728244	0.358	0.342774	0.500228	0.450945	0.595011	0.325	0.445	-0.166554	-0.207735	-0.0633166	0.0998587	0.0916529	0	0.182359	0.358	0.857595	0.894877	0.999325	1.03344	0.841
		0.359	0.113068	0.353055	0.208908	0.428488	0.076	0.293	-0.165329	-0.655809	-0.24934	0.013755	0.00448788	0	0.0181811	0.359	0.282626	0.0923317	0.356295	0.182183	0.234	0.064	-0.165329	-0.332247	-0.696798	0.0560922	0.0388892	0	0.0928	0.359	0.44636	0.188886	0.52824	0.29266	0.4	0.151	-0.165329	-0.115984	-0.472527	0.100113	0.110824	0	0.199842	0.359	0.669907	0.784966	0.802474	0.90775	0.637
		0.36	0.322187	0.590813	0.438428	0.684212	0.319	0.549	-0.164105	-0.215397	0.0563721	0.0137933	0.0122756	0	0.0258996	0.36	0.75651	0.162246	0.836308	0.292576	0.701	0.186	-0.164105	0.241392	-0.408699	0.0562417	0.131642	0	0.180479	0.36	0.573697	0.598262	0.690572	0.713048	0.578	0.554	-0.164105	0.090087	0.0621582	0.100367	0.166886	0	0.250503	0.36	0.410361	0.290453	0.501061	0.391349	0.359
		0.361	0.0797819	0.338637	0.174763	0.411607	0.046	0.275	-0.162882	-0.771377	-0.273658	0.0138316	0.00344294	0	0.0172269	0.361	0.938831	0.888484	1.08057	1.0345	0.944	0.899	-0.162882	0.727577	0.584103	0.0563913	0.31712	0	0.355628	0.361	0.131255	0.285614	0.221727	0.36296	0.093	0.229	-0.162882	-0.605451	-0.339758	0.100621	0.0388138	0	0.13553	0.361	0.491547	0.960266	0.639387	1.06825	0.469
		0.362	0.946835	0.167076	1.02741	0.313958	0.878	0.167	-0.16166	0.533366	-0.442281	0.0138701	0.0651496	0	0.0781161	0.362	0.532815	0.792293	0.666555	0.903969	0.502	0.761	-0.16166	0.00229511	0.324824	0.0565413	0.0803898	0	0.132386	0.362	0.929834	0.504453	1.0391	0.649889	0.913	0.499	-0.16166	0.622371	-0.00114755	0.100876	0.40559	0	0.465552	0.362	0.0759806	0.522819	0.186806	0.595648	0.057
		0.363	0.50645	0.144646	0.585301	0.254264	0.464	0.106	-0.160439	-0.041368	-0.571381	0.0139086	0.018216	0	0.0318712	0.363	0.920184	0.0654654	0.992303	0.210264	0.861	0.089	-0.160439	0.496639	-0.616637	0.0566914	0.214368	0	0.258907	0.363	0.0903651	0.802886	0.22519	0.877122	0.099	0.725	-0.160439	-0.589321	0.273658	0.101132	0.0402234	0	0.137287	0.363	0.841444	0.320387	0.93524	0.45849	0.783
		0.364	0.442406	0.500526	0.551703	0.604881	0.433	0.462	-0.159219	-0.0772509	-0.0436731	0.0139471	0.0167956	0	0.0305085	0.364	0.328978	0.594474	0.446264	0.689184	0.323	0.574	-0.159219	-0.210282	0.0854117	0.0568418	0.0508571	0	0.104808	0.364	0.775199	0.789502	0.909069	0.922156	0.789	0.775	-0.159219	0.367599	0.345834	0.101387	0.275107	0	0.348602	0.364	0.0276338	0.293786	0.119351	0.362871	0.021
		0.365	0.539455	0.744768	0.669704	0.857559	0.543	0.717	-0.158001	0.0494406	0.262759	0.0139858	0.0223576	0	0.0360307	0.365	0.158879	0.254535	0.247442	0.334963	0.128	0.227	-0.158001	-0.520021	-0.342789	0.0569924	0.0255873	0	0.0811214	0.365	0.0476407	0.934867	0.194055	1.00584	0.069	0.874	-0.158001	-0.679055	0.52442	0.101643	0.0329623	0	0.131255	0.365	0.792368	0.459552	0.898364	0.593849	0.739
		0.366	0.571771	0.981309	0.722318	1.09703	0.595	0.961	-0.156783	0.110069	0.806843	0.0140245	0.0256212	0	0.0392864	0.366	0.690292	0.956108	0.838696	1.08191	0.707	0.929	-0.156783	0.24934	0.672236	0.0571432	0.133748	0	0.183248	0.366	0.376771	0.123874	0.454406	0.223014	0.332	0.084	-0.156783	-0.19887	-0.631159	0.101899	0.0933666	0	0.185752	0.366	0.0650859	0.388757	0.165245	0.461394	0.036
		0.367	0.585702	0.929782	0.732051	1.04687	0.605	0.908	-0.155567	0.121919	0.608214	0.0140633	0.0263113	0	0.0400046	0.367	0.191874	0.859937	0.332283	0.943538	0.213	0.801	-0.155567	-0.364439	0.386937	0.0572943	0.0362114	0	0.0914309	0.367	0.241268	0.32008	0.335771	0.407882	0.209	0.273	-0.155567	-0.370776	-0.276407	0.102156	0.0648256	0	0.160359	0.367	0.860583	0.841469	0.999422	0.981934	0.842
		0.368	0.983923	0.477001	1.09195	0.628137	0.956	0.491	-0.154352	0.781038	-0.0103288	0.0141021	0.109739	0	0.122293	0.368	0.478123	0.804333	0.613987	0.912458	0.458	0.774	-0.154352	-0.0482865	0.344309	0.0574456	0.0721896	0	0.125488	0.368	0.422939	0.308586	0.516648	0.412019	0.391	0.276	-0.154352	-0.126681	-0.272288	0.102413	0.10842	0	0.199729	0.368	0.0337155	0.198248	0.118042	0.268583	0.02
		0.369	0.357377	0.0710237	0.431068	0.169065	0.31	0.037	-0.153138	-0.227003	-0.817923	0.014141	0.0119558	0	0.0259277	0.369	0.25035	0.16871	0.332347	0.25765	0.214	0.136	-0.153138	-0.362866	-0.502886	0.0575972	0.036338	0	0.0918422	0.369	0.483573	0.198934	0.568141	0.307706	0.439	0.173	-0.153138	-0.0702756	-0.431426	0.10267	0.121628	0	0.21181	0.369	0.606535	0.0471069	0.678192	0.166335	0.515
		0.37	0.657299	0.831827	0.795868	0.955555	0.664	0.825	-0.151925	0.193837	0.427861	0.01418	0.0309035	0	0.0446454	0.37	0.966367	0.137533	1.0459	0.287542	0.912	0.181	-0.151925	0.619492	-0.417318	0.057749	0.265824	0	0.308222	0.37	0.686187	0.10227	0.762719	0.228455	0.656	0.092	-0.151925	0.183842	-0.608214	0.102928	0.199092	0	0.281528	0.37	0.677724	0.0479196	0.749634	0.173384	0.593
		0.371	0.291973	0.392541	0.393371	0.485388	0.271	0.332	-0.150713	-0.279166	-0.19887	0.0142191	0.010617	0	0.0246851	0.371	0.947842	0.646432	1.07083	0.79505	0.936	0.665	-0.150713	0.696798	0.195093	0.057901	0.301975	0	0.342391	0.371	0.478391	0.718265	0.607486	0.826963	0.485	0.667	-0.150713	-0.0172173	0.197609	0.103186	0.135295	0	0.22452	0.371	0.402077	0.179663	0.485373	0.281872	0.347
		0.372	0.730818	0.463372	0.838423	0.593719	0.705	0.447	-0.149502	0.246683	-0.0610002	0.0142582	0.0347632	0	0.0485258	0.372	0.955621	0.687678	1.0823	0.83714	0.946	0.702	-0.149502	0.735808	0.242711	0.0580533	0.321239	0	0.360643	0.372	0.803567	0.402349	0.905982	0.538882	0.782	0.405	-0.149502	0.356615	-0.110069	0.103444	0.270093	0	0.345597	0.372	0.32896	0.246521	0.418124	0.342696	0.279
		0.373	0.494926	0.348066	0.592909	0.458536	0.469	0.318	-0.148292	-0.0356099	-0.216679	0.0142974	0.0184546	0	0.0324882	0.373	0.264685	0.58071	0.38245	0.671602	0.258	0.552	-0.148292	-0.297356	0.0598426	0.0582058	0.0420058	0	0.0977666	0.373	0.685391	0.0263715	0.756018	0.153038	0.646	0.034	-0.148292	0.171468	-0.8355	0.103703	0.194588	0	0.278111	0.373	0.649429	0.852561	0.790311	0.976169	0.623
		0.374	0.55551	0.433298	0.660924	0.549104	0.537	0.402	-0.147083	0.0425204	-0.113616	0.0143367	0.0220119	0	0.0360331	0.374	0.653032	0.511024	0.765055	0.635123	0.618	0.513	-0.147083	0.137448	0.0149208	0.0583586	0.106609	0	0.158746	0.374	0.421972	0.124438	0.501122	0.228889	0.382	0.093	-0.147083	-0.137448	-0.605451	0.103962	0.106046	0	0.198983	0.374	0.796903	0.768	0.930777	0.904332	0.778
		0.375	0.280142	0.835781	0.419964	0.928355	0.302	0.799	-0.145875	-0.237444	0.383667	0.0143761	0.0116751	0	0.0258833	0.375	0.178576	0.830451	0.317944	0.914388	0.201	0.776	-0.145875	-0.383667	0.347362	0.0585116	0.0346975	0	0.0911789	0.375	0.466232	0.05908	0.540008	0.167478	0.411	0.044	-0.145875	-0.102994	-0.781038	0.104221	0.113806	0	0.206166	0.375	0.345331	0.198245	0.430941	0.296361	0.295
		0.376	0.0353727	0.695129	0.163418	0.767072	0.037	0.63	-0.144668	-0.817923	0.151925	0.0144155	0.0030941	0	0.017465	0.376	0.476022	0.561015	0.592663	0.670429	0.44	0.55	-0.144668	-0.0691147	0.0575286	0.0586649	0.0690426	0	0.123657	0.376	0.627286	0.172821	0.710917	0.295097	0.6	0.155	-0.144668	0.115984	-0.464775	0.104481	0.175342	0	0.261503	0.376	0.656018	0.897787	0.801295	1.02251	0.633
		0.377	0.494893	0.749091	0.62771	0.860292	0.498	0.72	-0.143463	-0.00229511	0.266829	0.014455	0.0198967	0	0.0340641	0.377	0.43212	0.0556423	0.50597	0.161506	0.372	0.051	-0.143463	-0.149502	-0.748621	0.0588184	0.0580533	0	0.113457	0.377	0.206925	0.145839	0.288445	0.232553	0.163	0.099	-0.143463	-0.449659	-0.589321	0.104741	0.0546468	0	0.153664	0.377	0.134394	0.126535	0.214272	0.207082	0.081
		0.378	0.982625	0.806057	1.12047	0.958916	0.972	0.83	-0.142258	0.874884	0.436823	0.0144946	0.132696	0	0.145268	0.378	0.328241	0.0750695	0.403926	0.172283	0.272	0.057	-0.142258	-0.277786	-0.723548	0.0589721	0.043857	0	0.100243	0.378	0.683314	0.0113594	0.753582	0.138766	0.642	0.026	-0.142258	0.166554	-0.889579	0.105001	0.192821	0	0.277576	0.378	0.942795	0.161713	1.02585	0.311184	0.872
		0.379	0.729939	0.687166	0.857857	0.818721	0.723	0.681	-0.141054	0.270919	0.215397	0.0145342	0.0366852	0	0.0506863	0.379	0.49399	0.433862	0.600369	0.545354	0.446	0.429	-0.141054	-0.0621582	-0.081911	0.0591262	0.0700793	0	0.125062	0.379	0.766988	0.916439	0.914401	1.05114	0.797	0.916	-0.141054	0.380416	0.631159	0.105262	0.281032	0	0.356712	0.379	0.77286	0.238824	0.862653	0.374029	0.701
		0.38	0.0940527	0.228469	0.183149	0.306135	0.051	0.155	-0.139851	-0.748621	-0.464775	0.0145739	0.00362748	0	0.0181486	0.38	0.0482669	0.196314	0.134629	0.270087	0.033	0.153	-0.139851	-0.841642	-0.468634	0.0592804	0.0123668	0	0.0709141	0.38	0.860236	0.391924	0.963232	0.534742	0.839	0.399	-0.139851	0.453391	-0.117169	0.105523	0.316194	0	0.388351	0.38	0.52942	0.874557	0.673456	0.989244	0.507
		0.381	0.0392783	0.730865	0.171279	0.804057	0.04	0.668	-0.138649	-0.801475	0.19887	0.0146137	0.00321315	0	0.0177799	0.381	0.0968446	0.316416	0.193603	0.394503	0.066	0.278	-0.138649	-0.689576	-0.269553	0.0594349	0.0174613	0	0.0758584	0.381	0.735105	0.66002	0.861081	0.792381	0.738	0.636	-0.138649	0.29171	0.159219	0.105785	0.24166	0	0.32188	0.381	0.070691	0.81032	0.209448	0.886184	0.076
		0.382	0.571838	0.17488	0.656744	0.293541	0.532	0.145	-0.137448	0.0367611	-0.484415	0.0146536	0.0217282	0	0.0360635	0.382	0.981896	0.211784	1.06994	0.365314	0.933	0.253	-0.137448	0.686029	-0.304477	0.0595897	0.296774	0	0.338679	0.382	0.0862007	0.771717	0.221858	0.849082	0.096	0.694	-0.137448	-0.597293	0.232209	0.106046	0.0395207	0	0.141376	0.382	0.732933	0.0695011	0.808878	0.201861	0.644
		0.383	0.0560863	0.997393	0.211117	1.07238	0.079	0.937	-0.136248	-0.646345	0.700475	0.0146936	0.0045863	0	0.0192125	0.383	0.00797981	0.125247	0.0888487	0.196144	0.009	0.074	-0.136248	-1.083	-0.662277	0.0597447	0.00713179	0	0.0664504	0.383	0.21687	0.810055	0.355971	0.898715	0.225	0.753	-0.136248	-0.345834	0.313122	0.106309	0.0683955	0	0.167433	0.383	0.800362	0.400652	0.904649	0.538929	0.747
		0.384	0.395886	0.736767	0.528938	0.840832	0.407	0.703	-0.135049	-0.107708	0.244033	0.0147336	0.015676	0	0.0301786	0.384	0.194583	0.0665919	0.270647	0.15354	0.155	0.043	-0.135049	-0.464775	-0.786001	0.0599	0.0289578	0	0.0871232	0.384	0.425552	0.539095	0.541796	0.645684	0.413	0.497	-0.135049	-0.100642	-0.00344268	0.106571	0.114353	0	0.208738	0.384	0.560526	0.532582	0.676216	0.650647	0.51
		0.385	0.743414	0.778335	0.880184	0.912136	0.742	0.776	-0.133851	0.297356	0.347362	0.0147737	0.0388982	0	0.0530972	0.385	0.780713	0.396016	0.884973	0.532988	0.756	0.415	-0.133851	0.317486	-0.0982918	0.0600556	0.152994	0	0.203861	0.385	0.327319	0.543928	0.444157	0.642346	0.314	0.494	-0.133851	-0.221827	-0.00688556	0.106834	0.0889871	0	0.186314	0.385	0.493414	0.945526	0.644401	1.05807	0.476
		0.386	0.483298	0.425917	0.590284	0.537782	0.468	0.389	-0.132654	-0.0367611	-0.129068	0.0148139	0.0184066	0	0.0329478	0.386	0.612965	0.463543	0.723151	0.586434	0.572	0.458	-0.132654	0.0830774	-0.0482865	0.0602114	0.0952586	0	0.149734	0.386	0.483576	0.858637	0.627358	0.970526	0.504	0.834	-0.132654	0.00459028	0.444115	0.107098	0.141277	0	0.233245	0.386	0.78264	0.468463	0.893244	0.605783	0.734
		0.387	0.949422	0.476038	1.06085	0.627723	0.923	0.49	-0.131458	0.652623	-0.0114767	0.0148541	0.0840077	0	0.0976139	0.387	0.214351	0.0807383	0.292169	0.169917	0.169	0.055	-0.131458	-0.438636	-0.731663	0.0603674	0.0306991	0	0.0892133	0.387	0.348784	0.108572	0.428968	0.209182	0.294	0.076	-0.131458	-0.24801	-0.655809	0.107361	0.0842191	0	0.182539	0.387	0.419342	0.914686	0.568074	1.0213	0.414
		0.388	0.926618	0.906635	1.07485	1.05656	0.944	0.92	-0.130262	0.727577	0.643251	0.0148945	0.0982774	0	0.111708	0.388	0.474649	0.363424	0.576688	0.47492	0.427	0.351	-0.130262	-0.0842442	-0.175167	0.0605237	0.0668368	0	0.123315	0.388	0.107346	0.297262	0.203759	0.377526	0.077	0.247	-0.130262	-0.652623	-0.313122	0.107625	0.0349585	0	0.138821	0.388	0.644599	0.226412	0.734987	0.35236	0.571
		0.389	0.913514	0.228824	1.00429	0.377823	0.864	0.242	-0.129068	0.502886	-0.320411	0.0149349	0.0610034	0	0.0750272	0.389	0.733155	0.914264	0.882218	1.04793	0.752	0.91	-0.129068	0.311673	0.613806	0.0606803	0.151268	0	0.202769	0.389	0.658473	0.985903	0.813627	1.11321	0.705	0.967	-0.129068	0.246683	0.841642	0.10789	0.223171	0	0.306983	0.389	0.837252	0.216864	0.927011	0.359378	0.775
		0.39	0.0554769	0.840757	0.198472	0.916977	0.066	0.782	-0.127874	-0.689576	0.356615	0.0149753	0.00415356	0	0.0190667	0.39	0.478784	0.0379629	0.553514	0.150178	0.405	0.039	-0.127874	-0.110069	-0.806843	0.0608372	0.0632223	0	0.120213	0.39	0.149774	0.587744	0.271254	0.671982	0.14	0.517	-0.127874	-0.494577	0.0195143	0.108155	0.0495433	0	0.15234	0.39	0.461992	0.491529	0.575291	0.602316	0.421
		0.391	0.911226	0.809801	1.05177	0.958972	0.911	0.831	-0.126681	0.616637	0.438636	0.0150159	0.0778474	0	0.0916943	0.391	0.571915	0.407401	0.678243	0.527719	0.512	0.41	-0.126681	0.0137727	-0.104172	0.0609943	0.0823654	0	0.138336	0.391	0.202601	0.624922	0.327426	0.713835	0.198	0.556	-0.126681	-0.38858	0.0644753	0.10842	0.0623842	0	0.16404	0.391	0.0705403	0.41725	0.177706	0.494934	0.043
		0.392	0.0163081	0.877834	0.162822	0.951089	0.035	0.821	-0.125489	-0.829504	0.420808	0.0150566	0.00301293	0	0.0180241	0.392	0.532252	0.184498	0.619809	0.301626	0.467	0.196	-0.125489	-0.0379125	-0.39188	0.0611517	0.073806	0	0.130444	0.392	0.386546	0.0419097	0.461978	0.146648	0.345	0.029	-0.125489	-0.182598	-0.867863	0.108685	0.0965868	0	0.194775	0.392	0.372896	0.0588579	0.449769	0.162435	0.311
		0.393	0.718934	0.0985865	0.799369	0.231772	0.667	0.084	-0.124298	0.197609	-0.631159	0.0150973	0.0311647	0	0.0457915	0.393	0.687603	0.970756	0.842203	1.10128	0.713	0.942	-0.124298	0.257365	0.719574	0.0613093	0.135903	0	0.18888	0.393	0.165024	0.885431	0.312368	0.971516	0.184	0.835	-0.124298	-0.412129	0.445956	0.108951	0.0592867	0	0.161779	0.393	0.85881	0.799739	0.998867	0.944819	0.84
		0.394	0.422253	0.686475	0.552862	0.794616	0.436	0.654	-0.123108	-0.0737611	0.181357	0.0151381	0.0169289	0	0.0318107	0.394	0.129335	0.0728879	0.207768	0.156121	0.086	0.047	-0.123108	-0.625275	-0.766672	0.0614672	0.0201915	0	0.0804176	0.394	0.747896	0.0290702	0.822603	0.164902	0.71	0.041	-0.123108	0.253343	-0.796216	0.109218	0.225841	0	0.310393	0.394	0.350906	0.963197	0.505046	1.06527	0.363
		0.395	0.840623	0.507807	0.956223	0.651708	0.816	0.512	-0.121919	0.412129	0.0137727	0.015179	0.0500752	0	0.0644941	0.395	0.369012	0.0065419	0.441987	0.110339	0.321	0.018	-0.121919	-0.212836	-0.959987	0.0616254	0.050574	0	0.109083	0.395	0.638963	0.0735827	0.717639	0.200335	0.609	0.07	-0.121919	0.126681	-0.675627	0.109484	0.178933	0	0.268827	0.395	0.777033	0.755115	0.913662	0.893608	0.754
		0.396	0.510969	0.887824	0.659066	1.00388	0.534	0.868	-0.12073	0.0390641	0.511364	0.0152199	0.0218412	0	0.0367288	0.396	0.292248	0.167653	0.379107	0.265106	0.255	0.147	-0.12073	-0.30162	-0.480416	0.0617838	0.0416124	0	0.100825	0.396	0.102205	0.252613	0.196287	0.333906	0.07	0.202	-0.12073	-0.675627	-0.382039	0.109752	0.0332149	0	0.139321	0.396	0.745654	0.41316	0.853389	0.549168	0.69
		0.397	0.972851	0.12349	1.05614	0.279001	0.915	0.136	-0.119542	0.628204	-0.502886	0.015261	0.0797809	0	0.0938243	0.397	0.054489	0.0590679	0.132297	0.136487	0.032	0.033	-0.119542	-0.84794	-0.841642	0.0619426	0.0121909	0	0.0733783	0.397	0.17528	0.277355	0.27165	0.365046	0.142	0.231	-0.119542	-0.490483	-0.336743	0.110019	0.0499891	0	0.154508	0.397	0.844442	0.941972	0.997327	1.08656	0.838
		0.398	0.879382	0.46944	0.992269	0.617186	0.844	0.478	-0.118355	0.462858	-0.0252589	0.0153021	0.0559326	0	0.0703788	0.398	0.884496	0.56866	1.00582	0.716841	0.876	0.587	-0.118355	0.528868	0.100642	0.0621016	0.227131	0	0.275127	0.398	0.137402	0.998217	0.295254	1.08287	0.164	0.949	-0.118355	-0.447803	0.748621	0.110287	0.0548679	0	0.159104	0.398	0.724799	0.0780632	0.804405	0.212664	0.639
		0.399	0.658007	0.829232	0.801672	0.958337	0.67	0.829	-0.117169	0.201395	0.435017	0.0153433	0.031429	0	0.0462901	0.399	0.260186	0.122841	0.343784	0.218118	0.222	0.099	-0.117169	-0.350431	-0.589321	0.0622608	0.0373541	0	0.0972892	0.399	0.512526	0.819748	0.655385	0.936482	0.539	0.799	-0.117169	0.044826	0.383667	0.110555	0.152895	0	0.246547	0.399	0.319833	0.306249	0.419027	0.406597	0.281
		0.4	0.678394	0.0844573	0.758911	0.215479	0.632	0.071	-0.115984	0.154352	-0.672236	0.0153846	0.0282938	0	0.0432431	0.4	0.797176	0.255318	0.892222	0.396441	0.766	0.28	-0.115984	0.332247	-0.266829	0.0624204	0.157451	0	0.210043	0.4	0.35667	0.747067	0.493531	0.850731	0.375	0.697	-0.115984	-0.145875	0.236133	0.110824	0.104221	0	0.203495	0.4	0.398652	0.11006	0.481346	0.217294	0.342
		0.401	0.90068	0.924863	1.05284	1.07497	0.913	0.938	-0.114799	0.622371	0.704197	0.015426	0.0788004	0	0.0930108	0.401	0.650723	0.478382	0.764921	0.607234	0.617	0.478	-0.114799	0.136248	-0.0252589	0.0625802	0.106346	0	0.162271	0.401	0.89448	0.053793	0.972573	0.203373	0.849	0.072	-0.114799	0.472527	-0.668881	0.111093	0.325797	0	0.400696	0.401	0.845465	0.186123	0.934811	0.331535	0.782
		0.402	0.243525	0.0778104	0.323844	0.17222	0.189	0.039	-0.113616	-0.403596	-0.806843	0.0154674	0.00799323	0	0.023337	0.402	0.935818	0.0797971	1.01631	0.233075	0.887	0.112	-0.113616	0.554279	-0.556674	0.0627403	0.237565	0	0.285401	0.402	0.0635455	0.994143	0.221783	1.07325	0.095	0.936	-0.113616	-0.599992	0.696798	0.111362	0.0392855	0	0.146273	0.402	0.457536	0.792858	0.598658	0.905466	0.436
		0.403	0.123395	0.173192	0.212008	0.257571	0.081	0.11	-0.112432	-0.640186	-0.561512	0.015509	0.0046515	0	0.0200883	0.403	0.071601	0.189973	0.161641	0.269947	0.047	0.152	-0.112432	-0.766672	-0.470576	0.0629007	0.0146627	0	0.0766411	0.403	0.292594	0.224609	0.385579	0.323375	0.254	0.191	-0.112432	-0.303047	-0.400222	0.111632	0.0749461	0	0.178212	0.403	0.76745	0.498111	0.883692	0.637255	0.723
		0.404	0.363188	0.242614	0.457887	0.347566	0.338	0.207	-0.11125	-0.19133	-0.37397	0.0155506	0.012966	0	0.028315	0.404	0.852144	0.361273	0.956933	0.507803	0.828	0.388	-0.11125	0.433218	-0.130262	0.0630613	0.190799	0	0.241829	0.404	0.399749	0.345038	0.503157	0.453099	0.384	0.309	-0.11125	-0.135049	-0.228302	0.111903	0.106571	0	0.206548	0.404	0.361529	0.872231	0.509767	0.977042	0.369
		0.405	0.176272	0.963356	0.332442	1.0526	0.195	0.912	-0.110069	-0.393538	0.619492	0.0155923	0.00817898	0	0.0236438	0.405	0.763384	0.520094	0.881861	0.65926	0.751	0.542	-0.110069	0.310228	0.0482865	0.0632223	0.150841	0	0.204527	0.405	0.366214	0.380588	0.472829	0.48598	0.352	0.348	-0.110069	-0.173933	-0.178877	0.112173	0.0983419	0	0.199484	0.405	0.0310147	0.418554	0.140858	0.495443	0.024
		0.406	0.185831	0.167601	0.274518	0.257839	0.141	0.112	-0.108888	-0.492525	-0.556674	0.0156341	0.00652284	0	0.022055	0.406	0.335149	0.635274	0.463605	0.738209	0.341	0.603	-0.108888	-0.18758	0.119542	0.0633835	0.0534405	0	0.113437	0.406	0.114321	0.652569	0.244247	0.736726	0.119	0.58	-0.108888	-0.540212	0.0924281	0.112444	0.0448231	0	0.152227	0.406	0.98461	0.87365	1.13334	1.03181	0.973
		0.407	0.0292438	0.830992	0.174525	0.908098	0.045	0.771	-0.107708	-0.776164	0.339758	0.015676	0.00340532	0	0.0190279	0.407	0.42541	0.680626	0.557905	0.791419	0.41	0.659	-0.107708	-0.104172	0.18758	0.063545	0.0640312	0	0.123507	0.407	0.854195	0.565044	0.976862	0.712298	0.853	0.553	-0.107708	0.480416	0.0610002	0.112716	0.3298	0	0.405342	0.407	0.74115	0.670072	0.872747	0.807714	0.714
		0.408	0.322026	0.328907	0.424796	0.431093	0.305	0.295	-0.106528	-0.233515	-0.246683	0.0157179	0.0117799	0	0.0273127	0.408	0.261268	0.393398	0.369523	0.490417	0.247	0.372	-0.106528	-0.313122	-0.149502	0.0637068	0.040569	0	0.101691	0.408	0.671341	0.71229	0.806712	0.844179	0.698	0.685	-0.106528	0.237444	0.220538	0.112988	0.219505	0	0.307691	0.408	0.717165	0.779776	0.858274	0.915562	0.698
		0.409	0.358588	0.581035	0.482981	0.686513	0.374	0.552	-0.10535	-0.147083	0.0598426	0.01576	0.0143367	0	0.0298707	0.409	0.803295	0.703258	0.938082	0.846551	0.807	0.714	-0.10535	0.39687	0.25871	0.0638689	0.17821	0	0.230697	0.409	0.393547	0.844018	0.540303	0.952469	0.412	0.812	-0.10535	-0.101818	0.405292	0.11326	0.114079	0	0.214419	0.409	0.919821	0.262424	1.01712	0.415625	0.859
		0.41	0.316654	0.881884	0.466813	0.983979	0.353	0.857	-0.104172	-0.1727	0.488451	0.0158021	0.0135266	0	0.029115	0.41	0.602219	0.883289	0.752498	1.00967	0.603	0.864	-0.104172	0.119542	0.502886	0.0640312	0.102745	0	0.160197	0.41	0.248656	0.0623953	0.329131	0.158708	0.199	0.036	-0.104172	-0.386937	-0.823648	0.113533	0.0626058	0	0.169031	0.41	0.292186	0.405556	0.401841	0.505571	0.265
		0.411	0.267793	0.777638	0.409271	0.875761	0.292	0.739	-0.102994	-0.250673	0.293118	0.0158443	0.0113288	0	0.0269936	0.411	0.655465	0.825652	0.801025	0.956741	0.666	0.811	-0.102994	0.196351	0.403596	0.0641939	0.120232	0	0.176708	0.411	0.264474	0.974519	0.422693	1.07236	0.287	0.935	-0.102994	-0.257365	0.693166	0.113806	0.0825726	0	0.186981	0.411	0.668766	0.12	0.754322	0.25222	0.597
		0.412	0.343449	0.984305	0.502684	1.08905	0.386	0.955	-0.101818	-0.132654	0.776164	0.0158866	0.0148139	0	0.0304651	0.412	0.429097	0.822526	0.574575	0.93455	0.423	0.791	-0.101818	-0.0889173	0.370776	0.0643569	0.0661688	0	0.126267	0.412	0.0381768	0.660387	0.169868	0.739169	0.052	0.584	-0.101818	-0.744285	0.0971178	0.114079	0.0284963	0	0.139325	0.412	0.85341	0.843526	1.00067	0.99163	0.844
		0.413	0.081211	0.199446	0.173889	0.282071	0.043	0.139	-0.100642	-0.786001	-0.496639	0.015929	0.00332931	0	0.0192053	0.413	0.3292	0.226074	0.424143	0.329786	0.299	0.222	-0.100642	-0.241392	-0.350431	0.0645201	0.0475085	0	0.108963	0.413	0.523473	0.618956	0.651824	0.739188	0.535	0.585	-0.100642	0.0402159	0.0982918	0.114353	0.151525	0	0.248551	0.413	0.266032	0.981792	0.425237	1.08013	0.286
		0.414	0.387529	0.211971	0.481456	0.320826	0.37	0.179	-0.0994664	-0.151925	-0.420808	0.0159715	0.01418	0	0.029925	0.414	0.368229	0.0901025	0.451793	0.197317	0.328	0.075	-0.0994664	-0.203926	-0.659027	0.0646836	0.0515682	0	0.112916	0.414	0.0334149	0.5482	0.155933	0.626943	0.042	0.478	-0.0994664	-0.791059	-0.0252589	0.114628	0.0256614	0	0.137347	0.414	0.815671	0.344674	0.920882	0.489936	0.764
		0.415	0.722113	0.662409	0.854526	0.799899	0.718	0.66	-0.0982918	0.264113	0.188828	0.016014	0.0361354	0	0.0515708	0.415	0.1528	0.9339	0.308298	1.02298	0.187	0.881	-0.0982918	-0.406993	0.540212	0.0648474	0.0329429	0	0.0956541	0.415	0.185711	0.734025	0.324214	0.825902	0.193	0.665	-0.0982918	-0.39687	0.195093	0.114902	0.061277	0	0.169138	0.415	0.9786	0.50695	1.09779	0.66625	0.946
		0.416	0.294579	0.802196	0.439062	0.903514	0.321	0.766	-0.0971178	-0.212836	0.332247	0.0160567	0.0123473	0	0.0282057	0.416	0.775687	0.634815	0.905937	0.777044	0.778	0.641	-0.0971178	0.350431	0.165329	0.0650116	0.163085	0	0.217494	0.416	0.702922	0.183271	0.794775	0.319312	0.684	0.188	-0.0971178	0.21925	-0.405292	0.115178	0.212412	0	0.303124	0.416	0.452405	0.826367	0.598943	0.941106	0.438
		0.417	0.943658	0.199692	1.03709	0.356387	0.897	0.217	-0.0959444	0.578961	-0.358172	0.0160994	0.0718433	0	0.0867861	0.417	0.419918	0.818456	0.565967	0.930615	0.418	0.788	-0.0959444	-0.0947717	0.366017	0.065176	0.0653407	0	0.126258	0.417	0.175631	0.87781	0.326727	0.969197	0.197	0.832	-0.0959444	-0.390228	0.440455	0.115453	0.0621626	0	0.170439	0.417	0.172547	0.34899	0.278675	0.440114	0.137
		0.418	0.896205	0.239802	0.993232	0.392646	0.847	0.255	-0.0947717	0.468634	-0.30162	0.0161423	0.056639	0	0.071867	0.418	0.0335634	0.93271	0.189511	1.0122	0.063	0.87	-0.0947717	-0.700475	0.515669	0.0653407	0.0170359	0	0.0812635	0.418	0.910753	0.922342	1.06582	1.07642	0.93	0.941	-0.0947717	0.675627	0.715654	0.115729	0.435461	0	0.500795	0.418	0.7681	0.155833	0.857986	0.297783	0.694
[truncated: 582 more rows]
[truncated: 190 more columns]
