# Supplementary material for: Human Immunity and the Design of Multi-Component, Single Target Vaccines
Source: PLoS One. 2007 Sep 5;2(9):e850. doi: 10.1371/journal.pone.0000850 (PMC1952173; doi:10.1371/journal.pone.0000850)
Supplement: Software S1 — Multi-component, single target vaccine R program software package. The R package containing the model. Instructions for unzipping and installing this program are contained in the supplementary file Hbimdetails.pdf (0.60 MB ZIP) [file pone.0000850.s004.zip]

Archive with 128 entries (116 files):
- hbim/
- hbim/chtml/
- hbim/chtml/hbim.chm
- hbim/CONTENTS
- hbim/data/
- hbim/data/deff.mu.rda
- hbim/data/deff.rho.rda
- hbim/data/deff.sigma.rda
- hbim/data/dpp.mu.rda
- hbim/data/dpp.rho.rda
- hbim/data/dpp.sigma.rda
- hbim/data/irdata.rda
- hbim/data/refs.rda
- hbim/demo/
- hbim/demo/make.figure1.R
- hbim/demo/make.figure2.R
- hbim/demo/make.figure3.R
- hbim/demo/make.figure4.R
- hbim/demo/make.figure5.R
- hbim/DESCRIPTION
- hbim/doc/
- hbim/doc/hbimdetails-explanationfig3b.eps
- hbim/doc/hbimdetails-explanationfig3b.pdf
- hbim/doc/hbimdetails-fig1.eps
- hbim/doc/hbimdetails-fig1.pdf
- hbim/doc/hbimdetails-fig2.eps
- hbim/doc/hbimdetails-fig2.pdf
- hbim/doc/hbimdetails-fig3a.eps
- hbim/doc/hbimdetails-fig3a.pdf
- hbim/doc/hbimdetails-fig3b.eps
- hbim/doc/hbimdetails-fig3b.pdf
- hbim/doc/hbimdetails-fig3c.eps
- hbim/doc/hbimdetails-fig3c.pdf
- hbim/doc/hbimdetails-fig3d.eps
- hbim/doc/hbimdetails-fig3d.pdf
- hbim/doc/hbimdetails-fig4a.eps
- hbim/doc/hbimdetails-fig4a.pdf
- hbim/doc/hbimdetails-fig4b.eps
- hbim/doc/hbimdetails-fig4b.pdf
- hbim/doc/hbimdetails-fig4c.eps
- hbim/doc/hbimdetails-fig4c.pdf
- hbim/doc/hbimdetails-fig4d.eps
- hbim/doc/hbimdetails-fig4d.pdf
- hbim/doc/hbimdetails-fig5a.eps
- hbim/doc/hbimdetails-fig5a.pdf
- hbim/doc/hbimdetails-fig5b.eps
- hbim/doc/hbimdetails-fig5b.pdf
- hbim/doc/hbimdetails-fig5c.eps
- hbim/doc/hbimdetails-fig5c.pdf
- hbim/doc/hbimdetails-fig5d.eps
- hbim/doc/hbimdetails-fig5d.pdf
- hbim/doc/hbimdetails-figfirsttry3d.eps
- hbim/doc/hbimdetails-figfirsttry3d.pdf
- hbim/doc/hbimdetails-figLogmeanEffMu.eps
- hbim/doc/hbimdetails-figLogmeanEffMu.pdf
- hbim/doc/hbimdetails-figLogmeanPPMu.eps
- hbim/doc/hbimdetails-figLogmeanPPMu.pdf
- hbim/doc/hbimdetails-figppsigma.eps
- hbim/doc/hbimdetails-figppsigma.pdf
- hbim/doc/hbimdetails.aux
- hbim/doc/hbimdetails.dvi
- hbim/doc/hbimdetails.log
- hbim/doc/hbimdetails.pdf
- hbim/doc/hbimdetails.Rnw
- hbim/doc/hbimdetails.tex
- hbim/doc/index.html
- hbim/doc/Rplots.ps
- hbim/help/
- hbim/help/AnIndex
- hbim/help/calc.foldrange
- hbim/help/deff.sigma
- hbim/help/eff.mu
- hbim/help/equiv.ab
- hbim/help/equiv.increase
- hbim/help/hbim-internal
- hbim/help/hbim-package
- hbim/help/hbrr
- hbim/help/irdata
- hbim/help/make.v
- hbim/help/plotlogm.resp
- hbim/help/refs
- hbim/html/
- hbim/html/00Index.html
- hbim/html/calc.foldrange.html
- hbim/html/deff.sigma.html
- hbim/html/eff.mu.html
- hbim/html/equiv.ab.html
- hbim/html/equiv.increase.html
- hbim/html/hbim-internal.html
- hbim/html/hbim-package.html
- hbim/html/hbrr.html
- hbim/html/irdata.html
- hbim/html/make.v.html
- hbim/html/plotlogm.resp.html
- hbim/html/refs.html
- hbim/INDEX
- hbim/latex/
- hbim/latex/calc.foldrange.tex
- hbim/latex/deff.sigma.tex
- hbim/latex/eff.mu.tex
- hbim/latex/equiv.ab.tex
- hbim/latex/equiv.increase.tex
- hbim/latex/hbim-internal.tex
- hbim/latex/hbim-package.tex
- hbim/latex/hbrr.tex
- hbim/latex/irdata.tex
- hbim/latex/make.v.tex
- hbim/latex/plotlogm.resp.tex
- hbim/latex/refs.tex
- hbim/man/
- hbim/man/hbim.Rd.gz
- hbim/MD5
- hbim/Meta/
- hbim/Meta/data.rds
- hbim/Meta/demo.rds
- hbim/Meta/hsearch.rds
- hbim/Meta/package.rds
- hbim/Meta/Rd.rds
- hbim/Meta/vignette.rds
- hbim/R/
- hbim/R/hbim
- hbim/R-ex/
- hbim/R-ex/calc.foldrange.R
- hbim/R-ex/deff.sigma.R
- hbim/R-ex/equiv.increase.R
- hbim/R-ex/hbrr.R
- hbim/R-ex/irdata.R
- hbim/R-ex/refs.R
