# Supplementary material for: Human Immunity and the Design of Multi-Component, Single Target Vaccines
Source: PLoS One. 2007 Sep 5;2(9):e850. doi: 10.1371/journal.pone.0000850 (PMC1952173; doi:10.1371/journal.pone.0000850)
Supplement: Software S1 — Multi-component, single target vaccine R program software package. The R package containing the model. Instructions for unzipping and installing this program are contained in the supplementary file Hbimdetails.pdf (0.60 MB ZIP) [file pone.0000850.s004.zip › hbim/CONTENTS]

Entry: calc.foldrange
Aliases: calc.foldrange
Keywords: univar
Description: Calculate stadard error and fold-range from confidence interval
URL: ../../../library/hbim/html/calc.foldrange.html

Entry: deff.sigma
Aliases: deff.sigma deff.mu deff.rho dpp.mu dpp.sigma dpp.rho
Keywords: datasets
Description: HBIM data
URL: ../../../library/hbim/html/deff.sigma.html

Entry: eff.mu
Aliases: eff.mu eff.sigma eff.rho pp.sigma pp.mu pp.rho
Keywords: datagen
Description: Create data sets for plots
URL: ../../../library/hbim/html/eff.mu.html

Entry: equiv.ab
Aliases: equiv.ab
Keywords: misc
Description: Equivalent antibody calculations by Linear Interpolation
URL: ../../../library/hbim/html/equiv.ab.html

Entry: equiv.increase
Aliases: equiv.increase
Keywords: arith
Description: Calculate equivalent increase from two dose-response curves
URL: ../../../library/hbim/html/equiv.increase.html

Entry: hbim-internal
Aliases: hbrr.integrate1 hbrr.integrate2 hbrr.integrate2.rhoeq1 hbrr.integrate3 hbrr.integrate3.rhoeq1 hbrr.simulate hbpp.integrate1 hbpp.integrate2 hbpp.integrate3 hbpp.simulate
Keywords: internal
Description: Internal functions not be to called directly
URL: ../../../library/hbim/html/hbim-internal.html

Entry: hbim-package
Aliases: hbim-package hbim
Keywords: package
Description: Hill/Bliss Independence Model for Multicomponent Vaccines
URL: ../../../library/hbim/html/hbim-package.html

Entry: hbrr
Aliases: hbrr hbpp
Keywords: models
Description: Calculate expected relative risk or percent protected from Hill model with Bliss Independence
URL: ../../../library/hbim/html/hbrr.html

Entry: irdata
Aliases: irdata
Keywords: datasets
Description: Immune Response data
URL: ../../../library/hbim/html/irdata.html

Entry: make.v
Aliases: make.v
Keywords: misc
Description: Make Exchangeable Variance Matrix
URL: ../../../library/hbim/html/make.v.html

Entry: plotlogm.resp
Aliases: plotlogm.resp plotresp.equiv plotresp.mix
Keywords: hplot
Description: Plot Hill/Bliss Independence Model Data.
URL: ../../../library/hbim/html/plotlogm.resp.html

Entry: refs
Aliases: refs
Keywords: datasets
Description: Reference list
URL: ../../../library/hbim/html/refs.html
