# Supplementary material for: Human Immunity and the Design of Multi-Component, Single Target Vaccines
Source: PLoS One. 2007 Sep 5;2(9):e850. doi: 10.1371/journal.pone.0000850 (PMC1952173; doi:10.1371/journal.pone.0000850)
Supplement: Software S1 — Multi-component, single target vaccine R program software package. The R package containing the model. Instructions for unzipping and installing this program are contained in the supplementary file Hbimdetails.pdf (0.60 MB ZIP) [file pone.0000850.s004.zip › hbim/DESCRIPTION]

Package: hbim
Type: Package
Title: Hill/Bliss Independence Model for Combination Vaccines
Version: 0.9.5
Date: 2007-05-30
Author: M.P. Fay
Maintainer: Michael Fay <mfay@niaid.nih.gov>
Depends: R (>= 2.5.0), stats, mvtnorm
Description: Calculate expected relative risk and proportion protected
        assuming normally distributed log10 transformed antibody dose
        for several component vaccine. Uses Hill models for each
        component which are combined under Bliss independence.
License: GPL
Packaged: Fri Jun 22 16:00:21 2007; faym
Built: R 2.5.0; ; 2007-06-22 16:00:24; windows
