# Supplementary material for: Human Immunity and the Design of Multi-Component, Single Target Vaccines
Source: PLoS One. 2007 Sep 5;2(9):e850. doi: 10.1371/journal.pone.0000850 (PMC1952173; doi:10.1371/journal.pone.0000850)
Supplement: Software S1 — Multi-component, single target vaccine R program software package. The R package containing the model. Instructions for unzipping and installing this program are contained in the supplementary file Hbimdetails.pdf (0.60 MB ZIP) [file pone.0000850.s004.zip › hbim/doc/hbimdetails.log]

This is pdfTeX, Version 3.141592-1.40.3 (MiKTeX 2.6) (preloaded format=pdflatex 2007.5.1)  22 JUN 2007 15:59
entering extended mode
**H:/main/malaria/saul/combination/r/hbim/inst/doc/hbimdetails.tex
(H:\main\malaria\saul\combination\r\hbim\inst\doc\hbimdetails.tex
LaTeX2e <2005/12/01>
Babel <v3.8g> and hyphenation patterns for english, dumylang, nohyphenation, ge
rman, ngerman, french, loaded.
("C:\Program Files\MiKTeX 2.6\tex\latex\base\article.cls"
Document Class: article 2005/09/16 v1.4f Standard LaTeX document class
("C:\Program Files\MiKTeX 2.6\tex\latex\base\size10.clo"
File: size10.clo 2005/09/16 v1.4f Standard LaTeX file (size option)
)
\c@part=\count79
\c@section=\count80
\c@subsection=\count81
\c@subsubsection=\count82
\c@paragraph=\count83
\c@subparagraph=\count84
\c@figure=\count85
\c@table=\count86
\abovecaptionskip=\skip41
\belowcaptionskip=\skip42
\bibindent=\dimen102
) ("C:\Program Files\MiKTeX 2.6\tex\latex\graphics\epsfig.sty"
Package: epsfig 1999/02/16 v1.7a (e)psfig emulation (SPQR)
("C:\Program Files\MiKTeX 2.6\tex\latex\graphics\graphicx.sty"
Package: graphicx 1999/02/16 v1.0f Enhanced LaTeX Graphics (DPC,SPQR)
("C:\Program Files\MiKTeX 2.6\tex\latex\graphics\keyval.sty"
Package: keyval 1999/03/16 v1.13 key=value parser (DPC)
\KV@toks@=\toks14
) ("C:\Program Files\MiKTeX 2.6\tex\latex\graphics\graphics.sty"
Package: graphics 2006/02/20 v1.0o Standard LaTeX Graphics (DPC,SPQR)
("C:\Program Files\MiKTeX 2.6\tex\latex\graphics\trig.sty"
Package: trig 1999/03/16 v1.09 sin cos tan (DPC)
) ("C:\Program Files\MiKTeX 2.6\tex\latex\00miktex\graphics.cfg"
File: graphics.cfg 2005/12/29 v1.2 MiKTeX 'graphics' configuration
)
Package graphics Info: Driver file: pdftex.def on input line 90.
("C:\Program Files\MiKTeX 2.6\tex\latex\graphics\pdftex.def"
File: pdftex.def 2007/04/17 v0.04g Graphics/color for pdfTeX
\Gread@gobject=\count87
))
\Gin@req@height=\dimen103
\Gin@req@width=\dimen104
)
\epsfxsize=\dimen105
\epsfysize=\dimen106
) (c:\R\R-2.5.0\share\texmf\Sweave.sty

LaTeX Warning: You have requested package `c:/R/R-2.5.0/share/texmf/Sweave',
               but the package provides `Sweave'.

Package: Sweave 
("C:\Program Files\MiKTeX 2.6\tex\latex\base\ifthen.sty"
Package: ifthen 2001/05/26 v1.1c Standard LaTeX ifthen package (DPC)
) ("C:\Program Files\MiKTeX 2.6\tex\latex\fancyvrb\fancyvrb.sty"
Package: fancyvrb 1998/07/17
Style option: `fancyvrb' v2.6, with DG/SPQR fixes <1998/07/17> (tvz)
\FV@CodeLineNo=\count88
\FV@InFile=\read1
\FV@TabBox=\box26
\c@FancyVerbLine=\count89
\FV@StepNumber=\count90
\FV@OutFile=\write3
No file fancyvrb.cfg.
) ("C:\Program Files\MiKTeX 2.6\tex\latex\upquote\upquote.sty"
Package: upquote 2003/08/11 v1.1 Covington's upright-quote modification to verb
atim and verb
("C:\Program Files\MiKTeX 2.6\tex\latex\base\textcomp.sty"
Package: textcomp 2005/09/27 v1.99g Standard LaTeX package
Package textcomp Info: Sub-encoding information:
(textcomp)               5 = only ISO-Adobe without \textcurrency
(textcomp)               4 = 5 + \texteuro
(textcomp)               3 = 4 + \textohm
(textcomp)               2 = 3 + \textestimated + \textcurrency
(textcomp)               1 = TS1 - \textcircled - \t
(textcomp)               0 = TS1 (full)
(textcomp)             Font families with sub-encoding setting implement
(textcomp)             only a restricted character set as indicated.
(textcomp)             Family '?' is the default used for unknown fonts.
(textcomp)             See the documentation for details.
Package textcomp Info: Setting ? sub-encoding to TS1/1 on input line 71.
("C:\Program Files\MiKTeX 2.6\tex\latex\base\ts1enc.def"
File: ts1enc.def 2001/06/05 v3.0e (jk/car/fm) Standard LaTeX file
)
LaTeX Info: Redefining \oldstylenums on input line 266.
Package textcomp Info: Setting cmr sub-encoding to TS1/0 on input line 281.
Package textcomp Info: Setting cmss sub-encoding to TS1/0 on input line 282.
Package textcomp Info: Setting cmtt sub-encoding to TS1/0 on input line 283.
Package textcomp Info: Setting cmvtt sub-encoding to TS1/0 on input line 284.
Package textcomp Info: Setting cmbr sub-encoding to TS1/0 on input line 285.
Package textcomp Info: Setting cmtl sub-encoding to TS1/0 on input line 286.
Package textcomp Info: Setting ccr sub-encoding to TS1/0 on input line 287.
Package textcomp Info: Setting ptm sub-encoding to TS1/4 on input line 288.
Package textcomp Info: Setting pcr sub-encoding to TS1/4 on input line 289.
Package textcomp Info: Setting phv sub-encoding to TS1/4 on input line 290.
Package textcomp Info: Setting ppl sub-encoding to TS1/3 on input line 291.
Package textcomp Info: Setting pag sub-encoding to TS1/4 on input line 292.
Package textcomp Info: Setting pbk sub-encoding to TS1/4 on input line 293.
Package textcomp Info: Setting pnc sub-encoding to TS1/4 on input line 294.
Package textcomp Info: Setting pzc sub-encoding to TS1/4 on input line 295.
Package textcomp Info: Setting bch sub-encoding to TS1/4 on input line 296.
Package textcomp Info: Setting put sub-encoding to TS1/5 on input line 297.
Package textcomp Info: Setting uag sub-encoding to TS1/5 on input line 298.
Package textcomp Info: Setting ugq sub-encoding to TS1/5 on input line 299.
Package textcomp Info: Setting ul8 sub-encoding to TS1/4 on input line 300.
Package textcomp Info: Setting ul9 sub-encoding to TS1/4 on input line 301.
Package textcomp Info: Setting augie sub-encoding to TS1/5 on input line 302.
Package textcomp Info: Setting dayrom sub-encoding to TS1/3 on input line 303.
Package textcomp Info: Setting dayroms sub-encoding to TS1/3 on input line 304.

Package textcomp Info: Setting pxr sub-encoding to TS1/0 on input line 305.
Package textcomp Info: Setting pxss sub-encoding to TS1/0 on input line 306.
Package textcomp Info: Setting pxtt sub-encoding to TS1/0 on input line 307.
Package textcomp Info: Setting txr sub-encoding to TS1/0 on input line 308.
Package textcomp Info: Setting txss sub-encoding to TS1/0 on input line 309.
Package textcomp Info: Setting txtt sub-encoding to TS1/0 on input line 310.
Package textcomp Info: Setting futs sub-encoding to TS1/4 on input line 311.
Package textcomp Info: Setting futx sub-encoding to TS1/4 on input line 312.
Package textcomp Info: Setting futj sub-encoding to TS1/4 on input line 313.
Package textcomp Info: Setting hlh sub-encoding to TS1/3 on input line 314.
Package textcomp Info: Setting hls sub-encoding to TS1/3 on input line 315.
Package textcomp Info: Setting hlst sub-encoding to TS1/3 on input line 316.
Package textcomp Info: Setting hlct sub-encoding to TS1/5 on input line 317.
Package textcomp Info: Setting hlx sub-encoding to TS1/5 on input line 318.
Package textcomp Info: Setting hlce sub-encoding to TS1/5 on input line 319.
Package textcomp Info: Setting hlcn sub-encoding to TS1/5 on input line 320.
Package textcomp Info: Setting hlcw sub-encoding to TS1/5 on input line 321.
Package textcomp Info: Setting hlcf sub-encoding to TS1/5 on input line 322.
Package textcomp Info: Setting pplx sub-encoding to TS1/3 on input line 323.
Package textcomp Info: Setting pplj sub-encoding to TS1/3 on input line 324.
Package textcomp Info: Setting ptmx sub-encoding to TS1/4 on input line 325.
Package textcomp Info: Setting ptmj sub-encoding to TS1/4 on input line 326.
)) ("C:\Program Files\MiKTeX 2.6\tex\latex\base\fontenc.sty"
Package: fontenc 2005/09/27 v1.99g Standard LaTeX package
("C:\Program Files\MiKTeX 2.6\tex\latex\base\t1enc.def"
File: t1enc.def 2005/09/27 v1.99g Standard LaTeX file
LaTeX Font Info:    Redeclaring font encoding T1 on input line 43.
)) ("C:\Program Files\MiKTeX 2.6\tex\latex\ae\ae.sty"
Package: ae 2001/02/12 1.3 Almost European Computer Modern
("C:\Program Files\MiKTeX 2.6\tex\latex\base\fontenc.sty"
Package: fontenc 2005/09/27 v1.99g Standard LaTeX package
("C:\Program Files\MiKTeX 2.6\tex\latex\base\t1enc.def"
File: t1enc.def 2005/09/27 v1.99g Standard LaTeX file
LaTeX Font Info:    Redeclaring font encoding T1 on input line 43.
)
LaTeX Font Info:    Try loading font information for T1+aer on input line 100.
("C:\Program Files\MiKTeX 2.6\tex\latex\ae\t1aer.fd"
File: t1aer.fd 1997/11/16 Font definitions for T1/aer.
)))) (hbimdetails.aux)
LaTeX Font Info:    Checking defaults for OML/cmm/m/it on input line 26.
LaTeX Font Info:    ... okay on input line 26.
LaTeX Font Info:    Checking defaults for T1/cmr/m/n on input line 26.
LaTeX Font Info:    ... okay on input line 26.
LaTeX Font Info:    Checking defaults for OT1/cmr/m/n on input line 26.
LaTeX Font Info:    ... okay on input line 26.
LaTeX Font Info:    Checking defaults for OMS/cmsy/m/n on input line 26.
LaTeX Font Info:    ... okay on input line 26.
LaTeX Font Info:    Checking defaults for OMX/cmex/m/n on input line 26.
LaTeX Font Info:    ... okay on input line 26.
LaTeX Font Info:    Checking defaults for U/cmr/m/n on input line 26.
LaTeX Font Info:    ... okay on input line 26.
LaTeX Font Info:    Checking defaults for TS1/cmr/m/n on input line 26.
LaTeX Font Info:    Try loading font information for TS1+cmr on input line 26.
("C:\Program Files\MiKTeX 2.6\tex\latex\base\ts1cmr.fd"
File: ts1cmr.fd 1999/05/25 v2.5h Standard LaTeX font definitions
)
LaTeX Font Info:    ... okay on input line 26.
("C:\Program Files\MiKTeX 2.6\tex\context\base\supp-pdf.tex"
[Loading MPS to PDF converter (version 2006.09.02).]
\scratchcounter=\count91
\scratchdimen=\dimen107
\scratchbox=\box27
\nofMPsegments=\count92
\nofMParguments=\count93
\MPscratchCnt=\count94
\MPscratchDim=\dimen108
\MPnumerator=\count95
\everyMPtoPDFconversion=\toks15
)
Overfull \hbox (5.56154pt too wide) in paragraph at lines 32--35
[]\T1/aer/m/n/14.4 Mathematical and Com-pu-ta-tional Sup-ple-ment to ``Mul-ti-c
om-po-nent,single
 []

LaTeX Font Info:    Try loading font information for T1+aett on input line 46.
("C:\Program Files\MiKTeX 2.6\tex\latex\ae\t1aett.fd"
File: t1aett.fd 1997/11/16 Font definitions for T1/aett.
)
LaTeX Font Info:    External font `cmex10' loaded for size
(Font)              <7> on input line 66.
LaTeX Font Info:    External font `cmex10' loaded for size
(Font)              <5> on input line 66.
[1

{psfonts.map}] [2] [3] [4] [5]

LaTeX Font Warning: Font shape `T1/aett/bx/n' undefined
(Font)              using `T1/aett/m/n' instead on input line 278.

LaTeX Font Info:    Try loading font information for T1+aess on input line 295.

("C:\Program Files\MiKTeX 2.6\tex\latex\ae\t1aess.fd"
File: t1aess.fd 1997/11/16 Font definitions for T1/aess.
) [6] [7] [8] [9] <hbimdetails-fig1.pdf, id=48, 433.62pt x 433.62pt>
File: hbimdetails-fig1.pdf Graphic file (type pdf)
<use hbimdetails-fig1.pdf> [10] [11 <hbimdetails-fig1.pdf>] <hbimdetails-fig2.p
df, id=60, 433.62pt x 433.62pt>
File: hbimdetails-fig2.pdf Graphic file (type pdf)
<use hbimdetails-fig2.pdf> <hbimdetails-fig3a.pdf, id=61, 433.62pt x 433.62pt>
File: hbimdetails-fig3a.pdf Graphic file (type pdf)
<use hbimdetails-fig3a.pdf> [12] [13 <hbimdetails-fig2.pdf>] [14 <hbimdetails-f
ig3a.pdf>] [15] <hbimdetails-explanationfig3b.pdf, id=85, 433.62pt x 433.62pt>
File: hbimdetails-explanationfig3b.pdf Graphic file (type pdf)
<use hbimdetails-explanationfig3b.pdf> <hbimdetails-fig3b.pdf, id=86, 433.62pt 
x 433.62pt>
File: hbimdetails-fig3b.pdf Graphic file (type pdf)
<use hbimdetails-fig3b.pdf> <hbimdetails-figppsigma.pdf, id=87, 433.62pt x 433.
62pt>
File: hbimdetails-figppsigma.pdf Graphic file (type pdf)
<use hbimdetails-figppsigma.pdf> [16] [17 <hbimdetails-explanationfig3b.pdf>] [
18 <hbimdetails-fig3b.pdf>] <hbimdetails-fig3c.pdf, id=107, 433.62pt x 433.62pt
>
File: hbimdetails-fig3c.pdf Graphic file (type pdf)
<use hbimdetails-fig3c.pdf> [19 <hbimdetails-figppsigma.pdf>] [20 <hbimdetails-
fig3c.pdf>] <hbimdetails-figfirsttry3d.pdf, id=125, 433.62pt x 433.62pt>
File: hbimdetails-figfirsttry3d.pdf Graphic file (type pdf)
<use hbimdetails-figfirsttry3d.pdf> <hbimdetails-fig3d.pdf, id=126, 433.62pt x 
433.62pt>
File: hbimdetails-fig3d.pdf Graphic file (type pdf)
<use hbimdetails-fig3d.pdf> [21 <hbimdetails-figfirsttry3d.pdf>] [22 <hbimdetai
ls-fig3d.pdf>] <hbimdetails-figLogmeanEffMu.pdf, id=143, 433.62pt x 433.62pt>
File: hbimdetails-figLogmeanEffMu.pdf Graphic file (type pdf)
<use hbimdetails-figLogmeanEffMu.pdf>
Underfull \hbox (badness 2359) in paragraph at lines 716--716
[]\T1/aer/m/n/10 Figure 11: Per-cent Pro-tected when Chang-ing Means by Fac-tor
s. fac-tor= 0.1 is red,factor=
 []

<hbimdetails-figLogmeanPPMu.pdf, id=144, 433.62pt x 433.62pt>
File: hbimdetails-figLogmeanPPMu.pdf Graphic file (type pdf)
<use hbimdetails-figLogmeanPPMu.pdf> <hbimdetails-fig4a.pdf, id=145, 433.62pt x
 433.62pt>
File: hbimdetails-fig4a.pdf Graphic file (type pdf)
<use hbimdetails-fig4a.pdf> <hbimdetails-fig4b.pdf, id=146, 433.62pt x 433.62pt
>
File: hbimdetails-fig4b.pdf Graphic file (type pdf)
<use hbimdetails-fig4b.pdf> <hbimdetails-fig4c.pdf, id=147, 433.62pt x 433.62pt
>
File: hbimdetails-fig4c.pdf Graphic file (type pdf)
<use hbimdetails-fig4c.pdf> <hbimdetails-fig4d.pdf, id=148, 433.62pt x 433.62pt
>
File: hbimdetails-fig4d.pdf Graphic file (type pdf)
<use hbimdetails-fig4d.pdf> [23] [24 <hbimdetails-figLogmeanEffMu.pdf>] [25 <hb
imdetails-figLogmeanPPMu.pdf>] [26 <hbimdetails-fig4a.pdf>] [27 <hbimdetails-fi
g4b.pdf>] [28 <hbimdetails-fig4c.pdf>] [29 <hbimdetails-fig4d.pdf>]
File: hbimdetails-figLogmeanEffMu.pdf Graphic file (type pdf)
<use hbimdetails-figLogmeanEffMu.pdf>
File: hbimdetails-figLogmeanPPMu.pdf Graphic file (type pdf)
<use hbimdetails-figLogmeanPPMu.pdf> <hbimdetails-fig5a.pdf, id=201, 433.62pt x
 433.62pt>
File: hbimdetails-fig5a.pdf Graphic file (type pdf)
<use hbimdetails-fig5a.pdf> <hbimdetails-fig5b.pdf, id=202, 433.62pt x 433.62pt
>
File: hbimdetails-fig5b.pdf Graphic file (type pdf)
<use hbimdetails-fig5b.pdf> <hbimdetails-fig5c.pdf, id=203, 433.62pt x 433.62pt
>
File: hbimdetails-fig5c.pdf Graphic file (type pdf)
<use hbimdetails-fig5c.pdf> <hbimdetails-fig5d.pdf, id=204, 433.62pt x 433.62pt
>
File: hbimdetails-fig5d.pdf Graphic file (type pdf)
<use hbimdetails-fig5d.pdf> [30] [31] [32 <hbimdetails-fig5a.pdf>] [33 <hbimdet
ails-fig5b.pdf>] [34 <hbimdetails-fig5c.pdf>] [35 <hbimdetails-fig5d.pdf>]
LaTeX Font Info:    Try loading font information for TS1+aer on input line 835.

(C:\R\R-2.5.0\share\texmf\ts1aer.fd
File: ts1aer.fd 
)
LaTeX Font Info:    Font shape `TS1/aer/m/n' in size <10> not available
(Font)              Font shape `TS1/cmr/m/n' tried instead on input line 835.
[36] [37] (hbimdetails.aux)

LaTeX Font Warning: Some font shapes were not available, defaults substituted.

 ) 
Here is how much of TeX's memory you used:
 2444 strings out of 95305
 32034 string characters out of 1185163
 72808 words of memory out of 1071900
 5420 multiletter control sequences out of 60000
 27610 words of font info for 59 fonts, out of 1000000 for 2000
 14 hyphenation exceptions out of 8191
 35i,14n,21p,331b,290s stack positions out of 5000i,500n,10000p,200000b,32768s
 <C:\Documents and Settings\faym\Local Settings\Application Data\MiKTeX\2.6\f
onts\pk\ljfour\jknappen\ec\dpi600\tcrm1000.pk><C:/Program Files/MiKTeX 2.6/font
s/type1/bluesky/cm/cmbx10.pfb><C:/Program Files/MiKTeX 2.6/fonts/type1/bluesky/
cm/cmbx12.pfb><C:/Program Files/MiKTeX 2.6/fonts/type1/bluesky/cm/cmex10.pfb><C
:/Program Files/MiKTeX 2.6/fonts/type1/bluesky/cm/cmmi10.pfb><C:/Program Files/
MiKTeX 2.6/fonts/type1/bluesky/cm/cmmi5.pfb><C:/Program Files/MiKTeX 2.6/fonts/
type1/bluesky/cm/cmmi7.pfb><C:/Program Files/MiKTeX 2.6/fonts/type1/bluesky/cm/
cmr10.pfb><C:/Program Files/MiKTeX 2.6/fonts/type1/bluesky/cm/cmr12.pfb><C:/Pro
gram Files/MiKTeX 2.6/fonts/type1/bluesky/cm/cmr5.pfb><C:/Program Files/MiKTeX 
2.6/fonts/type1/bluesky/cm/cmr7.pfb><C:/Program Files/MiKTeX 2.6/fonts/type1/bl
uesky/cm/cmsltt10.pfb><C:/Program Files/MiKTeX 2.6/fonts/type1/bluesky/cm/cmss1
0.pfb><C:/Program Files/MiKTeX 2.6/fonts/type1/bluesky/cm/cmsy10.pfb><C:/Progra
m Files/MiKTeX 2.6/fonts/type1/bluesky/cm/cmsy5.pfb><C:/Program Files/MiKTeX 2.
6/fonts/type1/bluesky/cm/cmsy7.pfb><C:/Program Files/MiKTeX 2.6/fonts/type1/blu
esky/cm/cmti10.pfb><C:/Program Files/MiKTeX 2.6/fonts/type1/bluesky/cm/cmtt10.p
fb><C:/Program Files/MiKTeX 2.6/fonts/type1/bluesky/cm/cmtt12.pfb>
Output written on hbimdetails.pdf (37 pages, 446844 bytes).
PDF statistics:
 314 PDF objects out of 300000 (max. 8388607)
 0 named destinations out of 300000 (max. 131072)
 96 words of extra memory for PDF output out of 65536 (max. 10000000)
