# Supplementary material for: Human Immunity and the Design of Multi-Component, Single Target Vaccines
Source: PLoS One. 2007 Sep 5;2(9):e850. doi: 10.1371/journal.pone.0000850 (PMC1952173; doi:10.1371/journal.pone.0000850)
Supplement: Software S1 — Multi-component, single target vaccine R program software package. The R package containing the model. Instructions for unzipping and installing this program are contained in the supplementary file Hbimdetails.pdf (0.60 MB ZIP) [file pone.0000850.s004.zip › hbim/help/AnIndex]

hbim-package	hbim-package
calc.foldrange	calc.foldrange
deff.mu	deff.sigma
deff.rho	deff.sigma
deff.sigma	deff.sigma
dpp.mu	deff.sigma
dpp.rho	deff.sigma
dpp.sigma	deff.sigma
eff.mu	eff.mu
eff.rho	eff.mu
eff.sigma	eff.mu
equiv.ab	equiv.ab
equiv.increase	equiv.increase
hbim	hbim-package
hbpp	hbrr
hbpp.integrate1	hbim-internal
hbpp.integrate2	hbim-internal
hbpp.integrate3	hbim-internal
hbpp.simulate	hbim-internal
hbrr	hbrr
hbrr.integrate1	hbim-internal
hbrr.integrate2	hbim-internal
hbrr.integrate2.rhoeq1	hbim-internal
hbrr.integrate3	hbim-internal
hbrr.integrate3.rhoeq1	hbim-internal
hbrr.simulate	hbim-internal
irdata	irdata
make.v	make.v
plotlogm.resp	plotlogm.resp
plotresp.equiv	plotlogm.resp
plotresp.mix	plotlogm.resp
pp.mu	eff.mu
pp.rho	eff.mu
pp.sigma	eff.mu
refs	refs
