# Supplementary material for: Human Immunity and the Design of Multi-Component, Single Target Vaccines
Source: PLoS One. 2007 Sep 5;2(9):e850. doi: 10.1371/journal.pone.0000850 (PMC1952173; doi:10.1371/journal.pone.0000850)
Supplement: Software S1 — Multi-component, single target vaccine R program software package. The R package containing the model. Instructions for unzipping and installing this program are contained in the supplementary file Hbimdetails.pdf (0.60 MB ZIP) [file pone.0000850.s004.zip › hbim/help/eff.mu]

eff.mu                 package:hbim                 R Documentation

_C_r_e_a_t_e _d_a_t_a _s_e_t_s _f_o_r _p_l_o_t_s

_D_e_s_c_r_i_p_t_i_o_n:

     These functions create the data sets used in the plots. The first
     part of the name denotes the  output created. Thus, 'eff.sigma',
     'eff.mu', 'eff.rho' create efficacy values, while  'pp.sigma',
     'pp.mu', 'pp.rho'  create percent protected values. The second
     part of the  name is the parameter which is changed. For example,
     'eff.sigma' creates efficacy values for different  values of
     sigma. See details for a more complete  description. Default for
     eff. functions is integration, default for pp. functions is
     simulation.

_U_s_a_g_e:

     eff.sigma(mu, sigmas, COLORS = c("red", "green", "blue"), rho = 0, ...)
     eff.mu(mu, factor = c(1/10, 1/3, 1/2, 1), COLORS = c("red", "green", "blue", "black"), sigma = 0.553, rho = 0, ...)
     eff.rho(mu, sigma = 0.553, rho = c(0, 0.25, 0.5, 0.75, 1), COLORS = c("black", "blue", "green", "red", "black"), ...)
     pp.sigma(mu, sigmas, COLORS = c("red", "green", "blue"), rho = 0, nsim = 10^5)
     pp.mu(mu, factor = c(1/10,1/3,1/2,1), COLORS = c("red", "green", "blue", "black"), sigma =0.553, rho = 0, nsim = 10^5)
     pp.rho(mu, sigma = 0.553, rho = c(0, 0.25, 0.5, 0.75, 1), COLORS = c("black", "blue", "green", "red", "black"), nsim = 10^5)

_A_r_g_u_m_e_n_t_s:

      mu: a vector of values of the mean of the log10 antibody

  factor: a vector of values for defining the means of the second and
          third component (see details and warnings)

  COLORS: colors for the plots, the ith color corresponds to the ith
          value of the parameter which is changing

  sigmas: a vector of values of the standard deviation of the log10
          antibody

   sigma: a single value for sigma

     rho: correlation vector (of length one for .sigma and .mu
          functions) of the log10 antibody, negative values not allowed

    nsim: number of simulations for hbpp function

     ...: additional parameters may be added to the 'hbrr' function

_D_e_t_a_i_l_s:

     For 'eff.sigma' and 'pp.sigma' we change sigma over the one, two,
     and three component model.  For 'eff.mu' and 'pp.mu' we change the
     mean over the two and three component model. For 'eff.mu' and
     'pp.mu' the factor parameter is associated with each level of the
     second and third component. See 'vignette("hbimdetails")' for
     details.  For 'eff.rho' and 'pp.rho'  we change the correlation
     over the two and three component model; for the jth column of the 
     out2 and out3 matrices, all correlations are given by jth level of
     factor. Because these calculations may take  hours, we save the
     original calculations used in the paper as output data, 
     'deff.sigma',   'deff.mu',   'deff.rho',  'dpp.sigma',   'dpp.mu',
     and   'dpp.rho'. These output data set may be accessed by the
     command data(). For example, to access  'deff.sigma' type
     'data(deff.sigma)'.

_V_a_l_u_e:

     A list with items 

    out1: response matrix for one component model, ith row corresponds
          to mu[i] and jth column corresponds to the jth level of the
          parameter which is changing

    col1: colors corresponding to columns of out1

    out2: response matrix for two component model, ith row corresponds
          to mu[i] and jth column corresponds to the jth level of the
          parameter which is changing

    col2: colors corresponding to columns of out2

    out3: response matrix for three component model, ith row
          corresponds to mu[i] and jth column corresponds to the jth
          level of the parameter which is changing

    col3: colors corresponding to columns of out3

  cparms: input vector of parameter that changes, e.g., factor vector

   sigma: input sigma

     rho: input rho

_W_a_r_n_i_n_g:

     Note to save computation time these functions do not check that
     all variance-covariance matrices used  in the internal fucntions
     are positive definite. If you get an error message you do not
     understand check to see if the variance-covariance matrix is 
     positive definite by checking the eigen values. For example, with
     sigma=1, rho=-.6, the 3 components model do not have a positive
     definite variance-covariance matrix because there is a negative
     eigenvalue  (to see this run 'eigen(make.v(3,-.6,1)) ').

_A_u_t_h_o_r(_s):

     M.P. Fay

_S_e_e _A_l_s_o:

     'vignette("hbimdetails")'
