# Supplementary material for: Human Immunity and the Design of Multi-Component, Single Target Vaccines
Source: PLoS One. 2007 Sep 5;2(9):e850. doi: 10.1371/journal.pone.0000850 (PMC1952173; doi:10.1371/journal.pone.0000850)
Supplement: Software S1 — Multi-component, single target vaccine R program software package. The R package containing the model. Instructions for unzipping and installing this program are contained in the supplementary file Hbimdetails.pdf (0.60 MB ZIP) [file pone.0000850.s004.zip › hbim/INDEX]

calc.foldrange          Calculate stadard error and fold-range from
                        confidence interval
deff.sigma              HBIM data
eff.mu                  Create data sets for plots
equiv.ab                Equivalent antibody calculations by Linear
                        Interpolation
equiv.increase          Calculate equivalent increase from two
                        dose-response curves
hbim-package            Hill/Bliss Independence Model for
                        Multicomponent Vaccines
hbrr                    Calculate expected relative risk or percent
                        protected from Hill model with Bliss
                        Independence
irdata                  Immune Response data
make.v                  Make Exchangeable Variance Matrix
plotlogm.resp           Plot Hill/Bliss Independence Model Data.
refs                    Reference list
