# Supplementary material for: Human Immunity and the Design of Multi-Component, Single Target Vaccines
Source: PLoS One. 2007 Sep 5;2(9):e850. doi: 10.1371/journal.pone.0000850 (PMC1952173; doi:10.1371/journal.pone.0000850)
Supplement: Software S1 — Multi-component, single target vaccine R program software package. The R package containing the model. Instructions for unzipping and installing this program are contained in the supplementary file Hbimdetails.pdf (0.60 MB ZIP) [file pone.0000850.s004.zip › hbim/latex/calc.foldrange.tex]

\HeaderA{calc.foldrange}{Calculate stadard error and fold-range from confidence interval}{calc.foldrange}
\keyword{univar}{calc.foldrange}
\begin{Description}\relax
Given a confidence interval and sample size, we find the standard error assuming confidence limits 
are calculated on the log10 responses by either normal confidence limits or t-distribution confidence limits. 
The fold-range is also output by either methods.
\end{Description}
\begin{Usage}
\begin{verbatim}
calc.foldrange(n, lower, upper, conf.level = 0.95)
\end{verbatim}
\end{Usage}
\begin{Arguments}
\begin{ldescription}
\item[\code{n}] vector of sample size(s) used to create confidence intervals
\item[\code{lower}] vector of lower confidence limits
\item[\code{upper}] vector of upper confidence limits
\item[\code{conf.level}] confidence level, default=.95
\end{ldescription}
\end{Arguments}
\begin{Details}\relax
See \code{vignette("hbimdetails")}
\end{Details}
\begin{Value}
A vector (or matrix) with elements (or columns)
\begin{ldescription}
\item[\code{n}] sample size
\item[\code{lower}] lower confidence limit
\item[\code{upper}] upper confidence limit
\item[\code{s.byt}] standard deviation assuming confidence intervals calculated by t-distribution
\item[\code{s.byz}] standard deviation assuming confidence intervals calculated by normal distribution
\item[\code{foldrange.byt}] fold-range assuming confidence intervals calculated by t-distribution
\item[\code{foldrange.byz}] fold-range assuming confidence intervals calculated by normal distribution
\end{ldescription}
\end{Value}
\begin{Examples}
\begin{ExampleCode}
## sample size=43, lower cl=65, upper cl=85
calc.foldrange(43,65,85) \end{ExampleCode}
\end{Examples}
