# Supplementary material for: Human Immunity and the Design of Multi-Component, Single Target Vaccines
Source: PLoS One. 2007 Sep 5;2(9):e850. doi: 10.1371/journal.pone.0000850 (PMC1952173; doi:10.1371/journal.pone.0000850)
Supplement: Software S1 — Multi-component, single target vaccine R program software package. The R package containing the model. Instructions for unzipping and installing this program are contained in the supplementary file Hbimdetails.pdf (0.60 MB ZIP) [file pone.0000850.s004.zip › hbim/latex/deff.sigma.tex]

\HeaderA{deff.sigma}{HBIM data}{deff.sigma}
\aliasA{deff.mu}{deff.sigma}{deff.mu}
\aliasA{deff.rho}{deff.sigma}{deff.rho}
\aliasA{dpp.mu}{deff.sigma}{dpp.mu}
\aliasA{dpp.rho}{deff.sigma}{dpp.rho}
\aliasA{dpp.sigma}{deff.sigma}{dpp.sigma}
\keyword{datasets}{deff.sigma}
\begin{Description}\relax
These 6 data sets were calculated using the associated function. For example, \code{deff.sigma} was calculated with 
\code{\LinkA{eff.sigma}{eff.sigma}}. The 3 data sets that begin with deff, give the expected efficacy for several values of mu. 
The 3 data sets that begin with dpp give the percent protected with several values of mu. The data sets that end in .sigma change 
for different values of sigma, and similarly for .mu and .rho (see \code{\LinkA{deff.sigma}{deff.sigma}}).
\end{Description}
\begin{Usage}
\begin{verbatim}
data(deff.sigma)
data(deff.mu)
data(deff.rho)
data(dpp.sigma)
data(dpp.mu)
data(dpp.rho)
\end{verbatim}
\end{Usage}
\begin{Format}\relax
The format is:
List of 8
\item[mu] vector of different values of mean for log10 antibody
\item[out1] matrix of either expected efficacy or percent protected for 1 component model, rows corespond to mu, cols correspond to cparms
\item[out2] matrix of either expected efficacy or percent protected for 2 component model, rows corespond to mu, cols correspond to cparms
\item[out3] matrix of either expected efficacy or percent protected for 3 component model, rows corespond to mu, cols correspond to cparms
\item[col1] vector of colors for different cparms of 1 component model
\item[col2] vector of colors for different cparms of 2 component model
\item[col3] vector of colors for different cparms of 3 component model
\item[cparms] vector parameters that change
\end{Format}
\begin{Examples}
\begin{ExampleCode}
## here is the code that produces the 6 data sets, it takes about 25 hours to run
## so it is commented out here
#NSIM<-5*10^5
#SIGMAS.POWER<-c(9,65,5000)
#SIGMAS<-log10(SIGMAS.POWER)/(2*qnorm(.975))
#SCOLORS<-c("green","blue","red")
#FACTORS<-c(1/10, 1/3, 1/2, 1)
#FCOLORS<-c("red", "green", "blue", "black")
#RHOS<-c(-.5,-.25,0, 0.25, 0.5, 0.75, 1)
#RCOLORS<- c("black","tan","yellow","blue", "green", "red", "black")
#set.seed(1234521)
#MU<-((-40:40)/10)
#deff.sigma<-eff.sigma(mu=MU, sigmas=SIGMAS, COLORS = SCOLORS, rho = 0)
#deff.mu<-eff.mu(mu=MU, factor = FACTORS, COLORS = FCOLORS, sigma = SIGMAS[2], rho = 0)
#deff.rho<-eff.rho(mu=MU, sigma = SIGMAS[2], rho = RHOS, COLORS =RCOLORS,simulate=TRUE,nsim=NSIM)
#set.seed(32401)
#dpp.sigma<-pp.sigma(MU,sigmas=SIGMAS,COLORS = SCOLORS, rho = 0,nsim=NSIM)
#set.seed(21345123)
#dpp.mu<-pp.mu(MU,factor = FACTORS, COLORS = FCOLORS, sigma = SIGMAS[2], rho = 0, nsim=NSIM)
#set.seed(435919)
#dpp.rho<-pp.rho(MU,sigma = SIGMAS[2], rho = RHOS, COLORS =RCOLORS,nsim=NSIM)
\end{ExampleCode}
\end{Examples}
