# Supplementary material for: Human Immunity and the Design of Multi-Component, Single Target Vaccines
Source: PLoS One. 2007 Sep 5;2(9):e850. doi: 10.1371/journal.pone.0000850 (PMC1952173; doi:10.1371/journal.pone.0000850)
Supplement: Software S1 — Multi-component, single target vaccine R program software package. The R package containing the model. Instructions for unzipping and installing this program are contained in the supplementary file Hbimdetails.pdf (0.60 MB ZIP) [file pone.0000850.s004.zip › hbim/latex/equiv.ab.tex]

\HeaderA{equiv.ab}{Equivalent antibody calculations by Linear Interpolation}{equiv.ab}
\keyword{misc}{equiv.ab}
\begin{Description}\relax
This function inputs two antibody by response curves and outputs values needed for 
plots of equivalent antibody response.  
This is called by other functions (\code{\LinkA{plotresp.equiv}{plotresp.equiv}}, \code{\LinkA{plotresp.mix}{plotresp.mix}}). 
It is not to be called directly. For that purpose use \code{\LinkA{equiv.increase}{equiv.increase}}.
\end{Description}
\begin{Usage}
\begin{verbatim}
equiv.ab(effab1, ab1, effab2, ab2, npts = 100)
\end{verbatim}
\end{Usage}
\begin{Arguments}
\begin{ldescription}
\item[\code{effab1}] vector of responses for antibody 1
\item[\code{ab1}] vector of doses of antibody 1
\item[\code{effab2}] vector of responses for antibody 2
\item[\code{ab2}] vector of doses of antibody 2
\item[\code{npts}] number of points used in some output
\end{ldescription}
\end{Arguments}
\begin{Details}\relax
The function uses the \code{\LinkA{approx}{approx}} function to do linear interpolation and find the needed 
values.
\end{Details}
\begin{Value}
A list containing:
\begin{ldescription}
\item[\code{abpts}] a vector of values of antibody dose
\item[\code{abpts10}] antilog of abpts, i.e., abpts raised to tenth power
\item[\code{equiv.eff2}] equivalent response of antibody 2
\item[\code{equiv.eff1}] equivalent response of antibody 1
\item[\code{equiv.ab1}] vector of antibody doses that correspond with equiv.eff1
\item[\code{x}] equiv.ab1-abpts
\item[\code{y}] equiv.eff1
\end{ldescription}
\end{Value}
\begin{SeeAlso}\relax
\code{\LinkA{equiv.increase}{equiv.increase}}
\end{SeeAlso}
