# Supplementary material for: Human Immunity and the Design of Multi-Component, Single Target Vaccines
Source: PLoS One. 2007 Sep 5;2(9):e850. doi: 10.1371/journal.pone.0000850 (PMC1952173; doi:10.1371/journal.pone.0000850)
Supplement: Software S1 — Multi-component, single target vaccine R program software package. The R package containing the model. Instructions for unzipping and installing this program are contained in the supplementary file Hbimdetails.pdf (0.60 MB ZIP) [file pone.0000850.s004.zip › hbim/latex/equiv.increase.tex]

\HeaderA{equiv.increase}{Calculate equivalent increase from two dose-response curves}{equiv.increase}
\keyword{arith}{equiv.increase}
\begin{Description}\relax
This function takes two curves defined by vectors of x and y values and 
calculates the equivalent increase in the x value at the response value for the 
first curve at e1.
\end{Description}
\begin{Usage}
\begin{verbatim}
equiv.increase(x1, y1, x2, y2, e1, xlog = TRUE)
\end{verbatim}
\end{Usage}
\begin{Arguments}
\begin{ldescription}
\item[\code{x1}] x vector for first curve
\item[\code{y1}] y vector for first curve
\item[\code{x2}] x vector for second curve
\item[\code{y2}] y vector for second curve
\item[\code{e1}] vector of y responses of first curve for associating with output
\item[\code{xlog}] TRUE if x values are log transformed, changes the output
\end{ldescription}
\end{Arguments}
\begin{Details}\relax
The function repeatedly uses the \code{\LinkA{approx}{approx}} function to do linear interpolation.
\end{Details}
\begin{Value}
A list with 5 components
\begin{ldescription}
\item[\code{a1}] vector of x values associated with e1 from first curve
\item[\code{e2}] vector of y values associated with a1 from the second curve
\item[\code{a2}] vector of x values associated with e2 from the second curve
\item[\code{e1}] input vector for e1
\item[\code{equiv.increase}] vector of equivalent increases associated with e1
\end{ldescription}
\end{Value}
\begin{Examples}
\begin{ExampleCode}
data(deff.sigma)
D<-deff.sigma
equiv.increase(D$mu,D$out1[,2],D$mu,D$out2[,2],.5)
\end{ExampleCode}
\end{Examples}
