# Supplementary material for: Human Immunity and the Design of Multi-Component, Single Target Vaccines
Source: PLoS One. 2007 Sep 5;2(9):e850. doi: 10.1371/journal.pone.0000850 (PMC1952173; doi:10.1371/journal.pone.0000850)
Supplement: Software S1 — Multi-component, single target vaccine R program software package. The R package containing the model. Instructions for unzipping and installing this program are contained in the supplementary file Hbimdetails.pdf (0.60 MB ZIP) [file pone.0000850.s004.zip › hbim/latex/hbim-internal.tex]

\HeaderA{hbim-internal}{Internal functions not be to called directly}{hbim.Rdash.internal}
\aliasA{hbpp.integrate1}{hbim-internal}{hbpp.integrate1}
\aliasA{hbpp.integrate2}{hbim-internal}{hbpp.integrate2}
\aliasA{hbpp.integrate3}{hbim-internal}{hbpp.integrate3}
\aliasA{hbpp.simulate}{hbim-internal}{hbpp.simulate}
\aliasA{hbrr.integrate1}{hbim-internal}{hbrr.integrate1}
\aliasA{hbrr.integrate2}{hbim-internal}{hbrr.integrate2}
\methaliasA{hbrr.integrate2.rhoeq1}{hbim-internal}{hbrr.integrate2.rhoeq1}
\aliasA{hbrr.integrate3}{hbim-internal}{hbrr.integrate3}
\methaliasA{hbrr.integrate3.rhoeq1}{hbim-internal}{hbrr.integrate3.rhoeq1}
\aliasA{hbrr.simulate}{hbim-internal}{hbrr.simulate}
\keyword{internal}{hbim-internal}
\begin{Description}\relax
These are functions that are called by the \code{\LinkA{hbrr}{hbrr}} and \code{\LinkA{hbpp}{hbpp}} 
functions. They integrate 1, 2 or 3 component models or integrate by simulation. Special functions 
ending in .rhoeq1 are for when rho equals 1.
\end{Description}
\begin{Usage}
\begin{verbatim}
hbpp.integrate1(MU, V, A = 1, RP = 0.1, ...)
hbpp.integrate2(MU, V, A = c(1, 1), RP = 0.1, ...)
hbpp.integrate3(MU, V, A = c(1, 1, 1), ...)
hbpp.simulate(MU, V, A, RP = 0.1, NSIM = 10^5)
hbrr.integrate1(MU, V, A = 1, ...)
hbrr.integrate2(MU, V, A = c(1, 1), ...)
hbrr.integrate2.rhoeq1(MU, V, A = c(1, 1), ...)
hbrr.integrate3(MU, V, A = c(1, 1, 1), ...)
hbrr.integrate3.rhoeq1(MU, V, A = c(1, 1, 1), ...)
hbrr.simulate(MU, V, A, NSIM = 10^4)
\end{verbatim}
\end{Usage}
\begin{Arguments}
\begin{ldescription}
\item[\code{MU}] mean vector of the log10 dose
\item[\code{V}] variance matrix of the log10 dose
\item[\code{A}] vector of slope parameters in the Hill model, one for each component
\item[\code{NSIM}] number of simulations
\item[\code{RP}] protection bound, an individual is protected if relative risk is greater than RP
\item[\code{...}] additional parameters to pass to the \code{\LinkA{integrate}{integrate}} function
\end{ldescription}
\end{Arguments}
\begin{Value}
a numeric value of the expected relative risk or percent protected.
\end{Value}
\begin{Author}\relax
M.P. Fay
\end{Author}
\begin{References}\relax
Saul, Fay (2007).
\end{References}
