# Supplementary material for: Human Immunity and the Design of Multi-Component, Single Target Vaccines
Source: PLoS One. 2007 Sep 5;2(9):e850. doi: 10.1371/journal.pone.0000850 (PMC1952173; doi:10.1371/journal.pone.0000850)
Supplement: Software S1 — Multi-component, single target vaccine R program software package. The R package containing the model. Instructions for unzipping and installing this program are contained in the supplementary file Hbimdetails.pdf (0.60 MB ZIP) [file pone.0000850.s004.zip › hbim/latex/hbrr.tex]

\HeaderA{hbrr}{Calculate expected relative risk or percent protected from Hill model with Bliss Independence}{hbrr}
\aliasA{hbpp}{hbrr}{hbpp}
\keyword{models}{hbrr}
\begin{Description}\relax
Assuming that the log10 transformed doses are normally distributed, we calculate the 
expected relative risk (using \code{hbrr}) or percent protected (using \code{hbpp}) 
from the Hill model using Bliss Independence. Numeric integration 
is the default for up to three components for \code{hbrr}, while simulation is the default for 
two or three components for \code{hbpp}.
\end{Description}
\begin{Usage}
\begin{verbatim}
hbrr(mu, v, a = rep(1, length(mu)), simulate = FALSE, nsim = 10^4, ...)
hbpp(mu, v, a = rep(1, length(mu)), rp = 0.1, simulate = FALSE, nsim = 10^5, ...)
\end{verbatim}
\end{Usage}
\begin{Arguments}
\begin{ldescription}
\item[\code{mu}] mean vector of the log10 dose
\item[\code{v}] variance matrix of the log10 dose
\item[\code{a}] vector of slope parameters in the Hill model, one for each component
\item[\code{simulate}] estimation by simulation (TRUE) or numeric integration (FALSE)
\item[\code{nsim}] number of simulations, ignored if simulate=FALSE
\item[\code{rp}] protection bound, an individual is protected if relative risk is greater than rp
\item[\code{...}] additional parameters to pass to the \code{\LinkA{integrate}{integrate}} function
\end{ldescription}
\end{Arguments}
\begin{Details}\relax
Although the package \code{adapt} can do multidimensional integration, we have written 
specific functions to do this for up to 3 dimensions. This allows faster and more accurate integration.
The integration is done by repeated calls to the \code{integrate} function. The functions which do the 
actual integration or simulation are internal functions which are not intended to be called by the user. 
These internal functions are: for \code{hbrr}, when 
simulate=FALSE, the function
calls one of either \code{\LinkA{hbrr.integrate1}{hbrr.integrate1}}, \code{\LinkA{hbrr.integrate2}{hbrr.integrate2}}, \code{\LinkA{hbrr.integrate2.rhoeq1}{hbrr.integrate2.rhoeq1}}, \code{\LinkA{hbrr.integrate3}{hbrr.integrate3}},
or \code{\LinkA{hbrr.integrate3.rhoeq1}{hbrr.integrate3.rhoeq1}}
(for 1,2, or 3 component, with or without rho=1, taken from the size of the mu vector and dimension of the v matrix) 
and when simulation=TRUE it calls \code{\LinkA{hbrr.simulate}{hbrr.simulate}}. Similar functions exist for \code{hbpp}; however, 
the \code{\LinkA{hbpp.integrate2}{hbpp.integrate2}} and  \code{\LinkA{hbpp.integrate3}{hbpp.integrate3}} may have problems because of the discontinuity 
in the integration function. That is why for two or three component models \code{\LinkA{hbpp.simulate}{hbpp.simulate}} is used by default.
\end{Details}
\begin{Value}
a numeric value of the expected relative risk or percent protected.
\end{Value}
\begin{Author}\relax
M.P. Fay
\end{Author}
\begin{References}\relax
Saul, Fay (2007).
\end{References}
\begin{Examples}
\begin{ExampleCode} 
## example of two dimensional integral
hbrr(c(.123,.432),matrix(c(1,.5,.5,1),2,2))
## faster but less accurate estimation by simulatin
hbrr(c(.123,.432),matrix(c(1,.5,.5,1),2,2),simulate=TRUE,nsim=10^4)

\end{ExampleCode}
\end{Examples}
