# Supplementary material for: Human Immunity and the Design of Multi-Component, Single Target Vaccines
Source: PLoS One. 2007 Sep 5;2(9):e850. doi: 10.1371/journal.pone.0000850 (PMC1952173; doi:10.1371/journal.pone.0000850)
Supplement: Software S1 — Multi-component, single target vaccine R program software package. The R package containing the model. Instructions for unzipping and installing this program are contained in the supplementary file Hbimdetails.pdf (0.60 MB ZIP) [file pone.0000850.s004.zip › hbim/latex/make.v.tex]

\HeaderA{make.v}{Make Exchangeable Variance Matrix}{make.v}
\keyword{misc}{make.v}
\begin{Description}\relax
Not to be called directly. Used by \code{\LinkA{eff.sigma}{eff.sigma}},
\code{\LinkA{eff.mu}{eff.mu}},
\code{\LinkA{eff.rho}{eff.rho}},
\code{\LinkA{pp.sigma}{pp.sigma}},
\code{\LinkA{pp.mu}{pp.mu}}, and 
\code{\LinkA{pp.rho}{pp.rho}}.
\end{Description}
\begin{Usage}
\begin{verbatim}
make.v(n, r, sig2)
\end{verbatim}
\end{Usage}
\begin{Arguments}
\begin{ldescription}
\item[\code{n}] dimension of variance matrix
\item[\code{r}] correlation
\item[\code{sig2}] variance
\end{ldescription}
\end{Arguments}
\begin{Value}
An variance-covariance matrix, with all diagonal elements equal and all off diagonal elements equal.
\end{Value}
