# Supplementary material for: Human Immunity and the Design of Multi-Component, Single Target Vaccines
Source: PLoS One. 2007 Sep 5;2(9):e850. doi: 10.1371/journal.pone.0000850 (PMC1952173; doi:10.1371/journal.pone.0000850)
Supplement: Software S1 — Multi-component, single target vaccine R program software package. The R package containing the model. Instructions for unzipping and installing this program are contained in the supplementary file Hbimdetails.pdf (0.60 MB ZIP) [file pone.0000850.s004.zip › hbim/latex/plotlogm.resp.tex]

\HeaderA{plotlogm.resp}{Plot Hill/Bliss Independence Model Data.}{plotlogm.resp}
\aliasA{plotresp.equiv}{plotlogm.resp}{plotresp.equiv}
\aliasA{plotresp.mix}{plotlogm.resp}{plotresp.mix}
\keyword{hplot}{plotlogm.resp}
\begin{Description}\relax
These functions take data output calculated from the data generating functions (see details)
and plot either: the mean of the log transformed antibody doses by the response (\code{plotlogm.resp}),
equivalent increase in antibody plots (\code{plotresp.equiv}), or  response 
of one component versus a mixture (for details see \code{vignette("hbimdetails")}).
\end{Description}
\begin{Usage}
\begin{verbatim}
plotlogm.resp(D, YLAB = "Efficacy", YLIM = c(0, 1), XLIM = c(-2, 2),TITLE="")
plotresp.equiv(D, XLIM = c(0, 1), YLIM = c(1, 100), RLAB = "Efficacy of", bounds= XLIM,TITLE="")
plotresp.mix(D, RLAB = "Efficacy of", XYLIM = c(0, 1),TITLE="")
\end{verbatim}
\end{Usage}
\begin{Arguments}
\begin{ldescription}
\item[\code{D}] data, see details
\item[\code{YLAB}] y label
\item[\code{YLIM}] range of y axis
\item[\code{XLIM}] range of x axis
\item[\code{RLAB}] response label, currently use only either "Efficacy of" or "\% Protected by"
\item[\code{bounds}] bounds on response of second antibody curve, see \code{vignette("hbimdetails")} 
\item[\code{XYLIM}] range of both x and y axes
\item[\code{TITLE}] title of plot
\end{ldescription}
\end{Arguments}
\begin{Details}\relax
The following functions create data sets for plotting: 
\code{\LinkA{eff.sigma}{eff.sigma}},
\code{\LinkA{eff.mu}{eff.mu}},
\code{\LinkA{eff.rho}{eff.rho}},
\code{\LinkA{pp.sigma}{pp.sigma}},
\code{\LinkA{pp.mu}{pp.mu}},
\code{\LinkA{pp.rho}{pp.rho}}.
These functions plot that data. For details see \code{vignette("hbimdetails")}.
\end{Details}
\begin{Value}
Plots
\end{Value}
