# Supplementary material for: Human Immunity and the Design of Multi-Component, Single Target Vaccines
Source: PLoS One. 2007 Sep 5;2(9):e850. doi: 10.1371/journal.pone.0000850 (PMC1952173; doi:10.1371/journal.pone.0000850)
Supplement: Software S1 — Multi-component, single target vaccine R program software package. The R package containing the model. Instructions for unzipping and installing this program are contained in the supplementary file Hbimdetails.pdf (0.60 MB ZIP) [file pone.0000850.s004.zip › hbim/latex/refs.tex]

\HeaderA{refs}{Reference list}{refs}
\keyword{datasets}{refs}
\begin{Description}\relax
Each reference is one long character string. See \code{data(irdata)} for data from each reference.
\end{Description}
\begin{Usage}
\begin{verbatim}data(refs)\end{verbatim}
\end{Usage}
\begin{Format}\relax
The format is:
Factor w/ 50 levels (the 50 references)
\end{Format}
\begin{Examples}
\begin{ExampleCode}
data(refs)
refs[1]
\end{ExampleCode}
\end{Examples}
