# Supplementary material for: Human Immunity and the Design of Multi-Component, Single Target Vaccines
Source: PLoS One. 2007 Sep 5;2(9):e850. doi: 10.1371/journal.pone.0000850 (PMC1952173; doi:10.1371/journal.pone.0000850)
Supplement: Software S1 — Multi-component, single target vaccine R program software package. The R package containing the model. Instructions for unzipping and installing this program are contained in the supplementary file Hbimdetails.pdf (0.60 MB ZIP) [file pone.0000850.s004.zip › hbim/MD5]

4b85cb17536265e43cd25ac243abfaa7 *CONTENTS
e256d41f82deac04730af1eec7844a3d *DESCRIPTION
d6f50c5a5407c4b4f9f9c3512dc260ed *INDEX
8e284d9fc81dc28e6386e73cda6a42d9 *Meta/Rd.rds
4cf2009fd4e53df834caf658488e7e10 *Meta/data.rds
4e7c1e0d6a2af90cd17e4864cf322b70 *Meta/demo.rds
883ca01d247bc96c6a5a376a825d4053 *Meta/hsearch.rds
f2f1a7c5758c83b2ddef4f044c469539 *Meta/package.rds
94897171f0b06b204d7ee23997662364 *Meta/vignette.rds
b5d26e419209686f5815058e337fed5b *R-ex/calc.foldrange.R
e4e4fa2eff08a246aa7c8f86c9bf8d2b *R-ex/deff.sigma.R
ac12f683ab576f5f72bae48d2ae81c63 *R-ex/equiv.increase.R
ad17fdc70edabb30f694752e35262756 *R-ex/hbrr.R
31c8c0a8eac427fc73b618fd38c49b80 *R-ex/irdata.R
54b77ce27d1591b838208318bcb09e71 *R-ex/refs.R
beee8b0e5ffd4d4dfa4dc63dbbd3b80c *R/hbim
38fd083b37620aa2928b8c7eb4bb3170 *chtml/hbim.chm
1a2e775b0a1116fad548b117bb2332b7 *data/deff.mu.rda
9fe6ed820cfec5678918038cd7415755 *data/deff.rho.rda
0a4d9e3dc6918f1e04968d477a15334a *data/deff.sigma.rda
b1a4d272a002378ce9e170e517687e1e *data/dpp.mu.rda
cf03e705e1393890b68cde38a026890c *data/dpp.rho.rda
c82bfbbc9554a381d81b1fca6a5336b2 *data/dpp.sigma.rda
4ae21732e9e0f42b00752629cb5f406a *data/irdata.rda
6ff33e3188b128b9c5f065c5ea430d87 *data/refs.rda
c8a718d2ef7ead481dc8dc6f2b2cd1ab *demo/make.figure1.R
c81480df712fc05f4bf8f525a118dd64 *demo/make.figure2.R
b9de42c88064142d02e9ae177adce010 *demo/make.figure3.R
cadc9798b66aaec5b9239ddc5eca8452 *demo/make.figure4.R
aea73fd80df5674bebaf253e0797bca5 *demo/make.figure5.R
3fd65fd3199df3cbbadc69b84c55d1ac *doc/Rplots.ps
187bf8aaabe871fd0a1f51f0811e2163 *doc/hbimdetails-explanationfig3b.eps
f385ce1cdbfbac9c526be7f9ac3cbac7 *doc/hbimdetails-explanationfig3b.pdf
1cb9f32a6f3c52c7bc935005c44afee2 *doc/hbimdetails-fig1.eps
4faf26df338803056bd584d4350eac72 *doc/hbimdetails-fig1.pdf
73ba8c76d714eeda9203e0445236fff9 *doc/hbimdetails-fig2.eps
f9c3a10222cea3896eb5c448b9b394c4 *doc/hbimdetails-fig2.pdf
268c06eab3f34d08dad137baa9045f94 *doc/hbimdetails-fig3a.eps
189427c772efeb307bfab462f2ac6780 *doc/hbimdetails-fig3a.pdf
6f5604f1bb0cd094939d9ce2dd1d600a *doc/hbimdetails-fig3b.eps
923f45e772c35f4ffd3cce33dd7bb7b1 *doc/hbimdetails-fig3b.pdf
0c157a9283570350f0c11aeb83bd8489 *doc/hbimdetails-fig3c.eps
8ed473b035e449b2997c02c1316dacee *doc/hbimdetails-fig3c.pdf
ae29eb49be4a5849b09eaeac6f6b2c41 *doc/hbimdetails-fig3d.eps
535a660a9e7317e78981fb135b83f678 *doc/hbimdetails-fig3d.pdf
665aef94fea63bb806f68ddd4dc005c4 *doc/hbimdetails-fig4a.eps
3a87deda7ff34b51ac4d9d32529717d8 *doc/hbimdetails-fig4a.pdf
082ee91c940e4ea0fd12ad4ee4a0ef4e *doc/hbimdetails-fig4b.eps
14f513a368c877a953697b2c4624ff4b *doc/hbimdetails-fig4b.pdf
9aab7a523321ce02ab6e1a710c833dfa *doc/hbimdetails-fig4c.eps
7098d048a2b9d874f676476e4b3496ec *doc/hbimdetails-fig4c.pdf
04f7b2d2d064f25f6d72090e74206371 *doc/hbimdetails-fig4d.eps
08caa2ba20f9942fe9112b4de19887ed *doc/hbimdetails-fig4d.pdf
10ef50185887c35787f5dab3ba78ff87 *doc/hbimdetails-fig5a.eps
dacc35fdb4c6339926c9bfd0ae894efd *doc/hbimdetails-fig5a.pdf
b0395578c4b72538d6bcc3c7c88ba2ed *doc/hbimdetails-fig5b.eps
06b1c2faab3ddd79faabf10d2abf3159 *doc/hbimdetails-fig5b.pdf
8c52666be4c73e0336fa8295784a39b9 *doc/hbimdetails-fig5c.eps
2170e8cb6a79bf907a6d749957197825 *doc/hbimdetails-fig5c.pdf
5af11ee2ac40b81f2c513f8612ac7bea *doc/hbimdetails-fig5d.eps
f793e152b3f36f28d303b533a861ae82 *doc/hbimdetails-fig5d.pdf
610905025bb9c9d4234d81708818e285 *doc/hbimdetails-figLogmeanEffMu.eps
00213be3df60794d0978330eaf806646 *doc/hbimdetails-figLogmeanEffMu.pdf
b5a659d391ba0f353835c77c1cc7e381 *doc/hbimdetails-figLogmeanPPMu.eps
e62dcf8251d6ad3f05012f466639f124 *doc/hbimdetails-figLogmeanPPMu.pdf
845cc5d4ead4b44cfbc901b48bbb98f7 *doc/hbimdetails-figfirsttry3d.eps
7d3864f35e752910d59f92dbfc4a3cc8 *doc/hbimdetails-figfirsttry3d.pdf
a9226e828b2492277af09921c795f91e *doc/hbimdetails-figppsigma.eps
e99d7266428551365fcfdd365fd957db *doc/hbimdetails-figppsigma.pdf
3d4f15b14b3f4a14942c1958a993326d *doc/hbimdetails.Rnw
4ad0e302420db02fcfd15636e72a48b4 *doc/hbimdetails.aux
81b98c209e103503e691b51f73cc8825 *doc/hbimdetails.dvi
7b8d3dcfb87df5d586016b6aedcb0677 *doc/hbimdetails.log
d8ce3142e690823e4df781546c0395f0 *doc/hbimdetails.pdf
12c8205bbb077f4a054f2330664c59c8 *doc/hbimdetails.tex
41f9d57c9407b2ac7513f47998578524 *doc/index.html
78b4dcfad08bf758ceeccd5565e14900 *help/AnIndex
d37795181da0d759b0acb7e941e13c6c *help/calc.foldrange
da1e8951b307db5e3ad74f021b873aab *help/deff.sigma
183d502e5690256604596b642c0bb31f *help/eff.mu
605d4ad8890ed740e94ccbcea93bdba2 *help/equiv.ab
2102a75b5a2725527b0162778a5ba3c6 *help/equiv.increase
4cf5219687b7c1ab246a4e985c7cbf95 *help/hbim-internal
aaffbd118f38c25431d1e959a042eb03 *help/hbim-package
38423a5b5ec0729e539a27e0a0289872 *help/hbrr
ec5220c23ed1e731a842099107ebbdfc *help/irdata
73cbca8eded421ebdba67552e0847e4c *help/make.v
3933bd5af8510519f4a9f275840db742 *help/plotlogm.resp
1eb8a1b9c8f2075d89750afa9c12c615 *help/refs
7890a1f508d9c23df994644c5f0f56b4 *html/00Index.html
86fdf340830080300d23ec6c7bca3ec2 *html/calc.foldrange.html
f0c412874c89ad0877161e0b05497475 *html/deff.sigma.html
4acdc35000e2c2382a61f6e15381baaa *html/eff.mu.html
b014d1d4d608d452b45299e0d9909157 *html/equiv.ab.html
adb05947434899ea84086b19afbf222c *html/equiv.increase.html
40ee933847924ebcc0c1bc0b5671cd23 *html/hbim-internal.html
c584931a4181b4bc6b8d5a9d4ec3d7bd *html/hbim-package.html
30e333cb52f5a1ff4a3744875f180598 *html/hbrr.html
a98c36f45d69ae507c9acf89b80f86c6 *html/irdata.html
1d14dc955c4b9f8d2140fe3877af601a *html/make.v.html
243e0963d829916f38d0ad9b763af3c9 *html/plotlogm.resp.html
786741e569285655242ebcfd40e4b7ac *html/refs.html
b694fd413e97b0083d57d5a857f2e436 *latex/calc.foldrange.tex
86eae9402d03b789b1867c04cc45050c *latex/deff.sigma.tex
ec908fe1107233ae71dd4fed2b5ee57a *latex/eff.mu.tex
eb5e29759c9902c1efb69ce1fb065b7f *latex/equiv.ab.tex
0f5a14c6b5e48c460bcfff1feb321bdd *latex/equiv.increase.tex
e34f1ef2187d08cdb73752d8a9059bca *latex/hbim-internal.tex
99a579eb7534b08e28d5c500976a31b9 *latex/hbim-package.tex
6da85ce9f55c6b89192f0245f4dd28a2 *latex/hbrr.tex
b4e0f6dc6ae9143b0bd6a5c43d675d1f *latex/irdata.tex
251003ae4bb096aad61bd6922f866754 *latex/make.v.tex
1845baa1f6685f9ee5d7a0f987a44bdf *latex/plotlogm.resp.tex
b28fefa8b237799872a91540d42d67ee *latex/refs.tex
c20020dd127afcd431433cc69ba13d7a *man/hbim.Rd.gz
