# Supplementary material for: Human Immunity and the Design of Multi-Component, Single Target Vaccines
Source: PLoS One. 2007 Sep 5;2(9):e850. doi: 10.1371/journal.pone.0000850 (PMC1952173; doi:10.1371/journal.pone.0000850)
Supplement: Software S1 — Multi-component, single target vaccine R program software package. The R package containing the model. Instructions for unzipping and installing this program are contained in the supplementary file Hbimdetails.pdf (0.60 MB ZIP) [file pone.0000850.s004.zip › hbim/R/hbim]

.packageName <- "hbim"
`calc.foldrange` <-
function(n,lower,upper,conf.level=.95){
    alpha<-1-conf.level
    s.t<- (sqrt(n)*(log10(upper)-log10(lower)))/(2*qt(1-alpha/2,n-1))
    s.z<-(sqrt(n)*(log10(upper)-log10(lower)))/(2*qnorm(1-alpha/2))
    range.t<- 10^(( qnorm(1-alpha/2) - qnorm(alpha/2) )*s.t )
    range.z<- 10^(( qnorm(1-alpha/2) - qnorm(alpha/2) )*s.z )
    col.names<-c("n",paste("lower",100*conf.level,"% cl"),
           paste("upper",100*conf.level,"% cl"),
           "standard deviation (log10 scale) by t",
           "standard deviation (log10 scale) by Z",
           paste(100*conf.level,"% fold-range, s estimated by t"),
           paste(100*conf.level,"% fold-range, s estimated by Z"))
    out<-data.frame(n=n,lower=lower,upper=upper,s.byt=s.t,s.byz=s.z,
        foldrange.byt=range.t,foldrange.byz=range.z)
 
    #out<-list(out,row.names)
    out
}

`eff.mu` <-
function(mu,factor=c(1/10,1/3,1/2,1),
    COLORS=c("red","green","blue","black"),
    sigma=.553,rho=0,...){
    nmu<-length(mu)
    out1<-rep(NA,nmu)
    for (i in 1:nmu){
        out1[i]<-1-hbrr(mu[i],sigma^2,...)
    }
    nf<-length(factor)
    
    out2<-out3<-mu2<-matrix(rep(NA,nmu*nf),nmu,nf)
    V<-make.v(2,rho,sigma^2)
    
    for (j in 1:nf){
        mu2[,j]<- mu+log10(factor[j])
        for (i in 1:nmu){
            out2[i,j]<-1-hbrr(c(mu[i],mu2[i,j]),V,...)
        }
    }
    V<-make.v(3,rho,sigma^2)
    for (j in 1:nf){
        for (i in 1:nmu){
            out3[i,j]<-1-hbrr(c(mu[i],mu2[i,j],mu2[i,j]),V,...)
        }
    }
    out<-list(mu=mu,mu2=mu2,
         out1=out1,out2=out2,out3=out3,col1=c("black"),col2=COLORS,col3=COLORS,cparms=factor,sigma=sigma,rho=rho)
    return(out)
}

`eff.rho` <-
function(mu,sigma=.553,
    rho=   c(0,      .25,   .5,     .75,   1),
    COLORS=c("black","blue","green","red","black"),...){
    nmu<-length(mu)
    nr<-length(rho)
    out1<-rep(NA,nmu)
    for (i in 1:nmu){
        out1[i]<-1-hbrr(mu[i],sigma^2,...)
    }

    out2<-out3<-matrix(rep(NA,nmu*nr),nmu,nr)
    for (i in 1:nmu){
        for (j in 1:nr){
            V<-make.v(2,rho[j],sigma^2)
            out2[i,j]<-1-hbrr(c(mu[i],mu[i]),V,...)
        }
    }
    for (i in 1:nmu){
        for (j in 1:nr){
            V<-make.v(3,rho[j],sigma^2)
            out3[i,j]<-1-hbrr(c(mu[i],mu[i],mu[i]),V,...)
        }
    }
    out<-list(mu=mu,
         out1=out1,out2=out2,out3=out3,col1=c("black"),col2=COLORS,col3=COLORS,cparms=rho)
    return(out)
}

`eff.sigma` <-
function(mu,sigmas,COLORS=c("red","green","blue"),rho=0,...){
    nmu<-length(mu)
    nsig<-length(sigmas)
    out1<-out2<-out3<-matrix(rep(NA,nmu*nsig),nmu,nsig)
    for (i in 1:nmu){
        for (j in 1:nsig){
            out1[i,j]<-1-hbrr(mu[i],sigmas[j]^2,...)
        } 
    }

    for (i in 1:nmu){
        for (j in 1:nsig){
            V<-make.v(2,rho,sigmas[j]^2)
            out2[i,j]<-1-hbrr(c(mu[i],mu[i]),V,...)
        }
    }

    for (i in 1:nmu){
        for (j in 1:nsig){
            V<-make.v(3,rho,sigmas[j]^2)
            out3[i,j]<-1-hbrr(c(mu[i],mu[i],mu[i]),V,...)
        } 
    }
    out<-list(mu=mu,
         out1=out1,out2=out2,out3=out3,col1=COLORS,col2=COLORS,col3=COLORS,cparms=sigmas)
    return(out)
}

`equiv.ab` <-
function(effab1,ab1,effab2,ab2,npts=100){
    abpts<- min(ab1)+ (max(ab1)-min(ab1))*(1:npts)/(npts+1)
    equiv.eff2<-approx(ab2,effab2,xout=abpts)$y
    equiv.ab1<-approx(effab1,ab1,xout=equiv.eff2)$y
    equiv.eff1<-approx(ab1,effab1,xout=abpts)$y
    out<-list(abpts=abpts,abpts10=10^abpts,equiv.eff2=equiv.eff2,equiv.ab1=equiv.ab1,
       equiv.ab110=10^equiv.ab1,equiv.eff1=equiv.eff1,x=equiv.ab1-abpts,y=equiv.eff1)
    out
}

`equiv.increase` <-
function(x1,y1,x2,y2,e1,xlog=TRUE){
    a1<-approx(y1,x1,xout=e1)$y
    e2<-approx(x2,y2,xout=a1)$y
    a2<-approx(y1,x1,xout=e2)$y
    if (xlog) equiv.increase<- 10^(a2-a1)
    else equiv.increase<- a2/a1
    out<-list(a1=a1,e2=e2,a2=a2,e1=e1,equiv.increase=equiv.increase)
    return(out)
}

`hbpp` <-
function(mu,v,a=rep(1,length(mu)),rp=.1,simulate=FALSE,nsim=10^5,...){
    dim.mu<-length(mu)
    if (dim.mu>3 & !simulate) stop("program only allows up to 3 components for integration")
    if (dim.mu>1){
        if (dim(v)[1]!=dim.mu | dim(v)[2]!=dim.mu) stop("if length(mu)=p, then v should be a p X p matrix")
    }
    if (simulate){
        out<-hbpp.simulate(MU=mu,V=v,A=a,RP=rp,NSIM=nsim)
    }
    else if (dim.mu==1){
        out<-hbpp.integrate1(MU=mu,V=v,A=a,RP=rp,...)
    }
    else if (dim.mu==2){
        out<-hbpp.integrate2(MU=mu,V=v,A=a,RP=rp,...)
    }
    else if (dim.mu==3){
        out<-hbpp.integrate3(MU=mu,V=v,A=a,RP=rp,...)
    }
    ## output in percent 
    out<-out*100
    return(out)
}

`hbpp.integrate1` <-
function(MU,V,A=1,RP=.1,...){
   1-pnorm(log10((1-RP)/RP)/A,mean=MU,sd=sqrt(V))
}

`hbpp.integrate2` <-
function(MU,V,A=c(1,1),RP=.1,...){
    hb.y<-function(y){
        ny<-length(y)
        outy<-rep(NA,ny)
        hb.xY<-function(x,Y){
                q<-matrix(c(x,rep(Y,length(x))),ncol=2)
                protected<-rep(1,length(x))
                RR<-(1/(1+10^(A[1]*x)))*
                      (1/(1+10^(A[2]*Y)))
                protected[RR>RP]<-0
                outx<-protected*dmvnorm(q,mean=MU,sigma=V)
                return(outx)
        }
        for (j in 1:ny){
            ### integrate over x keeping y fixed
            outy[j]<-integrate(hb.xY,-Inf,Inf,Y=y[j],...)$value
        }
        outy
   }
   ### integrate over y, on the function that already 
   ### integrated over x with fixed y
   out<-integrate(hb.y,-Inf,Inf,...)$value
   return(out)
}

`hbpp.integrate3` <-
function(MU,V,A=c(1,1,1),...){
    hb.z<-function(z){
        hb.yZ<-function(y,Z){
            ny<-length(y)
            outy<-rep(NA,ny)
            hb.xYZ<-function(x,Y,Z){
                q<-matrix(c(x,rep(Y,length(x)),rep(Z,length(x))),ncol=3)
                protected<-rep(1,length(x))
                RR<-(1/(1+10^(A[1]*x)))*
                      (1/(1+10^(A[2]*Y)))*
                      (1/(1+10^(A[3]*Z)))
                protected[RR>RP]<-0
                outx<-protected*dmvnorm(q,mean=MU,sigma=V)
                return(outx)
            }
            for (j in 1:ny){
                ### integrate over x keeping y and z fixed
                outy[j]<-integrate(hb.xYZ,-Inf,Inf,Y=y[j],Z=Z,...)$value
            }
            outy
       }
       nz<-length(z)
       outz<-rep(NA,nz)
       for (k in 1:nz){
           outz[k]<-integrate(hb.yZ,-Inf,Inf,Z=z[k],...)$value
       }
       return(outz)
    }
    out<-integrate(hb.z,-Inf,Inf,...)$value
    return(out)
}

`hbpp.simulate` <-
function(MU,V,A,RP=.1,NSIM=10^5){
    nmu<-length(MU)
    if (nmu==1){
         x<-rnorm(NSIM,MU,sd=sqrt(V))
         protected<-rep(1,NSIM)
         protected[(1/(1+10^(A*x)))>RP]<-0
         out<-mean(protected)
    }
    else{
        fprot<-function(d){
            RR<-prod(1/(1+10^(A*d)))
            if (RR>RP){ protected<-0 }
            else{ protected<-1 }
            return(protected)  
        }
        x<-rmvnorm(NSIM,mean=MU,sigma=V)
        out<-mean(apply(x,1,fprot))
    }
    out
}

`hbrr` <-
function(mu,v,a=rep(1,length(mu)),simulate=FALSE,nsim=10^4,...){
    dim.mu<-length(mu)
    if (dim.mu>3 & !simulate) stop("program only allows up to 3 components for integration")
    if (dim.mu>1){
        if (dim(v)[1]!=dim.mu | dim(v)[2]!=dim.mu) stop("if length(mu)=p, then v should be a p X p matrix")
    }
    if (simulate){
        out<-hbrr.simulate(MU=mu,V=v,A=a,NSIM=nsim)
    }
    else if (dim.mu==1){
        out<-hbrr.integrate1(MU=mu,V=v,A=a,...)
    }
    else if (dim.mu==2){
        if (v[1,2]==v[1,1]) out<-hbrr.integrate2.rhoeq1(MU=mu,V=v,A=a,...)
        else out<-hbrr.integrate2(MU=mu,V=v,A=a,...)
    }
    else if (dim.mu==3){
        if (v[1,2]==v[1,1]) out<-hbrr.integrate3.rhoeq1(MU=mu,V=v,A=a,...)
        else out<-hbrr.integrate3(MU=mu,V=v,A=a,...)
    }
    return(out)
}

`hbrr.integrate1` <-
function(MU,V,A=1,...){
    hb.x<-function(x){
            out<-(1/(1+10^(A*x)))*dnorm(x,mean=MU,sd=sqrt(V))
            return(out)
        }
   out<-integrate(hb.x,-Inf,Inf,...)$value
   return(out)
}

`hbrr.integrate2` <-
function(MU,V,A=c(1,1),...){
    hb.y<-function(y){
        ny<-length(y)
        outy<-rep(NA,ny)
        hb.xY<-function(x,Y){
            q<-matrix(c(x,rep(Y,length(x))),ncol=2)
            out<-(1/(1+10^(A[1]*x)))*(1/(1+10^(A[2]*Y)))*dmvnorm(q,mean=MU,sigma=V)
            return(out)
        }
        for (j in 1:ny){
            ### integrate over x keeping y fixed
            outy[j]<-integrate(hb.xY,-Inf,Inf,Y=y[j],...)$value
        }
        outy
   }
   ### integrate over y, on the function that already 
   ### integrated over x with fixed y
   out<-integrate(hb.y,-Inf,Inf,...)$value
   return(out)
}

`hbrr.integrate2.rhoeq1` <-
function(MU,V,A=c(1,1),...){
    if (V[1,1]!=V[2,2] | MU[1]!=MU[2]){
        stop("when rho=1, then V[1,1] must equal V[2,2], and MU[1] must equal MU[2]") } 
    hb.x<-function(x){
            out<-(1/(1+10^(A[1]*x)))*(1/(1+10^(A[2]*x)))*dnorm(x,mean=MU[1],sd=sqrt(V[1,1]))
            return(out)
        }
   out<-integrate(hb.x,-Inf,Inf,...)$value
   return(out)
}

`hbrr.integrate3` <-
function(MU,V,A=c(1,1,1),...){
    hb.z<-function(z){
        hb.yZ<-function(y,Z){
            ny<-length(y)
            outy<-rep(NA,ny)
            hb.xYZ<-function(x,Y,Z){
                q<-matrix(c(x,rep(Y,length(x)),rep(Z,length(x))),ncol=3)
                outx<-(1/(1+10^(A[1]*x)))*
                      (1/(1+10^(A[2]*Y)))*
                      (1/(1+10^(A[3]*Z)))*
                      dmvnorm(q,mean=MU,sigma=V)
                return(outx)
            }
            for (j in 1:ny){
                ### integrate over x keeping y and z fixed
                outy[j]<-integrate(hb.xYZ,-Inf,Inf,Y=y[j],Z=Z,...)$value
            }
            outy
       }
       nz<-length(z)
       outz<-rep(NA,nz)
       for (k in 1:nz){
           outz[k]<-integrate(hb.yZ,-Inf,Inf,Z=z[k],...)$value
       }
       return(outz)
    }
    out<-integrate(hb.z,-Inf,Inf,...)$value
    return(out)
}

`hbrr.integrate3.rhoeq1` <-
function(MU,V,A=c(1,1,1),...){
    if (V[1,1]!=V[2,2] | V[2,2]!=V[3,3] | MU[1]!=MU[2] | MU[2]!=MU[3]){
        stop("when rho=1, then must have V[1,1]=V[2,2]=V[3,3], and MU[1]=MU[2]=MU[3]") } 
    hb.x<-function(x){
            out<-(1/(1+10^(A[1]*x)))*(1/(1+10^(A[2]*x)))**(1/(1+10^(A[3]*x)))*dnorm(x,mean=MU[1],sd=sqrt(V[1,1]))
            return(out)
        }
   out<-integrate(hb.x,-Inf,Inf,...)$value
   return(out)
}

`hbrr.simulate` <-
function(MU,V,A,NSIM=10^4){
    nmu<-length(MU)
    if (nmu==1){
         x<-rnorm(NSIM,MU,sd=sqrt(V))
         out<-mean(1/(1+10^(A*x)))
    }
    else{
        hill.bliss<-function(d){
            prod(1/(1+10^(A*d)))
        }
        x<-rmvnorm(NSIM,mean=MU,sigma=V)
        out<-mean(apply(x,1,hill.bliss))
    }
    out
}

'make.v'<-function(n,r,sig2){
     out<-matrix(r,n,n)
     for (i in 1:n){
          out[i,i]<-1
     }
    out<-sig2*out
    return(out)
}
`plotlogm.resp`<-
function(D,YLAB="Efficacy",YLIM=c(0,1),XLIM=c(-2,2),TITLE=""){
    #par(mfrow=c(1,1))
    plot(XLIM,YLIM,axes=FALSE,xlab="Standardized Geometric Mean Antibody Response",
        ylab=YLAB,type="n",main=TITLE)
    axis(1,at=c(-2,-1,0,1,2),labels=as.character(c(.01,.1,1,10,100)))
    axis(2)
    box()
    if (length(D$col1)==1){
        lines(D$mu,D$out1,lty=1,col=D$col1)
    } else{
    for (j in 1:length(D$col1)){
        lines(D$mu,D$out1[,j],lty=1,col=D$col1[j])
    }
    }
    for (j in 1:length(D$col2)){
        lines(D$mu,D$out2[,j],lty=5,col=D$col2[j])
    }
    for (j in 1:length(D$col3)){
        lines(D$mu,D$out3[,j],lty=3,col=D$col3[j])
    }
}

`plotresp.equiv` <-
function(D,XLIM=c(0,1),YLIM=c(1,100),RLAB="Efficacy of",bounds=XLIM,TITLE=""){
    #par(mfrow=c(1,1))
    plot(XLIM,YLIM,log="y",type="n",xlab=paste(RLAB," antigen 1 alone",sep=""),
       ylab="Equivalent increase in antibody",main=TITLE)

    doline<-function(r1,r2,m1=D$mu,m2=D$mu,LTY=1,COL="black"){
        eab<-equiv.ab(r1,m1,r2,m2,npts=100)
        pick<- eab$equiv.eff2>bounds[1] & eab$equiv.eff2<bounds[2]
        lines(eab$y[pick],10^eab$x[pick],lty=LTY,col=COL)
        #npts<-100
        #e1out<-min(r1)+(max(r1)-min(r1))*(1:npts)/(npts+1)
        #eab<-equiv.increase(m1,r1,m2,r2,e1out)
        #pick<- eab$e2>bounds[1] & eab$e2<bounds[2]
        #lines(eab$e1[pick],eab$equiv.increase[pick],lty=LTY,col=COL)
    }
    if (length(D$col1)==1){
        for (j in 1:length(D$col2)){
            doline(D$out1,D$out2[,j],LTY=5,COL=D$col2[j])
            doline(D$out1,D$out3[,j],LTY=3,COL=D$col3[j])
        } 
    }
    else {
        for (j in 1:length(D$col2)){
            doline(D$out1[,j],D$out2[,j],LTY=5,COL=D$col2[j])
            doline(D$out1[,j],D$out3[,j],LTY=3,COL=D$col3[j])
        } 
    }
}

`plotresp.mix` <-
function(D,RLAB="Efficacy of",XYLIM=c(0,1),TITLE=""){
    #par(mfrow=c(1,1))
    plot(XYLIM,XYLIM,type="n",xlab=paste(RLAB," antigen 1 alone",sep=""),
        ylab=paste(RLAB," Mixture",sep=""),main=TITLE)

    doline<-function(r1,r2,m1=D$mu,m2=D$mu,LTY=1,COL="black"){
        eab<-equiv.ab(r1,m1,r2,m2,npts=100)
        lines(eab$equiv.eff1,eab$equiv.eff2,lty=LTY,col=COL)
    }
    lines(XYLIM,XYLIM,lty=1,col="grey")
    if (length(D$col1)==1){
        for (j in 1:length(D$col2)){
            doline(D$out1,D$out2[,j],LTY=5,COL=D$col2[j])
            doline(D$out1,D$out3[,j],LTY=3,COL=D$col3[j])
        }
    }
    else{
        for (j in 1:length(D$col2)){
            doline(D$out1[,j],D$out2[,j],LTY=5,COL=D$col2[j])
            doline(D$out1[,j],D$out3[,j],LTY=3,COL=D$col3[j])
        }
    }
}

`pp.mu` <-
function(mu,factor=c(1/10,1/3,1/2,1),
    COLORS=c("red","green","blue","black"),
    sigma=.553,rho=0,nsim=10^5){
    nmu<-length(mu)
    out1<-rep(NA,nmu)
    for (i in 1:nmu){
        out1[i]<-hbpp(mu[i],sigma^2,simulate=TRUE,nsim=nsim)
    }
    nf<-length(factor)
    
    out2<-out3<-mu2<-matrix(rep(NA,nmu*nf),nmu,nf)
    V<-make.v(2,rho,sigma^2)
    
    for (j in 1:nf){
        mu2[,j]<- mu+log10(factor[j])
        for (i in 1:nmu){
            out2[i,j]<-hbpp(c(mu[i],mu2[i,j]),V,simulate=TRUE,nsim=nsim)
        }
    }
    V<-make.v(3,rho,sigma^2)
    for (j in 1:nf){
        for (i in 1:nmu){
            out3[i,j]<-hbpp(c(mu[i],mu2[i,j],mu2[i,j]),V,simulate=TRUE,nsim=nsim)
        }
    }
    out<-list(mu=mu,mu2=mu2,
         out1=out1,out2=out2,out3=out3,col1=c("black"),col2=COLORS,col3=COLORS,cparms=factor,sigma=sigma,rho=rho)
    return(out)
}

`pp.rho` <-
function(mu,sigma=.553,
    rho=   c(0,      .25,   .5,     .75,   1),
    COLORS=c("black","blue","green","red","black"),nsim=10^5){
    nmu<-length(mu)
    nr<-length(rho)
    out1<-rep(NA,nmu)
    for (i in 1:nmu){
        out1[i]<-hbpp(mu[i],sigma^2)
    }

    out2<-out3<-matrix(rep(NA,nmu*nr),nmu,nr)
    for (i in 1:nmu){
        for (j in 1:nr){
            V<-make.v(2,rho[j],sigma^2)
            out2[i,j]<-hbpp(c(mu[i],mu[i]),V,simulate=TRUE,nsim=nsim)
        }
    }
    for (i in 1:nmu){
        for (j in 1:nr){
            V<-make.v(3,rho[j],sigma^2)
            out3[i,j]<-hbpp(c(mu[i],mu[i],mu[i]),V,simulate=TRUE,nsim=nsim)
        }
    }
    out<-list(mu=mu,
         out1=out1,out2=out2,out3=out3,col1=c("black"),col2=COLORS,col3=COLORS,cparms=rho)
    return(out)
}

`pp.sigma` <-
function(mu,sigmas,COLORS=c("red","green","blue"),rho=0,nsim=10^5){
    nmu<-length(mu)
    nsig<-length(sigmas)
    out1<-out2<-out3<-matrix(rep(NA,nmu*nsig),nmu,nsig)
    for (i in 1:nmu){
        for (j in 1:nsig){
            out1[i,j]<-hbpp(mu[i],sigmas[j]^2)
        } 
    }

    for (i in 1:nmu){
        for (j in 1:nsig){
            V<-make.v(2,rho,sigmas[j]^2)
            out2[i,j]<-hbpp(c(mu[i],mu[i]),V,simulate=TRUE,nsim=nsim)
        }
    }

    for (i in 1:nmu){
        for (j in 1:nsig){
            V<-make.v(3,rho,sigmas[j]^2)
            out3[i,j]<-hbpp(c(mu[i],mu[i],mu[i]),V,simulate=TRUE,nsim=nsim)
        } 
    }
    out<-list(mu=mu,
         out1=out1,out2=out2,out3=out3,col1=COLORS,col2=COLORS,col3=COLORS,cparms=sigmas)
    return(out)
}
