# Supplementary material for: Human Immunity and the Design of Multi-Component, Single Target Vaccines
Source: PLoS One. 2007 Sep 5;2(9):e850. doi: 10.1371/journal.pone.0000850 (PMC1952173; doi:10.1371/journal.pone.0000850)
Supplement: Software S1 — Multi-component, single target vaccine R program software package. The R package containing the model. Instructions for unzipping and installing this program are contained in the supplementary file Hbimdetails.pdf (0.60 MB ZIP) [file pone.0000850.s004.zip › hbim/R-ex/calc.foldrange.R]

### Name: calc.foldrange
### Title: Calculate stadard error and fold-range from confidence interval
### Aliases: calc.foldrange
### Keywords: univar

### ** Examples

## sample size=43, lower cl=65, upper cl=85
calc.foldrange(43,65,85) 
