# Supplementary material for: Human Immunity and the Design of Multi-Component, Single Target Vaccines
Source: PLoS One. 2007 Sep 5;2(9):e850. doi: 10.1371/journal.pone.0000850 (PMC1952173; doi:10.1371/journal.pone.0000850)
Supplement: Software S1 — Multi-component, single target vaccine R program software package. The R package containing the model. Instructions for unzipping and installing this program are contained in the supplementary file Hbimdetails.pdf (0.60 MB ZIP) [file pone.0000850.s004.zip › hbim/R-ex/equiv.increase.R]

### Name: equiv.increase
### Title: Calculate equivalent increase from two dose-response curves
### Aliases: equiv.increase
### Keywords: arith

### ** Examples

data(deff.sigma)
D<-deff.sigma
equiv.increase(D$mu,D$out1[,2],D$mu,D$out2[,2],.5)
