# Supplementary material for: Human Immunity and the Design of Multi-Component, Single Target Vaccines
Source: PLoS One. 2007 Sep 5;2(9):e850. doi: 10.1371/journal.pone.0000850 (PMC1952173; doi:10.1371/journal.pone.0000850)
Supplement: Software S1 — Multi-component, single target vaccine R program software package. The R package containing the model. Instructions for unzipping and installing this program are contained in the supplementary file Hbimdetails.pdf (0.60 MB ZIP) [file pone.0000850.s004.zip › hbim/R-ex/hbrr.R]

### Name: hbrr
### Title: Calculate expected relative risk or percent protected from Hill
###   model with Bliss Independence
### Aliases: hbrr hbpp
### Keywords: models

### ** Examples
 
## example of two dimensional integral
hbrr(c(.123,.432),matrix(c(1,.5,.5,1),2,2))
## faster but less accurate estimation by simulatin
hbrr(c(.123,.432),matrix(c(1,.5,.5,1),2,2),simulate=TRUE,nsim=10^4)
